# Supplementary material for: With a little help from my friends: importance of protist-protist interactions in structuring marine protistan communities in the San Pedro Channel
Source: mSystems. 2025 Jan 29;10(2):e01045-24. doi: 10.1128/msystems.01045-24 (PMC11834403; doi:10.1128/msystems.01045-24)
Supplement: Supplemental tables — Tables S1 to S7. [file msystems.01045-24-s0002.xlsx]

## Sheet: TableS1
Date	Depth
2003-09-18	5 m (Surface)
2003-09-18	DCM
2003-10-22	5 m (Surface)
2003-10-22	DCM
2003-12-16	5 m (Surface)
2003-12-16	DCM
2004-02-19	5 m (Surface)
2004-02-19	DCM
2004-03-17	5 m (Surface)
2004-03-17	DCM
2004-04-22	5 m (Surface)
2004-04-22	DCM
2004-05-19	5 m (Surface)
2004-05-19	DCM
2004-09-22	5 m (Surface)
2004-09-22	DCM
2004-10-14	5 m (Surface)
2004-10-14	DCM
2004-11-17	5 m (Surface)
2004-11-17	DCM
2004-12-15	5 m (Surface)
2004-12-15	DCM
2005-01-19	5 m (Surface)
2005-01-19	DCM
2005-02-16	5 m (Surface)
2005-02-16	DCM
2005-04-20	5 m (Surface)
2005-04-20	DCM
2005-05-11	5 m (Surface)
2005-05-11	DCM
2005-06-14	5 m (Surface)
2005-06-14	DCM
2005-07-19	5 m (Surface)
2005-07-19	DCM
2005-08-17	DCM
2005-09-15	5 m (Surface)
2005-09-15	DCM
2005-10-20	5 m (Surface)
2005-10-20	DCM
2005-11-17	5 m (Surface)
2005-11-17	DCM
2006-01-18	5 m (Surface)
2006-01-18	DCM
2006-02-22	5 m (Surface)
2006-02-22	DCM
2006-03-29	5 m (Surface)
2006-03-29	DCM
2006-04-19	5 m (Surface)
2006-04-19	DCM
2006-07-25	5 m (Surface)
2006-07-25	DCM
2006-08-24	5 m (Surface)
2006-08-24	DCM
2006-09-13	5 m (Surface)
2006-09-13	DCM
2008-03-19	5 m (Surface)
2008-03-19	DCM
2008-05-14	5 m (Surface)
2008-05-14	DCM
2008-06-18	5 m (Surface)
2008-06-18	DCM
2008-07-09	5 m (Surface)
2008-07-09	DCM
2008-08-20	5 m (Surface)
2008-08-20	DCM
2008-09-22	5 m (Surface)
2008-09-22	DCM
2008-10-20	5 m (Surface)
2008-10-20	DCM
2008-11-20	5 m (Surface)
2008-11-20	DCM
2008-12-11	5 m (Surface)
2008-12-11	DCM
2009-01-28	5 m (Surface)
2009-01-28	DCM
2009-03-11	5 m (Surface)
2009-03-11	DCM
2009-04-23	5 m (Surface)
2009-04-23	DCM
2009-05-13	5 m (Surface)
2009-05-13	DCM
2009-06-18	5 m (Surface)
2009-06-18	DCM
2009-07-09	5 m (Surface)
2009-07-09	DCM
2009-09-24	5 m (Surface)
2009-09-24	DCM
2009-11-12	5 m (Surface)
2009-11-12	DCM
2010-01-28	5 m (Surface)
2010-01-28	DCM
2010-02-11	5 m (Surface)
2010-02-11	DCM
2010-03-24	5 m (Surface)
2010-03-24	DCM
2010-05-17	5 m (Surface)
2010-05-17	DCM
2010-07-21	5 m (Surface)
2010-07-21	DCM
2010-08-11	5 m (Surface)
2010-08-11	DCM
2010-10-21	5 m (Surface)
2010-10-21	DCM
2010-11-23	5 m (Surface)
2010-11-23	DCM
2010-12-16	5 m (Surface)
2010-12-16	DCM
2011-01-11	5 m (Surface)
2011-01-11	DCM
2011-03-15	5 m (Surface)
2011-03-15	DCM
2011-04-29	5 m (Surface)
2011-04-29	DCM
2011-05-24	5 m (Surface)
2011-05-24	DCM
2011-06-22	5 m (Surface)
2011-06-22	DCM
2011-07-20	5 m (Surface)
2011-08-17	5 m (Surface)
2011-11-29	5 m (Surface)
2011-11-29	DCM
2012-01-26	5 m (Surface)
2012-01-26	DCM
2012-02-16	5 m (Surface)
2012-02-16	DCM
2012-06-20	5 m (Surface)
2012-06-20	DCM
2012-07-09	5 m (Surface)
2012-08-15	5 m (Surface)
2012-08-15	DCM
2012-09-28	5 m (Surface)
2012-09-28	DCM
2012-10-17	5 m (Surface)
2012-10-17	DCM
2012-11-28	5 m (Surface)
2012-11-28	DCM
2012-12-11	5 m (Surface)
2012-12-11	DCM
2013-01-16	5 m (Surface)
2013-01-16	DCM
2013-02-13	5 m (Surface)
2013-02-13	DCM
2013-03-13	5 m (Surface)
2013-03-13	DCM
2013-04-24	5 m (Surface)
2013-04-24	DCM
2013-05-22	5 m (Surface)
2013-05-22	DCM
2013-06-19	5 m (Surface)
2013-06-19	DCM
2013-07-18	5 m (Surface)
2013-07-18	DCM
2013-08-14	5 m (Surface)
2013-08-14	DCM
2013-09-18	5 m (Surface)
2013-09-18	DCM
2013-10-15	5 m (Surface)
2013-10-15	DCM
2013-11-13	5 m (Surface)
2013-11-13	DCM
2013-12-19	5 m (Surface)
2013-12-19	DCM
2014-01-15	5 m (Surface)
2014-01-15	DCM
2014-02-12	5 m (Surface)
2014-02-12	DCM
2014-03-13	5 m (Surface)
2014-03-13	DCM
2014-04-10	5 m (Surface)
2014-04-10	DCM
2014-05-21	5 m (Surface)
2014-05-21	DCM
2014-06-18	5 m (Surface)
2014-06-18	DCM
2014-07-17	5 m (Surface)
2014-07-17	DCM
2014-08-13	5 m (Surface)
2014-08-13	DCM
2014-09-10	5 m (Surface)
2014-09-10	DCM
2014-10-01	5 m (Surface)
2014-10-01	DCM
2014-11-12	5 m (Surface)
2014-11-12	DCM
2014-12-08	5 m (Surface)
2014-12-08	DCM
2015-01-15	5 m (Surface)
2015-01-15	DCM
2015-02-18	5 m (Surface)
2015-02-18	DCM
2015-03-12	5 m (Surface)
2015-03-12	DCM
2015-04-22	5 m (Surface)
2015-04-22	DCM
2015-05-20	5 m (Surface)
2015-05-20	DCM
2015-06-17	5 m (Surface)
2015-06-17	DCM
2015-07-14	5 m (Surface)
2015-07-14	DCM
2015-08-05	5 m (Surface)
2015-08-05	DCM
2015-09-09	5 m (Surface)
2015-09-09	DCM
2015-10-07	5 m (Surface)
2015-10-07	DCM
2015-12-18	5 m (Surface)
2015-12-18	DCM
2016-01-19	5 m (Surface)
2016-01-19	DCM
2016-02-17	5 m (Surface)
2016-02-17	DCM
2016-03-16	5 m (Surface)
2016-03-16	DCM
2016-04-13	5 m (Surface)
2016-04-13	DCM
2016-05-18	5 m (Surface)
2016-05-18	DCM
2016-06-15	5 m (Surface)
2016-06-15	DCM
2016-07-12	5 m (Surface)
2016-07-12	DCM
2016-08-10	5 m (Surface)
2016-08-10	DCM
2016-10-05	5 m (Surface)
2016-10-05	DCM
2016-11-30	5 m (Surface)
2016-11-30	DCM
2016-12-14	5 m (Surface)
2016-12-14	DCM
2017-12-13	5 m (Surface)
2017-12-13	DCM
2018-01-17	5 m (Surface)
2018-01-17	DCM
2018-02-14	5 m (Surface)
2018-02-14	DCM
2018-04-18	5 m (Surface)
2018-04-18	DCM
2018-05-16	5 m (Surface)
2018-05-16	DCM
2018-06-13	5 m (Surface)
2018-06-13	DCM

## Sheet: TableS2
Parameter	Environmental or Biological	Notes
Day of year	Environmental
DCM depth	Environmental	Used for DCM RDA/Networks only
Dissolved oxygen (Winkler titration)	Environmental	Winkler (1888)
Ammonium	Environmental	MSI Analytical Lab at the University of California Santa Barbara
Silica	Environmental	MSI Analytical Lab at the University of California Santa Barbara; Used for Surface RDA/Networks only
Phosphate	Environmental	MSI Analytical Lab at the University of California Santa Barbara
Nitrate + Nitrite	Environmental	MSI Analytical Lab at the University of California Santa Barbara
Temperature (CTD)	Environmental
Beam attenuation (CTD)	Environmental
Chlorophyll a fluorescence (CTD)	Biological
Dissolved oxygen (CTD)	Environmental
Salinity (CTD)	Environmental
Day length	Environmental
Rate of change of day length	Environmental
Sea surface height	Environmental	CMEMs
MEI	Environmental	NOAA
Sea surface temperature (satellite)	Environmental	NOAA Coastwatch https://coastwatch.pfeg.noaa.gov/erddap/index.html
Chlorophyll a fluorescence (satellite)	Biological	NOAA Coastwatch https://coastwatch.pfeg.noaa.gov/erddap/index.html
Primary production (satellite)	Biological	NOAA Coastwatch https://coastwatch.pfeg.noaa.gov/erddap/index.html
Relative abundance free-living Synechococcales	Biological	Yeh and Fuhrman (2022)
Relative abundance free-living SAR11	Biological	Yeh and Fuhrman (2022)
Relative abundance free-living Flavobacteriales	Biological	Yeh and Fuhrman (2022)
Relative abundance particle-associated Synechococcales	Biological	Yeh and Fuhrman (2022)
Relative abundance particle-associated SAR11	Biological	Yeh and Fuhrman (2022)
Relative abundance particle-associated Flavobacteriales	Biological	Yeh and Fuhrman (2022)

## Sheet: TableS3
Surface RDA	RDA1	RDA2	RDA3	RDA4	RDA5	RDA6	RDA7	RDA8	RDA9	RDA10	RDA11
Eigenvalue	54.8809	28.2311	24.6175	20.1966	16.8703	15.3855	13.502	11.9719	11.3536	9.57407	8.40355
Proportion Explained	0.0416562	0.0214282	0.0186854	0.0153298	0.012805	0.011678	0.0102484	0.009087	0.00861767	0.00726699	0.00637854
Cumulative Proportion	0.0416562	0.0630844	0.0817697	0.0970995	0.109905	0.121583	0.131831	0.140918	0.149536	0.156803	0.163181
DCM RDA	RDA1	RDA2	RDA3	RDA4	RDA5	RDA6	RDA7	RDA8	RDA9	RDA10
Eigenvalue	42.451	22.7557	21.0733	17.962	15.0022	12.4905	11.4005	10.8186	9.78175	8.75845
Proportion Explained	0.0345839	0.0185386	0.017168	0.0146333	0.012222	0.0101757	0.00928773	0.00881372	0.00796898	0.00713532
Cumulative Proportion	0.0345839	0.0531225	0.0702905	0.0849238	0.0971458	0.107322	0.116609	0.125423	0.133392	0.140527

## Sheet: TableS4
Taxonomic Annotation ASV #1	Taxonomic Annotation ASV #2	SCC	Adjusted p-value	Depth
Eukaryota;TSAR;Alveolata;Dinoflagellata;Syndiniales;Dino-Group-I;Dino-Group-I-Clade-1;Dino-Group-I-Clade-1_X;Dino-Group-I-Clade-1_X_sp.;	Eukaryota;TSAR;Alveolata;Ciliophora;Spirotrichea;Choreotrichida;Strobilidiidae;Pelagostrobilidium;Pelagostrobilidium_sp.;	-0.411575	0.00253438	Surface
Eukaryota;TSAR;Alveolata;Ciliophora;Spirotrichea;Choreotrichida;Strobilidiidae;Pelagostrobilidium;Pelagostrobilidium_sp.;	Eukaryota;TSAR;Alveolata;Dinoflagellata;Syndiniales;Dino-Group-I;Dino-Group-I-Clade-5;Dino-Group-I-Clade-5_X;Dino-Group-I-Clade-5_X_sp.;	0.285855	1	Surface
Eukaryota;TSAR;Alveolata;Ciliophora;Spirotrichea;Choreotrichida;Strobilidiidae;Pelagostrobilidium;Pelagostrobilidium_sp.;	Eukaryota;TSAR;Alveolata;Dinoflagellata;Syndiniales;Dino-Group-I;Dino-Group-I-Clade-5;Dino-Group-I-Clade-5_X;Dino-Group-I-Clade-5_X_sp.;	-0.195633	1	Surface
Eukaryota;TSAR;Alveolata;Dinoflagellata;Syndiniales;Dino-Group-I;Dino-Group-I-Clade-5;Dino-Group-I-Clade-5_X;Dino-Group-I-Clade-5_X_sp.;	Eukaryota;TSAR;Alveolata;Ciliophora;Spirotrichea;Choreotrichida;Strobilidiidae;Pelagostrobilidium;Pelagostrobilidium_sp.;	0.13991	1	Surface
Eukaryota;TSAR;Alveolata;Dinoflagellata;Syndiniales;Dino-Group-I;Dino-Group-I-Clade-1;Dino-Group-I-Clade-1_X;Dino-Group-I-Clade-1_X_sp.;	Eukaryota;TSAR;Alveolata;Ciliophora;Spirotrichea;Oligotrichida;Strombidiidae;Strombidium;Strombidium_capitatum;	0.213771	1	Surface
Eukaryota;TSAR;Alveolata;Dinoflagellata;Syndiniales;Dino-Group-I;Dino-Group-I-Clade-1;Dino-Group-I-Clade-1_X;Dino-Group-I-Clade-1_X_sp.;	Eukaryota;TSAR;Alveolata;Ciliophora;Spirotrichea;Choreotrichida;Strobilidiidae;Pelagostrobilidium;Pelagostrobilidium_sp.;	0.26834	1	Surface
Eukaryota;TSAR;Alveolata;Dinoflagellata;Syndiniales;Dino-Group-I;Dino-Group-I-Clade-1;Dino-Group-I-Clade-1_X;Dino-Group-I-Clade-1_X_sp.;	Eukaryota;TSAR;Alveolata;Ciliophora;Spirotrichea;Choreotrichida-Tintinnina;Eutintinnidae;Eutintinnus;Eutintinnus_fraknoi;	0.0606592	1	Surface
Eukaryota;TSAR;Alveolata;Dinoflagellata;Syndiniales;Dino-Group-I;Dino-Group-I-Clade-5;Dino-Group-I-Clade-5_X;Dino-Group-I-Clade-5_X_sp.;	Eukaryota;TSAR;Alveolata;Ciliophora;Spirotrichea;Choreotrichida;Strobilidiidae;Pelagostrobilidium;Pelagostrobilidium_minutum;	0.329318	0.224729	Surface
Eukaryota;TSAR;Alveolata;Ciliophora;Spirotrichea;Choreotrichida;Strobilidiidae;Pelagostrobilidium;Pelagostrobilidium_sp.;	Eukaryota;TSAR;Alveolata;Dinoflagellata;Syndiniales;Dino-Group-I;Dino-Group-I-Clade-5;Dino-Group-I-Clade-5_X;Dino-Group-I-Clade-5_X_sp.;	0.332008	0.197715	Surface
Eukaryota;TSAR;Alveolata;Dinoflagellata;Syndiniales;Dino-Group-I;Dino-Group-I-Clade-5;Dino-Group-I-Clade-5_X;Dino-Group-I-Clade-5_X_sp.;	Eukaryota;TSAR;Alveolata;Ciliophora;Spirotrichea;Choreotrichida;Strobilidiidae;Pelagostrobilidium;Pelagostrobilidium_minutum;	0.304854	0.682885	Surface
Eukaryota;TSAR;Alveolata;Dinoflagellata;Syndiniales;Dino-Group-I;Dino-Group-I-Clade-4;Dino-Group-I-Clade-4_X;Dino-Group-I-Clade-4_X_sp.;	Eukaryota;TSAR;Alveolata;Ciliophora;Spirotrichea;Choreotrichida-Tintinnina;Eutintinnidae;Eutintinnus	0.312264	0.49256	Surface
Eukaryota;TSAR;Alveolata;Dinoflagellata;Syndiniales;Dino-Group-I;Dino-Group-I-Clade-5;Dino-Group-I-Clade-5_X;Dino-Group-I-Clade-5_X_sp.;	Eukaryota;TSAR;Alveolata;Ciliophora;Spirotrichea;Choreotrichida;Strobilidiidae;Pelagostrobilidium;Pelagostrobilidium_sp.;	0.270892	1	Surface
Eukaryota;TSAR;Alveolata;Dinoflagellata;Syndiniales;Dino-Group-I;Dino-Group-I-Clade-5;Dino-Group-I-Clade-5_X;Dino-Group-I-Clade-5_X_sp.;	Eukaryota;TSAR;Alveolata;Ciliophora;Spirotrichea;Choreotrichida-Tintinnina;Eutintinnidae;Eutintinnus	0.28474	1	Surface
Eukaryota;TSAR;Alveolata;Dinoflagellata;Syndiniales;Dino-Group-I;Dino-Group-I-Clade-5;Dino-Group-I-Clade-5_X;Dino-Group-I-Clade-5_X_sp.;	Eukaryota;TSAR;Alveolata;Ciliophora;Spirotrichea;Choreotrichida;Strobilidiidae;Pelagostrobilidium;Pelagostrobilidium_minutum;	0.234932	1	Surface
Eukaryota;TSAR;Alveolata;Ciliophora;Spirotrichea;Oligotrichida;Strombidiidae;Strombidium;Strombidium_capitatum;	Eukaryota;TSAR;Alveolata;Dinoflagellata;Syndiniales;Dino-Group-I;Dino-Group-I-Clade-1;Dino-Group-I-Clade-1_X;Dino-Group-I-Clade-1_X_sp.;	-0.311052	0.519908	Surface
Eukaryota;TSAR;Alveolata;Ciliophora;Spirotrichea;Oligotrichida;Strombidiidae;Strombidium;Strombidium_capitatum;	Eukaryota;TSAR;Alveolata;Dinoflagellata;Syndiniales;Dino-Group-I;Dino-Group-I-Clade-8;Dino-Group-I-Clade-8_X;Dino-Group-I-Clade-8_X_sp.;	-0.0768767	1	Surface
Eukaryota;TSAR;Alveolata;Dinoflagellata;Syndiniales;Dino-Group-I;Dino-Group-I-Clade-5;Dino-Group-I-Clade-5_X;Dino-Group-I-Clade-5_X_sp.;	Eukaryota;TSAR;Alveolata;Ciliophora;Spirotrichea;Choreotrichida;Strobilidiidae;Pelagostrobilidium;Pelagostrobilidium_sp.;	-0.180369	1	Surface
Eukaryota;TSAR;Alveolata;Dinoflagellata;Syndiniales;Dino-Group-I;Dino-Group-I-Clade-5;Dino-Group-I-Clade-5_X;Dino-Group-I-Clade-5_X_sp.;	Eukaryota;TSAR;Alveolata;Ciliophora;Spirotrichea;Choreotrichida;Strobilidiidae;Pelagostrobilidium	-0.206502	1	Surface
Eukaryota;TSAR;Alveolata;Dinoflagellata;Syndiniales;Dino-Group-I;Dino-Group-I-Clade-5;Dino-Group-I-Clade-5_X;Dino-Group-I-Clade-5_X_sp.;	Eukaryota;TSAR;Alveolata;Ciliophora;Spirotrichea;Choreotrichida;Strobilidiidae;Pelagostrobilidium;Pelagostrobilidium_sp.;	0.24933	1	Surface
Eukaryota;TSAR;Alveolata;Dinoflagellata;Syndiniales;Dino-Group-I;Dino-Group-I-Clade-5;Dino-Group-I-Clade-5_X;Dino-Group-I-Clade-5_X_sp.;	Eukaryota;TSAR;Alveolata;Ciliophora;Spirotrichea;Choreotrichida;Strobilidiidae;Pelagostrobilidium;Pelagostrobilidium_minutum;	0.233443	1	Surface
Eukaryota;TSAR;Alveolata;Dinoflagellata;Syndiniales;Dino-Group-I;Dino-Group-I-Clade-1;Dino-Group-I-Clade-1_X;Dino-Group-I-Clade-1_X_sp.;	Eukaryota;TSAR;Alveolata;Ciliophora;Spirotrichea;Choreotrichida;Strobilidiidae;Pelagostrobilidium;Pelagostrobilidium_sp.;	0.152646	1	Surface
Eukaryota;TSAR;Alveolata;Dinoflagellata;Syndiniales;Dino-Group-I;Dino-Group-I-Clade-5;Dino-Group-I-Clade-5_X;Dino-Group-I-Clade-5_X_sp.;	Eukaryota;TSAR;Alveolata;Ciliophora;Spirotrichea;Choreotrichida;Strobilidiidae;Pelagostrobilidium;Pelagostrobilidium_sp.;	0.18453	1	Surface
Eukaryota;TSAR;Alveolata;Ciliophora;Spirotrichea;Choreotrichida;Strobilidiidae;Pelagostrobilidium;Pelagostrobilidium_sp.;	Eukaryota;TSAR;Alveolata;Dinoflagellata;Syndiniales;Dino-Group-I;Dino-Group-I-Clade-5;Dino-Group-I-Clade-5_X;Dino-Group-I-Clade-5_X_sp.;	0.152009	1	Surface
Eukaryota;TSAR;Alveolata;Ciliophora;Spirotrichea;Choreotrichida;Strobilidiidae;Pelagostrobilidium;Pelagostrobilidium_sp.;	Eukaryota;TSAR;Alveolata;Dinoflagellata;Syndiniales;Dino-Group-I;Dino-Group-I-Clade-5;Dino-Group-I-Clade-5_X;Dino-Group-I-Clade-5_X_sp.;	0.196801	1	Surface
Eukaryota;TSAR;Alveolata;Dinoflagellata;Syndiniales;Dino-Group-I;Dino-Group-I-Clade-5;Dino-Group-I-Clade-5_X;Dino-Group-I-Clade-5_X_sp.;	Eukaryota;TSAR;Alveolata;Ciliophora;Spirotrichea;Choreotrichida;Strobilidiidae;Pelagostrobilidium;Pelagostrobilidium_sp.;	-0.131591	1	Surface
Eukaryota;TSAR;Alveolata;Ciliophora;Spirotrichea;Choreotrichida-Tintinnina;Eutintinnidae;Eutintinnus;Eutintinnus_medius;	Eukaryota;TSAR;Alveolata;Dinoflagellata;Syndiniales;Dino-Group-I;Dino-Group-I-Clade-5;Dino-Group-I-Clade-5_X;Dino-Group-I-Clade-5_X_sp.;	-0.238481	1	Surface
Eukaryota;TSAR;Alveolata;Ciliophora;Spirotrichea;Choreotrichida-Tintinnina;Eutintinnidae;Eutintinnus;Eutintinnus_medius;	Eukaryota;TSAR;Alveolata;Dinoflagellata;Syndiniales;Dino-Group-I;Dino-Group-I-Clade-8;Dino-Group-I-Clade-8_X;Dino-Group-I-Clade-8_X_sp.;	-0.318332	0.374536	Surface
Eukaryota;TSAR;Alveolata;Ciliophora;Spirotrichea;Choreotrichida;Strobilidiidae;Pelagostrobilidium;Pelagostrobilidium_sp.;	Eukaryota;TSAR;Alveolata;Dinoflagellata;Syndiniales;Dino-Group-I;Dino-Group-I-Clade-8;Dino-Group-I-Clade-8_X;Dino-Group-I-Clade-8_X_sp.;	-0.169462	1	Surface
Eukaryota;TSAR;Alveolata;Ciliophora;Spirotrichea;Choreotrichida;Strobilidiidae;Pelagostrobilidium;Pelagostrobilidium_sp.;	Eukaryota;TSAR;Alveolata;Dinoflagellata;Syndiniales;Dino-Group-I;Dino-Group-I-Clade-5;Dino-Group-I-Clade-5_X;Dino-Group-I-Clade-5_X_sp.;	0.0718842	1	Surface
Eukaryota;TSAR;Alveolata;Dinoflagellata;Syndiniales;Dino-Group-I;Dino-Group-I-Clade-5;Dino-Group-I-Clade-5_X;Dino-Group-I-Clade-5_X_sp.;	Eukaryota;TSAR;Alveolata;Ciliophora;Spirotrichea;Choreotrichida;Strobilidiidae;Pelagostrobilidium;Pelagostrobilidium_sp.;	0.184953	1	Surface
Eukaryota;TSAR;Alveolata;Dinoflagellata;Syndiniales;Dino-Group-I;Dino-Group-I-Clade-5;Dino-Group-I-Clade-5_X;Dino-Group-I-Clade-5_X_sp.;	Eukaryota;TSAR;Alveolata;Ciliophora;Spirotrichea;Choreotrichida;Strobilidiidae;Pelagostrobilidium;Pelagostrobilidium_sp.;	-0.132086	1	Surface
Eukaryota;TSAR;Alveolata;Dinoflagellata;Syndiniales;Dino-Group-I;Dino-Group-I-Clade-5;Dino-Group-I-Clade-5_X;Dino-Group-I-Clade-5_X_sp.;	Eukaryota;TSAR;Alveolata;Ciliophora;Spirotrichea;Choreotrichida;Strobilidiidae;Pelagostrobilidium;Pelagostrobilidium_sp.;	0.143608	1	Surface
Eukaryota;TSAR;Alveolata;Dinoflagellata;Syndiniales;Dino-Group-I;Dino-Group-I-Clade-1;Dino-Group-I-Clade-1_X;Dino-Group-I-Clade-1_X_sp.;	Eukaryota;TSAR;Alveolata;Ciliophora;Spirotrichea;Oligotrichida;Strombidiidae;Strombidium;Strombidium_paracapitatum;	-0.202156	1	Surface
Eukaryota;TSAR;Alveolata;Ciliophora;Spirotrichea;Choreotrichida;Strobilidiidae;Pelagostrobilidium;Pelagostrobilidium_sp.;	Eukaryota;TSAR;Alveolata;Dinoflagellata;Syndiniales;Dino-Group-I;Dino-Group-I-Clade-5;Dino-Group-I-Clade-5_X;Dino-Group-I-Clade-5_X_sp.;	-0.241902	1	Surface
Eukaryota;TSAR;Alveolata;Ciliophora;Spirotrichea;Choreotrichida;Strobilidiidae;Pelagostrobilidium;Pelagostrobilidium_sp.;	Eukaryota;TSAR;Alveolata;Dinoflagellata;Syndiniales;Dino-Group-I;Dino-Group-I-Clade-5;Dino-Group-I-Clade-5_X;Dino-Group-I-Clade-5_X_sp.;	0.238878	1	Surface
Eukaryota;TSAR;Alveolata;Ciliophora;Spirotrichea;Choreotrichida;Strobilidiidae;Pelagostrobilidium;Pelagostrobilidium_sp.;	Eukaryota;TSAR;Alveolata;Dinoflagellata;Syndiniales;Dino-Group-I;Dino-Group-I-Clade-5;Dino-Group-I-Clade-5_X;Dino-Group-I-Clade-5_X_sp.;	0.27418	1	Surface
Eukaryota;TSAR;Alveolata;Ciliophora;Spirotrichea;Choreotrichida;Strobilidiidae;Pelagostrobilidium;Pelagostrobilidium_sp.;	Eukaryota;TSAR;Alveolata;Dinoflagellata;Syndiniales;Dino-Group-I;Dino-Group-I-Clade-5;Dino-Group-I-Clade-5_X;Dino-Group-I-Clade-5_X_sp.;	0.295945	1	Surface
Eukaryota;TSAR;Alveolata;Ciliophora;Spirotrichea;Choreotrichida;Strobilidiidae;Pelagostrobilidium;Pelagostrobilidium_sp.;	Eukaryota;TSAR;Alveolata;Dinoflagellata;Syndiniales;Dino-Group-I;Dino-Group-I-Clade-1;Dino-Group-I-Clade-1_X;Dino-Group-I-Clade-1_X_sp.;	0.206232	1	Surface
Eukaryota;TSAR;Alveolata;Ciliophora;Spirotrichea;Choreotrichida-Tintinnina;Eutintinnidae;Eutintinnus;Eutintinnus_fraknoi;	Eukaryota;TSAR;Alveolata;Dinoflagellata;Syndiniales;Dino-Group-I;Dino-Group-I-Clade-5;Dino-Group-I-Clade-5_X;Dino-Group-I-Clade-5_X_sp.;	-0.0995776	1	Surface
Eukaryota;TSAR;Alveolata;Ciliophora;Spirotrichea;Choreotrichida-Tintinnina;Eutintinnidae;Eutintinnus;Eutintinnus_fraknoi;	Eukaryota;TSAR;Alveolata;Dinoflagellata;Syndiniales;Dino-Group-I;Dino-Group-I-Clade-5;Dino-Group-I-Clade-5_X;Dino-Group-I-Clade-5_X_sp.;	-0.339084	0.140386	Surface
Eukaryota;TSAR;Alveolata;Ciliophora;Spirotrichea;Choreotrichida-Tintinnina;Eutintinnidae;Eutintinnus;Eutintinnus_fraknoi;	Eukaryota;TSAR;Alveolata;Dinoflagellata;Syndiniales;Dino-Group-I;Dino-Group-I-Clade-4;Dino-Group-I-Clade-4_X;Dino-Group-I-Clade-4_X_sp.;	0.193632	1	Surface
Eukaryota;TSAR;Alveolata;Dinoflagellata;Syndiniales;Dino-Group-I;Dino-Group-I-Clade-5;Dino-Group-I-Clade-5_X;Dino-Group-I-Clade-5_X_sp.;	Eukaryota;TSAR;Alveolata;Ciliophora;Spirotrichea;Choreotrichida;Strobilidiidae;Pelagostrobilidium;Pelagostrobilidium_sp.;	-0.23171	1	Surface
Eukaryota;TSAR;Alveolata;Dinoflagellata;Syndiniales;Dino-Group-I;Dino-Group-I-Clade-4;Dino-Group-I-Clade-4_X;Dino-Group-I-Clade-4_X_sp.;	Eukaryota;TSAR;Alveolata;Ciliophora;Spirotrichea;Choreotrichida;Strobilidiidae;Pelagostrobilidium;Pelagostrobilidium_sp.;	-0.44194	0.000348683	Surface
Eukaryota;TSAR;Alveolata;Dinoflagellata;Syndiniales;Dino-Group-I;Dino-Group-I-Clade-5;Dino-Group-I-Clade-5_X;Dino-Group-I-Clade-5_X_sp.;	Eukaryota;TSAR;Alveolata;Ciliophora;Spirotrichea;Choreotrichida;Strobilidiidae;Pelagostrobilidium;Pelagostrobilidium_sp.;	0.438829	0.000431118	Surface
Eukaryota;TSAR;Alveolata;Dinoflagellata;Syndiniales;Dino-Group-I;Dino-Group-I-Clade-5;Dino-Group-I-Clade-5_X;Dino-Group-I-Clade-5_X_sp.;	Eukaryota;TSAR;Alveolata;Ciliophora;Spirotrichea;Choreotrichida;Strobilidiidae;Pelagostrobilidium;Pelagostrobilidium_sp.;	0.263925	1	Surface
Eukaryota;TSAR;Alveolata;Ciliophora;Spirotrichea;Choreotrichida;Strobilidiidae;Pelagostrobilidium	Eukaryota;TSAR;Alveolata;Dinoflagellata;Syndiniales;Dino-Group-I;Dino-Group-I-Clade-5;Dino-Group-I-Clade-5_X;Dino-Group-I-Clade-5_X_sp.;	-0.236593	1	Surface
Eukaryota;TSAR;Alveolata;Ciliophora;Spirotrichea;Choreotrichida;Strobilidiidae;Pelagostrobilidium	Eukaryota;TSAR;Alveolata;Dinoflagellata;Syndiniales;Dino-Group-I;Dino-Group-I-Clade-4;Dino-Group-I-Clade-4_X;Dino-Group-I-Clade-4_X_sp.;	0.237995	1	Surface
Eukaryota;TSAR;Alveolata;Dinoflagellata;Syndiniales;Dino-Group-I;Dino-Group-I-Clade-5;Dino-Group-I-Clade-5_X;Dino-Group-I-Clade-5_X_sp.;	Eukaryota;TSAR;Alveolata;Ciliophora;Spirotrichea;Choreotrichida;Strobilidiidae;Pelagostrobilidium;Pelagostrobilidium_sp.;	0.181195	1	Surface
Eukaryota;TSAR;Alveolata;Ciliophora;Spirotrichea;Choreotrichida;Strobilidiidae;Pelagostrobilidium;Pelagostrobilidium_sp.;	Eukaryota;TSAR;Alveolata;Dinoflagellata;Syndiniales;Dino-Group-I;Dino-Group-I-Clade-4;Dino-Group-I-Clade-4_X;Dino-Group-I-Clade-4_X_sp.;	-0.0116393	1	Surface
Eukaryota;TSAR;Alveolata;Dinoflagellata;Dinophyceae;Gymnodiniales;Gymnodiniaceae;Gymnodinium;Gymnodinium_sp.;	Eukaryota;TSAR;Alveolata;Dinoflagellata;Syndiniales;Dino-Group-II;Dino-Group-II-Clade-17;Dino-Group-II-Clade-17_X;Dino-Group-II-Clade-17_X_sp.;	0.420981	0.00139945	Surface
Eukaryota;TSAR;Alveolata;Dinoflagellata;Dinophyceae;Gymnodiniales;Gymnodiniaceae;Gymnodinium;Gymnodinium_sp.;	Eukaryota;TSAR;Alveolata;Dinoflagellata;Syndiniales;Dino-Group-II;Dino-Group-II-Clade-5;Dino-Group-II-Clade-5_X;Dino-Group-II-Clade-5_X_sp.;	0.271564	1	Surface
Eukaryota;TSAR;Alveolata;Dinoflagellata;Dinophyceae;Gymnodiniales;Gymnodiniaceae;Gymnodinium;Gymnodinium_sp.;	Eukaryota;TSAR;Alveolata;Dinoflagellata;Syndiniales;Dino-Group-II;Dino-Group-II-Clade-1;Dino-Group-II-Clade-1_X;Dino-Group-II-Clade-1_X_sp.;	0.1609	1	Surface
Eukaryota;TSAR;Alveolata;Dinoflagellata;Dinophyceae;Gymnodiniales;Gymnodiniaceae;Gymnodinium;Gymnodinium_sp.;	Eukaryota;TSAR;Alveolata;Dinoflagellata;Syndiniales;Dino-Group-II;Dino-Group-II-Clade-1;Dino-Group-II-Clade-1_X;Dino-Group-II-Clade-1_X_sp.;	-0.254524	1	Surface
Eukaryota;TSAR;Alveolata;Dinoflagellata;Dinophyceae;Gymnodiniales;Gymnodiniaceae;Gymnodinium;Gymnodinium_sp.;	Eukaryota;TSAR;Alveolata;Dinoflagellata;Syndiniales;Dino-Group-II;Dino-Group-II-Clade-5;Dino-Group-II-Clade-5_X;Dino-Group-II-Clade-5_X_sp.;	-0.212841	1	Surface
Eukaryota;TSAR;Alveolata;Dinoflagellata;Dinophyceae;Prorocentrales;Prorocentraceae;Prorocentrum	Eukaryota;TSAR;Alveolata;Dinoflagellata;Syndiniales;Dino-Group-II;Dino-Group-II-Clade-22;Dino-Group-II-Clade-22_X;Dino-Group-II-Clade-22_X_sp.;	0.616025	3.77597911924146e-11	Surface
Eukaryota;TSAR;Alveolata;Dinoflagellata;Dinophyceae;Prorocentrales;Prorocentraceae;Prorocentrum	Eukaryota;TSAR;Alveolata;Dinoflagellata;Syndiniales;Dino-Group-II;Dino-Group-II-Clade-7;Dino-Group-II-Clade-7_X;Dino-Group-II-Clade-7_X_sp.;	-0.0379942	1	Surface
Eukaryota;TSAR;Alveolata;Dinoflagellata;Dinophyceae;Prorocentrales;Prorocentraceae;Prorocentrum	Eukaryota;TSAR;Alveolata;Dinoflagellata;Syndiniales;Dino-Group-II;Dino-Group-II-Clade-44;Dino-Group-II-Clade-44_X;Dino-Group-II-Clade-44_X_sp.;	-0.131592	1	Surface
Eukaryota;TSAR;Alveolata;Dinoflagellata;Dinophyceae;Prorocentrales;Prorocentraceae;Prorocentrum	Eukaryota;TSAR;Alveolata;Dinoflagellata;Syndiniales;Dino-Group-II;Dino-Group-II-Clade-6;Dino-Group-II-Clade-6_X;Dino-Group-II-Clade-6_X_sp.;	-0.239031	1	Surface
Eukaryota;TSAR;Alveolata;Dinoflagellata;Dinophyceae;Prorocentrales;Prorocentraceae;Prorocentrum	Eukaryota;TSAR;Alveolata;Dinoflagellata;Syndiniales;Dino-Group-II;Dino-Group-II-Clade-1;Dino-Group-II-Clade-1_X;Dino-Group-II-Clade-1_X_sp.;	0.465022	6.74882962003507e-05	Surface
Eukaryota;TSAR;Alveolata;Dinoflagellata;Dinophyceae;Prorocentrales;Prorocentraceae;Prorocentrum	Eukaryota;TSAR;Alveolata;Dinoflagellata;Syndiniales;Dino-Group-II;Dino-Group-II-Clade-8;Dino-Group-II-Clade-8_X;Dino-Group-II-Clade-8_X_sp.;	-0.272048	1	Surface
Eukaryota;TSAR;Alveolata;Dinoflagellata;Dinophyceae;Prorocentrales;Prorocentraceae;Prorocentrum	Eukaryota;TSAR;Alveolata;Dinoflagellata;Syndiniales;Dino-Group-II;Dino-Group-II-Clade-3;Dino-Group-II-Clade-3_X;Dino-Group-II-Clade-3_X_sp.;	-0.141094	1	Surface
Eukaryota;TSAR;Alveolata;Dinoflagellata;Dinophyceae;Prorocentrales;Prorocentraceae;Prorocentrum	Eukaryota;TSAR;Alveolata;Dinoflagellata;Syndiniales;Dino-Group-II;Dino-Group-II-Clade-3;Dino-Group-II-Clade-3_X;Dino-Group-II-Clade-3_X_sp.;	-0.266113	1	Surface
Eukaryota;TSAR;Alveolata;Dinoflagellata;Dinophyceae;Prorocentrales;Prorocentraceae;Prorocentrum	Eukaryota;TSAR;Alveolata;Dinoflagellata;Syndiniales;Dino-Group-II;Dino-Group-II-Clade-1;Dino-Group-II-Clade-1_X;Dino-Group-II-Clade-1_X_sp.;	-0.151844	1	Surface
Eukaryota;TSAR;Alveolata;Dinoflagellata;Dinophyceae;Gymnodiniales;Gymnodiniaceae;Gyrodinium;Gyrodinium_helveticum;	Eukaryota;TSAR;Alveolata;Dinoflagellata;Syndiniales;Dino-Group-II;Dino-Group-II-Clade-10-and-11;Dino-Group-II-Clade-10-and-11_X;Dino-Group-II-Clade-10-and-11_X_sp.;	0.290314	1	Surface
Eukaryota;TSAR;Alveolata;Dinoflagellata;Dinophyceae;Gymnodiniales;Gymnodiniaceae;Gyrodinium;Gyrodinium_helveticum;	Eukaryota;TSAR;Alveolata;Dinoflagellata;Syndiniales;Dino-Group-II;Dino-Group-II_X;Dino-Group-II-Clade-52_XX;Dino-Group-II-Clade-52_XX_sp.;	-0.244871	1	Surface
Eukaryota;TSAR;Alveolata;Dinoflagellata;Dinophyceae;Gymnodiniales;Gymnodiniaceae;Gyrodinium;Gyrodinium_helveticum;	Eukaryota;TSAR;Alveolata;Dinoflagellata;Syndiniales;Dino-Group-II;Dino-Group-II-Clade-3;Dino-Group-II-Clade-3_X;Dino-Group-II-Clade-3_X_sp.;	0.167602	1	Surface
Eukaryota;TSAR;Alveolata;Dinoflagellata;Syndiniales;Dino-Group-II;Dino-Group-II-Clade-10-and-11;Dino-Group-II-Clade-10-and-11_X;Dino-Group-II-Clade-10-and-11_X_sp.;	Eukaryota;TSAR;Alveolata;Dinoflagellata;Dinophyceae;Prorocentrales;Prorocentraceae;Prorocentrum;Prorocentrum_sp.;	0.143083	1	Surface
Eukaryota;TSAR;Alveolata;Dinoflagellata;Syndiniales;Dino-Group-II;Dino-Group-II-Clade-22;Dino-Group-II-Clade-22_X;Dino-Group-II-Clade-22_X_sp.;	Eukaryota;TSAR;Alveolata;Dinoflagellata;Dinophyceae;Prorocentrales;Prorocentraceae;Prorocentrum;Prorocentrum_sp.;	0.346062	0.099338	Surface
Eukaryota;TSAR;Alveolata;Dinoflagellata;Syndiniales;Dino-Group-II;Dino-Group-II-Clade-22;Dino-Group-II-Clade-22_X;Dino-Group-II-Clade-22_X_sp.;	Eukaryota;TSAR;Alveolata;Dinoflagellata;Dinophyceae;Gymnodiniales;Kareniaceae;Karlodinium;Karlodinium_sp.;	0.424527	0.00111347	Surface
Eukaryota;TSAR;Alveolata;Dinoflagellata;Syndiniales;Dino-Group-II;Dino-Group-II-Clade-22;Dino-Group-II-Clade-22_X;Dino-Group-II-Clade-22_X_sp.;	Eukaryota;TSAR;Alveolata;Dinoflagellata;Dinophyceae;Gymnodiniales;Gymnodiniaceae;Gymnodinium;Gymnodinium_sp.;	0.428897	0.000837035	Surface
Eukaryota;TSAR;Alveolata;Dinoflagellata;Syndiniales;Dino-Group-II;Dino-Group-II-Clade-22;Dino-Group-II-Clade-22_X;Dino-Group-II-Clade-22_X_sp.;	Eukaryota;TSAR;Alveolata;Dinoflagellata;Dinophyceae;Gymnodiniales;Kareniaceae;Karlodinium;Karlodinium_veneficum;	0.322751	0.305677	Surface
Eukaryota;TSAR;Alveolata;Dinoflagellata;Syndiniales;Dino-Group-II;Dino-Group-II-Clade-22;Dino-Group-II-Clade-22_X;Dino-Group-II-Clade-22_X_sp.;	Eukaryota;TSAR;Alveolata;Dinoflagellata;Dinophyceae;Gymnodiniales;Kareniaceae;Karlodinium	0.35634	0.0587957	Surface
Eukaryota;TSAR;Alveolata;Dinoflagellata;Syndiniales;Dino-Group-II;Dino-Group-II-Clade-22;Dino-Group-II-Clade-22_X;Dino-Group-II-Clade-22_X_sp.;	Eukaryota;TSAR;Alveolata;Dinoflagellata;Dinophyceae;Prorocentrales;Prorocentraceae;Prorocentrum;Prorocentrum_sp.;	0.349465	0.0836708	Surface
Eukaryota;TSAR;Alveolata;Dinoflagellata;Syndiniales;Dino-Group-II;Dino-Group-II-Clade-22;Dino-Group-II-Clade-22_X;Dino-Group-II-Clade-22_X_sp.;	Eukaryota;TSAR;Alveolata;Dinoflagellata;Dinophyceae;Prorocentrales;Prorocentraceae;Prorocentrum	0.26633	1	Surface
Eukaryota;TSAR;Alveolata;Dinoflagellata;Syndiniales;Dino-Group-II;Dino-Group-II-Clade-22;Dino-Group-II-Clade-22_X;Dino-Group-II-Clade-22_X_sp.;	Eukaryota;TSAR;Alveolata;Dinoflagellata;Dinophyceae;Gonyaulacales;Gonyaulacaceae;Gonyaulax;Gonyaulax_polygramma;	0.231839	1	Surface
Eukaryota;TSAR;Alveolata;Dinoflagellata;Syndiniales;Dino-Group-II;Dino-Group-II-Clade-22;Dino-Group-II-Clade-22_X;Dino-Group-II-Clade-22_X_sp.;	Eukaryota;TSAR;Alveolata;Dinoflagellata;Dinophyceae;Peridiniales;Heterocapsaceae;Heterocapsa	-0.161959	1	Surface
Eukaryota;TSAR;Alveolata;Dinoflagellata;Syndiniales;Dino-Group-II;Dino-Group-II-Clade-22;Dino-Group-II-Clade-22_X;Dino-Group-II-Clade-22_X_sp.;	Eukaryota;TSAR;Alveolata;Dinoflagellata;Dinophyceae;Gymnodiniales;Gymnodiniaceae;Gyrodinium;Gyrodinium_helveticum;	-0.244787	1	Surface
Eukaryota;TSAR;Alveolata;Dinoflagellata;Dinophyceae;Gymnodiniales;Gymnodiniaceae;Gyrodinium;Gyrodinium_dominans;	Eukaryota;TSAR;Alveolata;Dinoflagellata;Syndiniales;Dino-Group-II;Dino-Group-II-Clade-22;Dino-Group-II-Clade-22_X;Dino-Group-II-Clade-22_X_sp.;	0.500647	4.16674824261033e-06	Surface
Eukaryota;TSAR;Alveolata;Dinoflagellata;Dinophyceae;Gymnodiniales;Gymnodiniaceae;Gyrodinium;Gyrodinium_dominans;	Eukaryota;TSAR;Alveolata;Dinoflagellata;Syndiniales;Dino-Group-II;Dino-Group-II-Clade-10-and-11;Dino-Group-II-Clade-10-and-11_X;Dino-Group-II-Clade-10-and-11_X_sp.;	0.457177	0.000119551	Surface
Eukaryota;TSAR;Alveolata;Dinoflagellata;Dinophyceae;Gymnodiniales;Gymnodiniaceae;Gyrodinium;Gyrodinium_dominans;	Eukaryota;TSAR;Alveolata;Dinoflagellata;Syndiniales;Dino-Group-II;Dino-Group-II-Clade-12;Dino-Group-II-Clade-12_X;Dino-Group-II-Clade-12_X_sp.;	0.467954	5.43028017569659e-05	Surface
Eukaryota;TSAR;Alveolata;Dinoflagellata;Dinophyceae;Gymnodiniales;Gymnodiniaceae;Gyrodinium;Gyrodinium_dominans;	Eukaryota;TSAR;Alveolata;Dinoflagellata;Syndiniales;Dino-Group-II;Dino-Group-II-Clade-1;Dino-Group-II-Clade-1_X;Dino-Group-II-Clade-1_X_sp.;	0.427761	0.000901873	Surface
Eukaryota;TSAR;Alveolata;Dinoflagellata;Dinophyceae;Gymnodiniales;Gymnodiniaceae;Gyrodinium;Gyrodinium_dominans;	Eukaryota;TSAR;Alveolata;Dinoflagellata;Syndiniales;Dino-Group-II;Dino-Group-II-Clade-15;Dino-Group-II-Clade-15_X;Dino-Group-II-Clade-15_X_sp.;	-0.117886	1	Surface
Eukaryota;TSAR;Alveolata;Dinoflagellata;Dinophyceae;Gymnodiniales;Gymnodiniaceae;Gyrodinium;Gyrodinium_dominans;	Eukaryota;TSAR;Alveolata;Dinoflagellata;Syndiniales;Dino-Group-II;Dino-Group-II-Clade-1;Dino-Group-II-Clade-1_X;Dino-Group-II-Clade-1_X_sp.;	-0.16422	1	Surface
Eukaryota;TSAR;Alveolata;Dinoflagellata;Dinophyceae;Gymnodiniales;Gymnodiniaceae;Gyrodinium;Gyrodinium_dominans;	Eukaryota;TSAR;Alveolata;Dinoflagellata;Syndiniales;Dino-Group-II;Dino-Group-II-Clade-1;Dino-Group-II-Clade-1_X;Dino-Group-II-Clade-1_X_sp.;	-0.269893	1	Surface
Eukaryota;TSAR;Alveolata;Dinoflagellata;Syndiniales;Dino-Group-II;Dino-Group-II-Clade-6;Dino-Group-II-Clade-6_X;Dino-Group-II-Clade-6_X_sp.;	Eukaryota;TSAR;Alveolata;Dinoflagellata;Dinophyceae;Gymnodiniales;Gymnodiniaceae;Gymnodinium;Gymnodinium_sp.;	-0.0624421	1	Surface
Eukaryota;TSAR;Alveolata;Dinoflagellata;Syndiniales;Dino-Group-II;Dino-Group-II-Clade-6;Dino-Group-II-Clade-6_X;Dino-Group-II-Clade-6_X_sp.;	Eukaryota;TSAR;Alveolata;Dinoflagellata;Dinophyceae;Prorocentrales;Prorocentraceae;Prorocentrum;Prorocentrum_sp.;	0.22647	1	Surface
Eukaryota;TSAR;Alveolata;Dinoflagellata;Syndiniales;Dino-Group-II;Dino-Group-II-Clade-22;Dino-Group-II-Clade-22_X;Dino-Group-II-Clade-22_X_sp.;	Eukaryota;TSAR;Alveolata;Dinoflagellata;Dinophyceae;Gymnodiniales;Kareniaceae;Karlodinium	0.55631	2.67961233283866e-08	Surface
Eukaryota;TSAR;Alveolata;Dinoflagellata;Syndiniales;Dino-Group-II;Dino-Group-II-Clade-22;Dino-Group-II-Clade-22_X;Dino-Group-II-Clade-22_X_sp.;	Eukaryota;TSAR;Alveolata;Dinoflagellata;Dinophyceae;Gymnodiniales;Kareniaceae;Karlodinium;Karlodinium_veneficum;	0.356076	0.059608	Surface
Eukaryota;TSAR;Alveolata;Dinoflagellata;Syndiniales;Dino-Group-II;Dino-Group-II-Clade-22;Dino-Group-II-Clade-22_X;Dino-Group-II-Clade-22_X_sp.;	Eukaryota;TSAR;Alveolata;Dinoflagellata;Dinophyceae;Prorocentrales;Prorocentraceae;Prorocentrum;Prorocentrum_sp.;	0.412359	0.00241365	Surface
Eukaryota;TSAR;Alveolata;Dinoflagellata;Syndiniales;Dino-Group-II;Dino-Group-II-Clade-22;Dino-Group-II-Clade-22_X;Dino-Group-II-Clade-22_X_sp.;	Eukaryota;TSAR;Alveolata;Dinoflagellata;Dinophyceae;Gymnodiniales;Gymnodiniaceae;Gyrodinium;Gyrodinium_rubrum;	0.109115	1	Surface
Eukaryota;TSAR;Alveolata;Dinoflagellata;Syndiniales;Dino-Group-II;Dino-Group-II-Clade-10-and-11;Dino-Group-II-Clade-10-and-11_X;Dino-Group-II-Clade-10-and-11_X_sp.;	Eukaryota;TSAR;Alveolata;Dinoflagellata;Dinophyceae;Prorocentrales;Prorocentraceae;Prorocentrum;Prorocentrum_sp.;	0.399321	0.00535016	Surface
Eukaryota;TSAR;Alveolata;Dinoflagellata;Syndiniales;Dino-Group-II;Dino-Group-II-Clade-10-and-11;Dino-Group-II-Clade-10-and-11_X;Dino-Group-II-Clade-10-and-11_X_sp.;	Eukaryota;TSAR;Alveolata;Dinoflagellata;Dinophyceae;Gymnodiniales;Kareniaceae;Karlodinium;Karlodinium_sp.;	0.228823	1	Surface
Eukaryota;TSAR;Alveolata;Dinoflagellata;Syndiniales;Dino-Group-II;Dino-Group-II-Clade-10-and-11;Dino-Group-II-Clade-10-and-11_X;Dino-Group-II-Clade-10-and-11_X_sp.;	Eukaryota;TSAR;Alveolata;Dinoflagellata;Dinophyceae;Gymnodiniales;Gymnodiniaceae;Gymnodinium;Gymnodinium_sp.;	0.400465	0.00499617	Surface
Eukaryota;TSAR;Alveolata;Dinoflagellata;Syndiniales;Dino-Group-II;Dino-Group-II-Clade-10-and-11;Dino-Group-II-Clade-10-and-11_X;Dino-Group-II-Clade-10-and-11_X_sp.;	Eukaryota;TSAR;Alveolata;Dinoflagellata;Dinophyceae;Peridiniales;Heterocapsaceae;Heterocapsa;Heterocapsa_nei/rotundata;	0.405104	0.00377432	Surface
Eukaryota;TSAR;Alveolata;Dinoflagellata;Syndiniales;Dino-Group-II;Dino-Group-II-Clade-10-and-11;Dino-Group-II-Clade-10-and-11_X;Dino-Group-II-Clade-10-and-11_X_sp.;	Eukaryota;TSAR;Alveolata;Dinoflagellata;Dinophyceae;Gymnodiniales;Gymnodiniaceae;Gyrodinium	0.376366	0.0200709	Surface
Eukaryota;TSAR;Alveolata;Dinoflagellata;Dinophyceae;Prorocentrales;Prorocentraceae;Prorocentrum;Prorocentrum_sp.;	Eukaryota;TSAR;Alveolata;Dinoflagellata;Syndiniales;Dino-Group-II;Dino-Group-II-Clade-6;Dino-Group-II-Clade-6_X;Dino-Group-II-Clade-6_X_sp.;	-0.216161	1	Surface
Eukaryota;TSAR;Alveolata;Dinoflagellata;Dinophyceae;Prorocentrales;Prorocentraceae;Prorocentrum;Prorocentrum_sp.;	Eukaryota;TSAR;Alveolata;Dinoflagellata;Syndiniales;Dino-Group-II;Dino-Group-II-Clade-1;Dino-Group-II-Clade-1_X;Dino-Group-II-Clade-1_X_sp.;	0.37538	0.0211978	Surface
Eukaryota;TSAR;Alveolata;Dinoflagellata;Dinophyceae;Prorocentrales;Prorocentraceae;Prorocentrum;Prorocentrum_sp.;	Eukaryota;TSAR;Alveolata;Dinoflagellata;Syndiniales;Dino-Group-II;Dino-Group-II-Clade-12;Dino-Group-II-Clade-12_X;Dino-Group-II-Clade-12_X_sp.;	0.241152	1	Surface
Eukaryota;TSAR;Alveolata;Dinoflagellata;Dinophyceae;Prorocentrales;Prorocentraceae;Prorocentrum;Prorocentrum_sp.;	Eukaryota;TSAR;Alveolata;Dinoflagellata;Syndiniales;Dino-Group-II;Dino-Group-II-Clade-1;Dino-Group-II-Clade-1_X;Dino-Group-II-Clade-1_X_sp.;	0.36907	0.0299387	Surface
Eukaryota;TSAR;Alveolata;Dinoflagellata;Dinophyceae;Prorocentrales;Prorocentraceae;Prorocentrum;Prorocentrum_sp.;	Eukaryota;TSAR;Alveolata;Dinoflagellata;Syndiniales;Dino-Group-II;Dino-Group-II-Clade-10-and-11;Dino-Group-II-Clade-10-and-11_X;Dino-Group-II-Clade-10-and-11_X_sp.;	0.279696	1	Surface
Eukaryota;TSAR;Alveolata;Dinoflagellata;Dinophyceae;Prorocentrales;Prorocentraceae;Prorocentrum;Prorocentrum_sp.;	Eukaryota;TSAR;Alveolata;Dinoflagellata;Syndiniales;Dino-Group-II;Dino-Group-II-Clade-3;Dino-Group-II-Clade-3_X;Dino-Group-II-Clade-3_X_sp.;	-0.261586	1	Surface
Eukaryota;TSAR;Alveolata;Dinoflagellata;Dinophyceae;Prorocentrales;Prorocentraceae;Prorocentrum;Prorocentrum_sp.;	Eukaryota;TSAR;Alveolata;Dinoflagellata;Syndiniales;Dino-Group-II;Dino-Group-II-Clade-12;Dino-Group-II-Clade-12_X;Dino-Group-II-Clade-12_X_sp.;	-0.276013	1	Surface
Eukaryota;TSAR;Alveolata;Dinoflagellata;Dinophyceae;Gymnodiniales;Kareniaceae;Karlodinium;Karlodinium_sp.;	Eukaryota;TSAR;Alveolata;Dinoflagellata;Syndiniales;Dino-Group-II;Dino-Group-II-Clade-7;Dino-Group-II-Clade-7_X;Dino-Group-II-Clade-7_X_sp.;	0.431265	0.000715927	Surface
Eukaryota;TSAR;Alveolata;Dinoflagellata;Dinophyceae;Gymnodiniales;Kareniaceae;Karlodinium;Karlodinium_sp.;	Eukaryota;TSAR;Alveolata;Dinoflagellata;Syndiniales;Dino-Group-II;Dino-Group-II-Clade-20;Dino-Group-II-Clade-20_X;Dino-Group-II-Clade-20_X_sp.;	0.289126	1	Surface
Eukaryota;TSAR;Alveolata;Dinoflagellata;Dinophyceae;Gymnodiniales;Kareniaceae;Karlodinium;Karlodinium_sp.;	Eukaryota;TSAR;Alveolata;Dinoflagellata;Syndiniales;Dino-Group-II;Dino-Group-II-Clade-10-and-11;Dino-Group-II-Clade-10-and-11_X;Dino-Group-II-Clade-10-and-11_X_sp.;	0.478056	2.52729069678658e-05	Surface
Eukaryota;TSAR;Alveolata;Dinoflagellata;Dinophyceae;Gymnodiniales;Kareniaceae;Karlodinium;Karlodinium_sp.;	Eukaryota;TSAR;Alveolata;Dinoflagellata;Syndiniales;Dino-Group-II;Dino-Group-II-Clade-1;Dino-Group-II-Clade-1_X;Dino-Group-II-Clade-1_X_sp.;	0.391813	0.00833543	Surface
Eukaryota;TSAR;Alveolata;Dinoflagellata;Dinophyceae;Gymnodiniales;Kareniaceae;Karlodinium;Karlodinium_sp.;	Eukaryota;TSAR;Alveolata;Dinoflagellata;Syndiniales;Dino-Group-II;Dino-Group-II_X;Dino-Group-II-Clade-52_XX;Dino-Group-II-Clade-52_XX_sp.;	0.307297	0.613727	Surface
Eukaryota;TSAR;Alveolata;Dinoflagellata;Dinophyceae;Gymnodiniales;Kareniaceae;Karlodinium;Karlodinium_sp.;	Eukaryota;TSAR;Alveolata;Dinoflagellata;Syndiniales;Dino-Group-II;Dino-Group-II-Clade-4;Amoebophrya;Amoebophrya_sp.;	0.0672597	1	Surface
Eukaryota;TSAR;Alveolata;Dinoflagellata;Dinophyceae;Gymnodiniales;Kareniaceae;Karlodinium;Karlodinium_sp.;	Eukaryota;TSAR;Alveolata;Dinoflagellata;Syndiniales;Dino-Group-II;Dino-Group-II-Clade-8;Dino-Group-II-Clade-8_X;Dino-Group-II-Clade-8_X_sp.;	-0.127126	1	Surface
Eukaryota;TSAR;Alveolata;Dinoflagellata;Dinophyceae;Gymnodiniales;Kareniaceae;Karlodinium;Karlodinium_sp.;	Eukaryota;TSAR;Alveolata;Dinoflagellata;Syndiniales;Dino-Group-II;Dino-Group-II-Clade-5;Dino-Group-II-Clade-5_X;Dino-Group-II-Clade-5_X_sp.;	-0.5227	6.29017734382426e-07	Surface
Eukaryota;TSAR;Alveolata;Dinoflagellata;Dinophyceae;Gymnodiniales;Kareniaceae;Karlodinium;Karlodinium_sp.;	Eukaryota;TSAR;Alveolata;Dinoflagellata;Syndiniales;Dino-Group-II;Dino-Group-II-Clade-16;Dino-Group-II-Clade-16_X;Dino-Group-II-Clade-16_X_sp.;	-0.175042	1	Surface
Eukaryota;TSAR;Alveolata;Dinoflagellata;Dinophyceae;Gymnodiniales;Kareniaceae;Karlodinium;Karlodinium_sp.;	Eukaryota;TSAR;Alveolata;Dinoflagellata;Syndiniales;Dino-Group-II;Dino-Group-II-Clade-6;Dino-Group-II-Clade-6_X;Dino-Group-II-Clade-6_X_sp.;	-0.160929	1	Surface
Eukaryota;TSAR;Alveolata;Dinoflagellata;Dinophyceae;Gymnodiniales;Kareniaceae;Karlodinium;Karlodinium_sp.;	Eukaryota;TSAR;Alveolata;Dinoflagellata;Syndiniales;Dino-Group-II;Dino-Group-II-Clade-1;Dino-Group-II-Clade-1_X;Dino-Group-II-Clade-1_X_sp.;	-0.204921	1	Surface
Eukaryota;TSAR;Alveolata;Dinoflagellata;Dinophyceae;Gymnodiniales;Kareniaceae;Karlodinium	Eukaryota;TSAR;Alveolata;Dinoflagellata;Syndiniales;Dino-Group-II;Dino-Group-II-Clade-10-and-11;Dino-Group-II-Clade-10-and-11_X;Dino-Group-II-Clade-10-and-11_X_sp.;	0.502882	3.46113173201067e-06	Surface
Eukaryota;TSAR;Alveolata;Dinoflagellata;Dinophyceae;Gymnodiniales;Kareniaceae;Karlodinium	Eukaryota;TSAR;Alveolata;Dinoflagellata;Syndiniales;Dino-Group-II;Dino-Group-II-Clade-14;Dino-Group-II-Clade-14_X;Dino-Group-II-Clade-14_X_sp.;	-0.120644	1	Surface
Eukaryota;TSAR;Alveolata;Dinoflagellata;Dinophyceae;Gymnodiniales;Kareniaceae;Karlodinium	Eukaryota;TSAR;Alveolata;Dinoflagellata;Syndiniales;Dino-Group-II;Dino-Group-II-Clade-4;Dino-Group-II-Clade-4_X;Dino-Group-II-Clade-4_X_sp.;	0.388366	0.0101806	Surface
Eukaryota;TSAR;Alveolata;Dinoflagellata;Dinophyceae;Gymnodiniales;Kareniaceae;Karlodinium	Eukaryota;TSAR;Alveolata;Dinoflagellata;Syndiniales;Dino-Group-II;Dino-Group-II-Clade-3;Dino-Group-II-Clade-3_X;Dino-Group-II-Clade-3_X_sp.;	0.570257	6.50213163765225e-09	Surface
Eukaryota;TSAR;Alveolata;Dinoflagellata;Dinophyceae;Gymnodiniales;Kareniaceae;Karlodinium	Eukaryota;TSAR;Alveolata;Dinoflagellata;Syndiniales;Dino-Group-II;Dino-Group-II-Clade-33;Dino-Group-II-Clade-33_X;Dino-Group-II-Clade-33_X_sp.;	-0.326786	0.253237	Surface
Eukaryota;TSAR;Alveolata;Dinoflagellata;Syndiniales;Dino-Group-II;Dino-Group-II-Clade-10-and-11;Dino-Group-II-Clade-10-and-11_X;Dino-Group-II-Clade-10-and-11_X_sp.;	Eukaryota;TSAR;Alveolata;Dinoflagellata;Dinophyceae;Gonyaulacales;Ceratiaceae;Tripos;Tripos_fusus;	-0.285786	1	Surface
Eukaryota;TSAR;Alveolata;Dinoflagellata;Syndiniales;Dino-Group-II;Dino-Group-II-Clade-10-and-11;Dino-Group-II-Clade-10-and-11_X;Dino-Group-II-Clade-10-and-11_X_sp.;	Eukaryota;TSAR;Alveolata;Dinoflagellata;Dinophyceae;Prorocentrales;Prorocentraceae;Prorocentrum;Prorocentrum_sp.;	0.413031	0.00231447	Surface
Eukaryota;TSAR;Alveolata;Dinoflagellata;Syndiniales;Dino-Group-II;Dino-Group-II-Clade-10-and-11;Dino-Group-II-Clade-10-and-11_X;Dino-Group-II-Clade-10-and-11_X_sp.;	Eukaryota;TSAR;Alveolata;Dinoflagellata;Dinophyceae;Gymnodiniales;Gymnodiniaceae;Gyrodinium;Gyrodinium_rubrum;	-0.368119	0.0315176	Surface
Eukaryota;TSAR;Alveolata;Dinoflagellata;Dinophyceae;Gymnodiniales;Gymnodiniaceae;Gymnodinium;Gymnodinium_sp.;	Eukaryota;TSAR;Alveolata;Dinoflagellata;Syndiniales;Dino-Group-II;Dino-Group-II-Clade-1;Dino-Group-II-Clade-1_X;Dino-Group-II-Clade-1_X_sp.;	0.343077	0.11529	Surface
Eukaryota;TSAR;Alveolata;Dinoflagellata;Dinophyceae;Gymnodiniales;Gymnodiniaceae;Gymnodinium;Gymnodinium_sp.;	Eukaryota;TSAR;Alveolata;Dinoflagellata;Syndiniales;Dino-Group-II;Dino-Group-II-Clade-3;Dino-Group-II-Clade-3_X;Dino-Group-II-Clade-3_X_sp.;	0.398411	0.0056488	Surface
Eukaryota;TSAR;Alveolata;Dinoflagellata;Dinophyceae;Gymnodiniales;Gymnodiniaceae;Gymnodinium;Gymnodinium_sp.;	Eukaryota;TSAR;Alveolata;Dinoflagellata;Syndiniales;Dino-Group-II;Dino-Group-II-Clade-3;Dino-Group-II-Clade-3_X;Dino-Group-II-Clade-3_X_sp.;	0.237674	1	Surface
Eukaryota;TSAR;Alveolata;Dinoflagellata;Dinophyceae;Gymnodiniales;Gymnodiniaceae;Gymnodinium;Gymnodinium_sp.;	Eukaryota;TSAR;Alveolata;Dinoflagellata;Syndiniales;Dino-Group-II;Dino-Group-II-Clade-13;Dino-Group-II-Clade-13_X;Dino-Group-II-Clade-13_X_sp.;	0.166694	1	Surface
Eukaryota;TSAR;Alveolata;Dinoflagellata;Dinophyceae;Gymnodiniales;Gymnodiniaceae;Gymnodinium;Gymnodinium_sp.;	Eukaryota;TSAR;Alveolata;Dinoflagellata;Syndiniales;Dino-Group-II;Dino-Group-II-Clade-32;Dino-Group-II-Clade-32_X;Dino-Group-II-Clade-32_X_sp.;	0.193178	1	Surface
Eukaryota;TSAR;Alveolata;Dinoflagellata;Dinophyceae;Gymnodiniales;Gymnodiniaceae;Gymnodinium;Gymnodinium_sp.;	Eukaryota;TSAR;Alveolata;Dinoflagellata;Syndiniales;Dino-Group-II;Dino-Group-II-Clade-1;Dino-Group-II-Clade-1_X;Dino-Group-II-Clade-1_X_sp.;	-0.179177	1	Surface
Eukaryota;TSAR;Alveolata;Dinoflagellata;Dinophyceae;Peridiniales;Heterocapsaceae;Heterocapsa	Eukaryota;TSAR;Alveolata;Dinoflagellata;Syndiniales;Dino-Group-II;Dino-Group-II-Clade-6;Dino-Group-II-Clade-6_X;Dino-Group-II-Clade-6_X_sp.;	0.281906	1	Surface
Eukaryota;TSAR;Alveolata;Dinoflagellata;Dinophyceae;Peridiniales;Heterocapsaceae;Heterocapsa	Eukaryota;TSAR;Alveolata;Dinoflagellata;Syndiniales;Dino-Group-II;Dino-Group-II-Clade-10-and-11;Dino-Group-II-Clade-10-and-11_X;Dino-Group-II-Clade-10-and-11_X_sp.;	-0.225278	1	Surface
Eukaryota;TSAR;Alveolata;Dinoflagellata;Dinophyceae;Peridiniales;Heterocapsaceae;Heterocapsa	Eukaryota;TSAR;Alveolata;Dinoflagellata;Syndiniales;Dino-Group-II;Dino-Group-II-Clade-22;Dino-Group-II-Clade-22_X;Dino-Group-II-Clade-22_X_sp.;	0.31296	0.477467	Surface
Eukaryota;TSAR;Alveolata;Dinoflagellata;Dinophyceae;Peridiniales;Heterocapsaceae;Heterocapsa	Eukaryota;TSAR;Alveolata;Dinoflagellata;Syndiniales;Dino-Group-II;Dino-Group-II-Clade-5;Dino-Group-II-Clade-5_X;Dino-Group-II-Clade-5_X_sp.;	-0.177222	1	Surface
Eukaryota;TSAR;Alveolata;Dinoflagellata;Dinophyceae;Peridiniales;Heterocapsaceae;Heterocapsa	Eukaryota;TSAR;Alveolata;Dinoflagellata;Syndiniales;Dino-Group-II;Dino-Group-II-Clade-17;Dino-Group-II-Clade-17_X;Dino-Group-II-Clade-17_X_sp.;	-0.0766426	1	Surface
Eukaryota;TSAR;Alveolata;Dinoflagellata;Dinophyceae;Peridiniales;Heterocapsaceae;Heterocapsa	Eukaryota;TSAR;Alveolata;Dinoflagellata;Syndiniales;Dino-Group-II;Dino-Group-II-Clade-30;Dino-Group-II-Clade-30_X;Dino-Group-II-Clade-30_X_sp.;	0.135805	1	Surface
Eukaryota;TSAR;Alveolata;Dinoflagellata;Dinophyceae;Peridiniales;Heterocapsaceae;Heterocapsa;Heterocapsa_nei/rotundata;	Eukaryota;TSAR;Alveolata;Dinoflagellata;Syndiniales;Dino-Group-II;Dino-Group-II-Clade-10-and-11;Dino-Group-II-Clade-10-and-11_X;Dino-Group-II-Clade-10-and-11_X_sp.;	0.180084	1	Surface
Eukaryota;TSAR;Alveolata;Dinoflagellata;Dinophyceae;Peridiniales;Heterocapsaceae;Heterocapsa;Heterocapsa_nei/rotundata;	Eukaryota;TSAR;Alveolata;Dinoflagellata;Syndiniales;Dino-Group-II;Dino-Group-II-Clade-22;Dino-Group-II-Clade-22_X;Dino-Group-II-Clade-22_X_sp.;	-0.108664	1	Surface
Eukaryota;TSAR;Alveolata;Dinoflagellata;Dinophyceae;Peridiniales;Heterocapsaceae;Heterocapsa;Heterocapsa_nei/rotundata;	Eukaryota;TSAR;Alveolata;Dinoflagellata;Syndiniales;Dino-Group-II;Dino-Group-II-Clade-10-and-11;Dino-Group-II-Clade-10-and-11_X;Dino-Group-II-Clade-10-and-11_X_sp.;	-0.120629	1	Surface
Eukaryota;TSAR;Alveolata;Dinoflagellata;Dinophyceae;Peridiniales;Heterocapsaceae;Heterocapsa;Heterocapsa_nei/rotundata;	Eukaryota;TSAR;Alveolata;Dinoflagellata;Syndiniales;Dino-Group-II;Dino-Group-II-Clade-32;Dino-Group-II-Clade-32_X;Dino-Group-II-Clade-32_X_sp.;	-0.131968	1	Surface
Eukaryota;TSAR;Alveolata;Dinoflagellata;Syndiniales;Dino-Group-II;Dino-Group-II-Clade-22;Dino-Group-II-Clade-22_X;Dino-Group-II-Clade-22_X_sp.;	Eukaryota;TSAR;Alveolata;Dinoflagellata;Dinophyceae;Gonyaulacales;Ceratiaceae;Tripos;Tripos_furca;	0.336332	0.160546	Surface
Eukaryota;TSAR;Alveolata;Dinoflagellata;Syndiniales;Dino-Group-II;Dino-Group-II-Clade-22;Dino-Group-II-Clade-22_X;Dino-Group-II-Clade-22_X_sp.;	Eukaryota;TSAR;Alveolata;Dinoflagellata;Dinophyceae;Gymnodiniales;Gymnodiniaceae;Gyrodinium	-0.162809	1	Surface
Eukaryota;TSAR;Alveolata;Dinoflagellata;Dinophyceae;Gymnodiniales;Kareniaceae;Karlodinium;Karlodinium_veneficum;	Eukaryota;TSAR;Alveolata;Dinoflagellata;Syndiniales;Dino-Group-II;Dino-Group-II-Clade-20;Dino-Group-II-Clade-20_X;Dino-Group-II-Clade-20_X_sp.;	0.289908	1	Surface
Eukaryota;TSAR;Alveolata;Dinoflagellata;Dinophyceae;Gymnodiniales;Kareniaceae;Karlodinium;Karlodinium_veneficum;	Eukaryota;TSAR;Alveolata;Dinoflagellata;Syndiniales;Dino-Group-II;Dino-Group-II-Clade-13;Dino-Group-II-Clade-13_X;Dino-Group-II-Clade-13_X_sp.;	-0.120025	1	Surface
Eukaryota;TSAR;Alveolata;Dinoflagellata;Dinophyceae;Gymnodiniales;Kareniaceae;Karlodinium;Karlodinium_veneficum;	Eukaryota;TSAR;Alveolata;Dinoflagellata;Syndiniales;Dino-Group-II;Dino-Group-II-Clade-4;Dino-Group-II-Clade-4_X;Dino-Group-II-Clade-4_X_sp.;	0.364343	0.0385939	Surface
Eukaryota;TSAR;Alveolata;Dinoflagellata;Dinophyceae;Gymnodiniales;Kareniaceae;Karlodinium;Karlodinium_veneficum;	Eukaryota;TSAR;Alveolata;Dinoflagellata;Syndiniales;Dino-Group-II;Dino-Group-II-Clade-3;Dino-Group-II-Clade-3_X;Dino-Group-II-Clade-3_X_sp.;	0.361908	0.0439205	Surface
Eukaryota;TSAR;Alveolata;Dinoflagellata;Dinophyceae;Gymnodiniales;Kareniaceae;Karlodinium;Karlodinium_veneficum;	Eukaryota;TSAR;Alveolata;Dinoflagellata;Syndiniales;Dino-Group-II;Dino-Group-II-Clade-1;Dino-Group-II-Clade-1_X;Dino-Group-II-Clade-1_X_sp.;	-0.146038	1	Surface
Eukaryota;TSAR;Alveolata;Dinoflagellata;Dinophyceae;Gymnodiniales;Kareniaceae;Karlodinium;Karlodinium_veneficum;	Eukaryota;TSAR;Alveolata;Dinoflagellata;Syndiniales;Dino-Group-II;Dino-Group-II-Clade-3;Dino-Group-II-Clade-3_X;Dino-Group-II-Clade-3_X_sp.;	-0.198116	1	Surface
Eukaryota;TSAR;Alveolata;Dinoflagellata;Dinophyceae;Gymnodiniales;Kareniaceae;Karlodinium;Karlodinium_veneficum;	Eukaryota;TSAR;Alveolata;Dinoflagellata;Syndiniales;Dino-Group-II;Dino-Group-II-Clade-3;Dino-Group-II-Clade-3_X;Dino-Group-II-Clade-3_X_sp.;	-0.13969	1	Surface
Eukaryota;TSAR;Alveolata;Dinoflagellata;Dinophyceae;Gymnodiniales;Kareniaceae;Karlodinium;Karlodinium_veneficum;	Eukaryota;TSAR;Alveolata;Dinoflagellata;Syndiniales;Dino-Group-II;Dino-Group-II-Clade-1;Dino-Group-II-Clade-1_X;Dino-Group-II-Clade-1_X_sp.;	-0.143198	1	Surface
Eukaryota;TSAR;Alveolata;Dinoflagellata;Dinophyceae;Gymnodiniales;Kareniaceae;Karlodinium;Karlodinium_veneficum;	Eukaryota;TSAR;Alveolata;Dinoflagellata;Syndiniales;Dino-Group-II;Dino-Group-II-Clade-1;Dino-Group-II-Clade-1_X;Dino-Group-II-Clade-1_X_sp.;	0.226835	1	Surface
Eukaryota;TSAR;Alveolata;Dinoflagellata;Syndiniales;Dino-Group-II;Dino-Group-II-Clade-6;Dino-Group-II-Clade-6_X;Dino-Group-II-Clade-6_X_sp.;	Eukaryota;TSAR;Alveolata;Dinoflagellata;Dinophyceae;Gymnodiniales;Gymnodiniaceae;Gyrodinium	0.0628002	1	Surface
Eukaryota;TSAR;Alveolata;Dinoflagellata;Syndiniales;Dino-Group-II;Dino-Group-II-Clade-6;Dino-Group-II-Clade-6_X;Dino-Group-II-Clade-6_X_sp.;	Eukaryota;TSAR;Alveolata;Dinoflagellata;Dinophyceae;Prorocentrales;Prorocentraceae;Prorocentrum;Prorocentrum_sp.;	0.311897	0.500698	Surface
Eukaryota;TSAR;Alveolata;Dinoflagellata;Dinophyceae;Gymnodiniales;Gymnodiniaceae;Gyrodinium	Eukaryota;TSAR;Alveolata;Dinoflagellata;Syndiniales;Dino-Group-II;Dino-Group-II-Clade-7;Dino-Group-II-Clade-7_X;Dino-Group-II-Clade-7_X_sp.;	0.298504	0.897483	Surface
Eukaryota;TSAR;Alveolata;Dinoflagellata;Dinophyceae;Gymnodiniales;Gymnodiniaceae;Gyrodinium	Eukaryota;TSAR;Alveolata;Dinoflagellata;Syndiniales;Dino-Group-II;Dino-Group-II-Clade-6;Dino-Group-II-Clade-6_X;Dino-Group-II-Clade-6_X_sp.;	0.327663	0.243008	Surface
Eukaryota;TSAR;Alveolata;Dinoflagellata;Dinophyceae;Gymnodiniales;Gymnodiniaceae;Gyrodinium	Eukaryota;TSAR;Alveolata;Dinoflagellata;Syndiniales;Dino-Group-II;Dino-Group-II-Clade-7;Dino-Group-II-Clade-7_X;Dino-Group-II-Clade-7_X_sp.;	0.252015	1	Surface
Eukaryota;TSAR;Alveolata;Dinoflagellata;Dinophyceae;Gymnodiniales;Gymnodiniaceae;Gyrodinium	Eukaryota;TSAR;Alveolata;Dinoflagellata;Syndiniales;Dino-Group-II;Dino-Group-II-Clade-44;Dino-Group-II-Clade-44_X;Dino-Group-II-Clade-44_X_sp.;	0.147595	1	Surface
Eukaryota;TSAR;Alveolata;Dinoflagellata;Dinophyceae;Gymnodiniales;Gymnodiniaceae;Gyrodinium	Eukaryota;TSAR;Alveolata;Dinoflagellata;Syndiniales;Dino-Group-II;Dino-Group-II-Clade-1;Dino-Group-II-Clade-1_X;Dino-Group-II-Clade-1_X_sp.;	-0.195156	1	Surface
Eukaryota;TSAR;Alveolata;Dinoflagellata;Syndiniales;Dino-Group-II;Dino-Group-II-Clade-7;Dino-Group-II-Clade-7_X;Dino-Group-II-Clade-7_X_sp.;	Eukaryota;TSAR;Alveolata;Dinoflagellata;Dinophyceae;Gonyaulacales;Ceratiaceae;Tripos	0.164872	1	Surface
Eukaryota;TSAR;Alveolata;Dinoflagellata;Syndiniales;Dino-Group-II;Dino-Group-II-Clade-7;Dino-Group-II-Clade-7_X;Dino-Group-II-Clade-7_X_sp.;	Eukaryota;TSAR;Alveolata;Dinoflagellata;Dinophyceae;Gymnodiniales;Gymnodiniaceae;Gyrodinium	0.363644	0.0400577	Surface
Eukaryota;TSAR;Alveolata;Dinoflagellata;Dinophyceae;Gonyaulacales;Ceratiaceae;Tripos;Tripos_fusus;	Eukaryota;TSAR;Alveolata;Dinoflagellata;Syndiniales;Dino-Group-II;Dino-Group-II-Clade-8;Dino-Group-II-Clade-8_X;Dino-Group-II-Clade-8_X_sp.;	-0.327636	0.243316	Surface
Eukaryota;TSAR;Alveolata;Dinoflagellata;Dinophyceae;Gonyaulacales;Ceratiaceae;Tripos;Tripos_fusus;	Eukaryota;TSAR;Alveolata;Dinoflagellata;Syndiniales;Dino-Group-II;Dino-Group-II-Clade-6;Dino-Group-II-Clade-6_X;Dino-Group-II-Clade-6_X_sp.;	-0.181244	1	Surface
Eukaryota;TSAR;Alveolata;Dinoflagellata;Dinophyceae;Gonyaulacales;Ceratiaceae;Tripos;Tripos_fusus;	Eukaryota;TSAR;Alveolata;Dinoflagellata;Syndiniales;Dino-Group-II;Dino-Group-II-Clade-22;Dino-Group-II-Clade-22_X;Dino-Group-II-Clade-22_X_sp.;	0.174999	1	Surface
Eukaryota;TSAR;Alveolata;Dinoflagellata;Dinophyceae;Gonyaulacales;Ceratiaceae;Tripos;Tripos_fusus;	Eukaryota;TSAR;Alveolata;Dinoflagellata;Syndiniales;Dino-Group-II;Dino-Group-II-Clade-27;Dino-Group-II-Clade-27_X;Dino-Group-II-Clade-27_X_sp.;	0.170702	1	Surface
Eukaryota;TSAR;Alveolata;Dinoflagellata;Dinophyceae;Gonyaulacales;Ceratiaceae;Tripos;Tripos_fusus;	Eukaryota;TSAR;Alveolata;Dinoflagellata;Syndiniales;Dino-Group-II;Dino-Group-II-Clade-12;Dino-Group-II-Clade-12_X;Dino-Group-II-Clade-12_X_sp.;	-0.219743	1	Surface
Eukaryota;TSAR;Alveolata;Dinoflagellata;Dinophyceae;Gonyaulacales;Ceratiaceae;Tripos;Tripos_fusus;	Eukaryota;TSAR;Alveolata;Dinoflagellata;Syndiniales;Dino-Group-II;Dino-Group-II-Clade-5;Dino-Group-II-Clade-5_X;Dino-Group-II-Clade-5_X_sp.;	-0.188073	1	Surface
Eukaryota;TSAR;Alveolata;Dinoflagellata;Dinophyceae;Gonyaulacales;Ceratiaceae;Tripos;Tripos_fusus;	Eukaryota;TSAR;Alveolata;Dinoflagellata;Syndiniales;Dino-Group-II;Dino-Group-II-Clade-23;Dino-Group-II-Clade-23_X;Dino-Group-II-Clade-23_X_sp.;	0.230845	1	Surface
Eukaryota;TSAR;Alveolata;Dinoflagellata;Dinophyceae;Gonyaulacales;Ceratiaceae;Tripos;Tripos_fusus;	Eukaryota;TSAR;Alveolata;Dinoflagellata;Syndiniales;Dino-Group-II;Dino-Group-II-Clade-6;Dino-Group-II-Clade-6_X;Dino-Group-II-Clade-6_X_sp.;	0.166924	1	Surface
Eukaryota;TSAR;Alveolata;Dinoflagellata;Dinophyceae;Gonyaulacales;Ceratiaceae;Tripos;Tripos_fusus;	Eukaryota;TSAR;Alveolata;Dinoflagellata;Syndiniales;Dino-Group-II;Dino-Group-II-Clade-4;Dino-Group-II-Clade-4_X;Dino-Group-II-Clade-4_X_sp.;	0.307785	0.600728	Surface
Eukaryota;TSAR;Alveolata;Dinoflagellata;Syndiniales;Dino-Group-II;Dino-Group-II-Clade-8;Dino-Group-II-Clade-8_X;Dino-Group-II-Clade-8_X_sp.;	Eukaryota;TSAR;Alveolata;Dinoflagellata;Dinophyceae;Peridiniales;Thoracosphaeraceae;Scrippsiella	-0.0495783	1	Surface
Eukaryota;TSAR;Alveolata;Dinoflagellata;Syndiniales;Dino-Group-II;Dino-Group-II-Clade-8;Dino-Group-II-Clade-8_X;Dino-Group-II-Clade-8_X_sp.;	Eukaryota;TSAR;Alveolata;Dinoflagellata;Dinophyceae;Gymnodiniales;Kareniaceae;Karlodinium;Karlodinium_veneficum;	-0.105534	1	Surface
Eukaryota;TSAR;Alveolata;Dinoflagellata;Syndiniales;Dino-Group-II;Dino-Group-II-Clade-6;Dino-Group-II-Clade-6_X;Dino-Group-II-Clade-6_X_sp.;	Eukaryota;TSAR;Alveolata;Dinoflagellata;Dinophyceae;Prorocentrales;Prorocentraceae;Prorocentrum;Prorocentrum_sp.;	0.436881	0.000491852	Surface
Eukaryota;TSAR;Alveolata;Dinoflagellata;Syndiniales;Dino-Group-II;Dino-Group-II-Clade-6;Dino-Group-II-Clade-6_X;Dino-Group-II-Clade-6_X_sp.;	Eukaryota;TSAR;Alveolata;Dinoflagellata;Dinophyceae;Prorocentrales;Prorocentraceae;Prorocentrum	-0.111951	1	Surface
Eukaryota;TSAR;Alveolata;Dinoflagellata;Syndiniales;Dino-Group-II;Dino-Group-II-Clade-6;Dino-Group-II-Clade-6_X;Dino-Group-II-Clade-6_X_sp.;	Eukaryota;TSAR;Alveolata;Dinoflagellata;Dinophyceae;Peridiniales;Protoperidiniaceae;Protoperidinium;Protoperidinium_bipes;	0.210271	1	Surface
Eukaryota;TSAR;Alveolata;Dinoflagellata;Syndiniales;Dino-Group-II;Dino-Group-II-Clade-8;Dino-Group-II-Clade-8_X;Dino-Group-II-Clade-8_X_sp.;	Eukaryota;TSAR;Alveolata;Dinoflagellata;Dinophyceae;Gonyaulacales;Ceratiaceae;Tripos	-0.146767	1	Surface
Eukaryota;TSAR;Alveolata;Dinoflagellata;Syndiniales;Dino-Group-II;Dino-Group-II-Clade-8;Dino-Group-II-Clade-8_X;Dino-Group-II-Clade-8_X_sp.;	Eukaryota;TSAR;Alveolata;Dinoflagellata;Dinophyceae;Gonyaulacales;Ceratiaceae;Tripos	-0.230655	1	Surface
Eukaryota;TSAR;Alveolata;Dinoflagellata;Syndiniales;Dino-Group-II;Dino-Group-II-Clade-8;Dino-Group-II-Clade-8_X;Dino-Group-II-Clade-8_X_sp.;	Eukaryota;TSAR;Alveolata;Dinoflagellata;Dinophyceae;Gonyaulacales;Ceratiaceae;Tripos;Tripos_furca;	-0.315551	0.424933	Surface
Eukaryota;TSAR;Alveolata;Dinoflagellata;Syndiniales;Dino-Group-II;Dino-Group-II-Clade-6;Dino-Group-II-Clade-6_X;Dino-Group-II-Clade-6_X_sp.;	Eukaryota;TSAR;Alveolata;Dinoflagellata;Dinophyceae;Prorocentrales;Prorocentraceae;Prorocentrum;Prorocentrum_sp.;	0.301604	0.786023	Surface
Eukaryota;TSAR;Alveolata;Dinoflagellata;Syndiniales;Dino-Group-II;Dino-Group-II-Clade-6;Dino-Group-II-Clade-6_X;Dino-Group-II-Clade-6_X_sp.;	Eukaryota;TSAR;Alveolata;Dinoflagellata;Dinophyceae;Peridiniales;Thoracosphaeraceae;Scrippsiella	-0.127755	1	Surface
Eukaryota;TSAR;Alveolata;Dinoflagellata;Syndiniales;Dino-Group-II;Dino-Group-II-Clade-6;Dino-Group-II-Clade-6_X;Dino-Group-II-Clade-6_X_sp.;	Eukaryota;TSAR;Alveolata;Dinoflagellata;Dinophyceae;Gymnodiniales;Gymnodiniaceae;Gyrodinium;Gyrodinium_jinhaense;	-0.317383	0.391079	Surface
Eukaryota;TSAR;Alveolata;Dinoflagellata;Syndiniales;Dino-Group-II;Dino-Group-II-Clade-6;Dino-Group-II-Clade-6_X;Dino-Group-II-Clade-6_X_sp.;	Eukaryota;TSAR;Alveolata;Dinoflagellata;Dinophyceae;Gymnodiniales;Gymnodiniaceae;Gyrodinium;Gyrodinium_rubrum;	-0.155135	1	Surface
Eukaryota;TSAR;Alveolata;Dinoflagellata;Syndiniales;Dino-Group-II;Dino-Group-II-Clade-1;Dino-Group-II-Clade-1_X;Dino-Group-II-Clade-1_X_sp.;	Eukaryota;TSAR;Alveolata;Dinoflagellata;Dinophyceae;Gonyaulacales;Gonyaulacaceae;Gonyaulax;Gonyaulax_polygramma;	0.238406	1	Surface
Eukaryota;TSAR;Alveolata;Dinoflagellata;Syndiniales;Dino-Group-II;Dino-Group-II-Clade-6;Dino-Group-II-Clade-6_X;Dino-Group-II-Clade-6_X_sp.;	Eukaryota;TSAR;Alveolata;Dinoflagellata;Dinophyceae;Prorocentrales;Prorocentraceae;Prorocentrum;Prorocentrum_sp.;	0.247056	1	Surface
Eukaryota;TSAR;Alveolata;Dinoflagellata;Syndiniales;Dino-Group-II;Dino-Group-II-Clade-26;Dino-Group-II-Clade-26_X;Dino-Group-II-Clade-26_X_sp.;	Eukaryota;TSAR;Alveolata;Dinoflagellata;Dinophyceae;Gonyaulacales;Pyrocystaceae;Alexandrium;Alexandrium_ostenfeldii;	-0.239868	1	Surface
Eukaryota;TSAR;Alveolata;Dinoflagellata;Syndiniales;Dino-Group-II;Dino-Group-II-Clade-7;Dino-Group-II-Clade-7_X;Dino-Group-II-Clade-7_X_sp.;	Eukaryota;TSAR;Alveolata;Dinoflagellata;Dinophyceae;Prorocentrales;Prorocentraceae;Prorocentrum;Prorocentrum_sp.;	0.531589	2.82298992100545e-07	Surface
Eukaryota;TSAR;Alveolata;Dinoflagellata;Syndiniales;Dino-Group-II;Dino-Group-II-Clade-7;Dino-Group-II-Clade-7_X;Dino-Group-II-Clade-7_X_sp.;	Eukaryota;TSAR;Alveolata;Dinoflagellata;Dinophyceae;Gymnodiniales;Gymnodiniaceae;Gyrodinium;Gyrodinium_jinhaense;	-0.242127	1	Surface
Eukaryota;TSAR;Alveolata;Dinoflagellata;Syndiniales;Dino-Group-II;Dino-Group-II-Clade-3;Dino-Group-II-Clade-3_X;Dino-Group-II-Clade-3_X_sp.;	Eukaryota;TSAR;Alveolata;Dinoflagellata;Dinophyceae;Prorocentrales;Prorocentraceae;Prorocentrum;Prorocentrum_sp.;	0.477061	2.72808053221014e-05	Surface
Eukaryota;TSAR;Alveolata;Dinoflagellata;Syndiniales;Dino-Group-II;Dino-Group-II-Clade-3;Dino-Group-II-Clade-3_X;Dino-Group-II-Clade-3_X_sp.;	Eukaryota;TSAR;Alveolata;Dinoflagellata;Dinophyceae;Peridiniales;Thoracosphaeraceae;Scrippsiella	-0.141412	1	Surface
Eukaryota;TSAR;Alveolata;Dinoflagellata;Syndiniales;Dino-Group-II;Dino-Group-II-Clade-10-and-11;Dino-Group-II-Clade-10-and-11_X;Dino-Group-II-Clade-10-and-11_X_sp.;	Eukaryota;TSAR;Alveolata;Dinoflagellata;Dinophyceae;Gymnodiniales;Kareniaceae;Karlodinium;Karlodinium_veneficum;	0.191031	1	Surface
Eukaryota;TSAR;Alveolata;Dinoflagellata;Syndiniales;Dino-Group-II;Dino-Group-II-Clade-10-and-11;Dino-Group-II-Clade-10-and-11_X;Dino-Group-II-Clade-10-and-11_X_sp.;	Eukaryota;TSAR;Alveolata;Dinoflagellata;Dinophyceae;Prorocentrales;Prorocentraceae;Prorocentrum;Prorocentrum_sp.;	0.243787	1	Surface
Eukaryota;TSAR;Alveolata;Dinoflagellata;Syndiniales;Dino-Group-II;Dino-Group-II-Clade-10-and-11;Dino-Group-II-Clade-10-and-11_X;Dino-Group-II-Clade-10-and-11_X_sp.;	Eukaryota;TSAR;Alveolata;Dinoflagellata;Dinophyceae;Gymnodiniales;Gymnodiniaceae;Gyrodinium	0.318443	0.372646	Surface
Eukaryota;TSAR;Alveolata;Dinoflagellata;Dinophyceae;Gonyaulacales;Ceratiaceae;Tripos	Eukaryota;TSAR;Alveolata;Dinoflagellata;Syndiniales;Dino-Group-II;Dino-Group-II-Clade-6;Dino-Group-II-Clade-6_X;Dino-Group-II-Clade-6_X_sp.;	0.366	0.0353232	Surface
Eukaryota;TSAR;Alveolata;Dinoflagellata;Dinophyceae;Gonyaulacales;Ceratiaceae;Tripos	Eukaryota;TSAR;Alveolata;Dinoflagellata;Syndiniales;Dino-Group-II;Dino-Group-II-Clade-12;Dino-Group-II-Clade-12_X;Dino-Group-II-Clade-12_X_sp.;	0.415757	0.00195063	Surface
Eukaryota;TSAR;Alveolata;Dinoflagellata;Dinophyceae;Gonyaulacales;Ceratiaceae;Tripos	Eukaryota;TSAR;Alveolata;Dinoflagellata;Syndiniales;Dino-Group-II;Dino-Group-II-Clade-10-and-11;Dino-Group-II-Clade-10-and-11_X;Dino-Group-II-Clade-10-and-11_X_sp.;	0.207806	1	Surface
Eukaryota;TSAR;Alveolata;Dinoflagellata;Dinophyceae;Prorocentrales;Prorocentraceae;Prorocentrum;Prorocentrum_sp.;	Eukaryota;TSAR;Alveolata;Dinoflagellata;Syndiniales;Dino-Group-II;Dino-Group-II-Clade-10-and-11;Dino-Group-II-Clade-10-and-11_X;Dino-Group-II-Clade-10-and-11_X_sp.;	0.370193	0.0281685	Surface
Eukaryota;TSAR;Alveolata;Dinoflagellata;Dinophyceae;Prorocentrales;Prorocentraceae;Prorocentrum;Prorocentrum_sp.;	Eukaryota;TSAR;Alveolata;Dinoflagellata;Syndiniales;Dino-Group-II;Dino-Group-II-Clade-6;Dino-Group-II-Clade-6_X;Dino-Group-II-Clade-6_X_sp.;	-0.305567	0.662014	Surface
Eukaryota;TSAR;Alveolata;Dinoflagellata;Dinophyceae;Prorocentrales;Prorocentraceae;Prorocentrum;Prorocentrum_sp.;	Eukaryota;TSAR;Alveolata;Dinoflagellata;Syndiniales;Dino-Group-II;Dino-Group-II-Clade-1;Dino-Group-II-Clade-1_X;Dino-Group-II-Clade-1_X_sp.;	0.231728	1	Surface
Eukaryota;TSAR;Alveolata;Dinoflagellata;Dinophyceae;Prorocentrales;Prorocentraceae;Prorocentrum;Prorocentrum_sp.;	Eukaryota;TSAR;Alveolata;Dinoflagellata;Syndiniales;Dino-Group-II;Dino-Group-II-Clade-10-and-11;Dino-Group-II-Clade-10-and-11_X;Dino-Group-II-Clade-10-and-11_X_sp.;	-0.165187	1	Surface
Eukaryota;TSAR;Alveolata;Dinoflagellata;Dinophyceae;Prorocentrales;Prorocentraceae;Prorocentrum;Prorocentrum_sp.;	Eukaryota;TSAR;Alveolata;Dinoflagellata;Syndiniales;Dino-Group-II;Dino-Group-II-Clade-13;Dino-Group-II-Clade-13_X;Dino-Group-II-Clade-13_X_sp.;	0.106333	1	Surface
Eukaryota;TSAR;Alveolata;Dinoflagellata;Dinophyceae;Prorocentrales;Prorocentraceae;Prorocentrum;Prorocentrum_sp.;	Eukaryota;TSAR;Alveolata;Dinoflagellata;Syndiniales;Dino-Group-II;Dino-Group-II-Clade-10-and-11;Dino-Group-II-Clade-10-and-11_X;Dino-Group-II-Clade-10-and-11_X_sp.;	0.379659	0.016704	Surface
Eukaryota;TSAR;Alveolata;Dinoflagellata;Dinophyceae;Prorocentrales;Prorocentraceae;Prorocentrum;Prorocentrum_sp.;	Eukaryota;TSAR;Alveolata;Dinoflagellata;Syndiniales;Dino-Group-II;Dino-Group-II-Clade-7;Dino-Group-II-Clade-7_X;Dino-Group-II-Clade-7_X_sp.;	0.269653	1	Surface
Eukaryota;TSAR;Alveolata;Dinoflagellata;Dinophyceae;Prorocentrales;Prorocentraceae;Prorocentrum;Prorocentrum_sp.;	Eukaryota;TSAR;Alveolata;Dinoflagellata;Syndiniales;Dino-Group-II;Dino-Group-II-Clade-10-and-11;Dino-Group-II-Clade-10-and-11_X;Dino-Group-II-Clade-10-and-11_X_sp.;	0.36713	0.0332433	Surface
Eukaryota;TSAR;Alveolata;Dinoflagellata;Dinophyceae;Prorocentrales;Prorocentraceae;Prorocentrum;Prorocentrum_sp.;	Eukaryota;TSAR;Alveolata;Dinoflagellata;Syndiniales;Dino-Group-II;Dino-Group-II-Clade-22;Dino-Group-II-Clade-22_X;Dino-Group-II-Clade-22_X_sp.;	-0.202563	1	Surface
Eukaryota;TSAR;Alveolata;Dinoflagellata;Dinophyceae;Prorocentrales;Prorocentraceae;Prorocentrum;Prorocentrum_sp.;	Eukaryota;TSAR;Alveolata;Dinoflagellata;Syndiniales;Dino-Group-II;Dino-Group-II-Clade-4;Dino-Group-II-Clade-4_X;Dino-Group-II-Clade-4_X_sp.;	-0.245855	1	Surface
Eukaryota;TSAR;Alveolata;Dinoflagellata;Dinophyceae;Prorocentrales;Prorocentraceae;Prorocentrum;Prorocentrum_sp.;	Eukaryota;TSAR;Alveolata;Dinoflagellata;Syndiniales;Dino-Group-II;Dino-Group-II-Clade-3;Dino-Group-II-Clade-3_X;Dino-Group-II-Clade-3_X_sp.;	0.255335	1	Surface
Eukaryota;TSAR;Alveolata;Dinoflagellata;Dinophyceae;Prorocentrales;Prorocentraceae;Prorocentrum;Prorocentrum_sp.;	Eukaryota;TSAR;Alveolata;Dinoflagellata;Syndiniales;Dino-Group-II;Dino-Group-II-Clade-3;Dino-Group-II-Clade-3_X;Dino-Group-II-Clade-3_X_sp.;	0.135788	1	Surface
Eukaryota;TSAR;Alveolata;Dinoflagellata;Syndiniales;Dino-Group-II;Dino-Group-II-Clade-2;Dino-Group-II-Clade-2_X;Dino-Group-II-Clade-2_X_sp.;	Eukaryota;TSAR;Alveolata;Dinoflagellata;Dinophyceae;Gymnodiniales;Gymnodiniaceae;Gymnodinium;Gymnodinium_sp.;	-0.195029	1	Surface
Eukaryota;TSAR;Alveolata;Dinoflagellata;Syndiniales;Dino-Group-II;Dino-Group-II-Clade-2;Dino-Group-II-Clade-2_X;Dino-Group-II-Clade-2_X_sp.;	Eukaryota;TSAR;Alveolata;Dinoflagellata;Dinophyceae;Peridiniales;Protoperidiniaceae;Protoperidinium;Protoperidinium_sp.;	0.0864858	1	Surface
Eukaryota;TSAR;Alveolata;Dinoflagellata;Syndiniales;Dino-Group-II;Dino-Group-II-Clade-6;Dino-Group-II-Clade-6_X;Dino-Group-II-Clade-6_X_sp.;	Eukaryota;TSAR;Alveolata;Dinoflagellata;Dinophyceae;Gonyaulacales;Ceratiaceae;Tripos;Tripos_furca;	0.22798	1	Surface
Eukaryota;TSAR;Alveolata;Dinoflagellata;Syndiniales;Dino-Group-II;Dino-Group-II-Clade-6;Dino-Group-II-Clade-6_X;Dino-Group-II-Clade-6_X_sp.;	Eukaryota;TSAR;Alveolata;Dinoflagellata;Dinophyceae;Gymnodiniales;Kareniaceae;Karlodinium	-0.0802872	1	Surface
Eukaryota;TSAR;Alveolata;Dinoflagellata;Syndiniales;Dino-Group-II;Dino-Group-II-Clade-10-and-11;Dino-Group-II-Clade-10-and-11_X;Dino-Group-II-Clade-10-and-11_X_sp.;	Eukaryota;TSAR;Alveolata;Ciliophora;Spirotrichea;Oligotrichida;Strombidiidae;Strombidium;Strombidium_capitatum;	0.207051	1	Surface
Eukaryota;TSAR;Alveolata;Dinoflagellata;Syndiniales;Dino-Group-II;Dino-Group-II-Clade-10-and-11;Dino-Group-II-Clade-10-and-11_X;Dino-Group-II-Clade-10-and-11_X_sp.;	Eukaryota;TSAR;Alveolata;Dinoflagellata;Dinophyceae;Gonyaulacales;Ceratiaceae;Tripos	-0.118424	1	Surface
Eukaryota;TSAR;Alveolata;Dinoflagellata;Syndiniales;Dino-Group-II;Dino-Group-II-Clade-10-and-11;Dino-Group-II-Clade-10-and-11_X;Dino-Group-II-Clade-10-and-11_X_sp.;	Eukaryota;TSAR;Alveolata;Dinoflagellata;Dinophyceae;Prorocentrales;Prorocentraceae;Prorocentrum;Prorocentrum_sp.;	0.21083	1	Surface
Eukaryota;TSAR;Alveolata;Dinoflagellata;Syndiniales;Dino-Group-II;Dino-Group-II-Clade-10-and-11;Dino-Group-II-Clade-10-and-11_X;Dino-Group-II-Clade-10-and-11_X_sp.;	Eukaryota;TSAR;Alveolata;Dinoflagellata;Dinophyceae;Gymnodiniales;Kareniaceae;Karlodinium	-0.2396	1	Surface
Eukaryota;TSAR;Alveolata;Dinoflagellata;Syndiniales;Dino-Group-II;Dino-Group-II-Clade-10-and-11;Dino-Group-II-Clade-10-and-11_X;Dino-Group-II-Clade-10-and-11_X_sp.;	Eukaryota;TSAR;Alveolata;Dinoflagellata;Dinophyceae;Prorocentrales;Prorocentraceae;Prorocentrum;Prorocentrum_sp.;	-0.0679578	1	Surface
Eukaryota;TSAR;Alveolata;Dinoflagellata;Syndiniales;Dino-Group-II;Dino-Group-II-Clade-10-and-11;Dino-Group-II-Clade-10-and-11_X;Dino-Group-II-Clade-10-and-11_X_sp.;	Eukaryota;TSAR;Alveolata;Dinoflagellata;Dinophyceae;Prorocentrales;Prorocentraceae;Prorocentrum;Prorocentrum_sp.;	-0.177013	1	Surface
Eukaryota;TSAR;Alveolata;Dinoflagellata;Syndiniales;Dino-Group-II;Dino-Group-II-Clade-10-and-11;Dino-Group-II-Clade-10-and-11_X;Dino-Group-II-Clade-10-and-11_X_sp.;	Eukaryota;TSAR;Alveolata;Dinoflagellata;Dinophyceae;Prorocentrales;Prorocentraceae;Prorocentrum;Prorocentrum_sp.;	-0.254464	1	Surface
Eukaryota;TSAR;Alveolata;Dinoflagellata;Syndiniales;Dino-Group-II;Dino-Group-II-Clade-10-and-11;Dino-Group-II-Clade-10-and-11_X;Dino-Group-II-Clade-10-and-11_X_sp.;	Eukaryota;TSAR;Alveolata;Dinoflagellata;Dinophyceae;Prorocentrales;Prorocentraceae;Prorocentrum;Prorocentrum_sp.;	-0.195864	1	Surface
Eukaryota;TSAR;Alveolata;Dinoflagellata;Dinophyceae;Gymnodiniales;Kareniaceae;Karlodinium	Eukaryota;TSAR;Alveolata;Dinoflagellata;Syndiniales;Dino-Group-II;Dino-Group-II-Clade-36;Dino-Group-II-Clade-36_X;Dino-Group-II-Clade-36_X_sp.;	0.344834	0.105636	Surface
Eukaryota;TSAR;Alveolata;Dinoflagellata;Dinophyceae;Gymnodiniales;Kareniaceae;Karlodinium	Eukaryota;TSAR;Alveolata;Dinoflagellata;Syndiniales;Dino-Group-II;Dino-Group-II-Clade-7;Dino-Group-II-Clade-7_X;Dino-Group-II-Clade-7_X_sp.;	0.285085	1	Surface
Eukaryota;TSAR;Alveolata;Dinoflagellata;Dinophyceae;Gymnodiniales;Kareniaceae;Karlodinium	Eukaryota;TSAR;Alveolata;Dinoflagellata;Syndiniales;Dino-Group-II;Dino-Group-II-Clade-5;Dino-Group-II-Clade-5_X;Dino-Group-II-Clade-5_X_sp.;	-0.164113	1	Surface
Eukaryota;TSAR;Alveolata;Dinoflagellata;Dinophyceae;Gymnodiniales;Kareniaceae;Karlodinium	Eukaryota;TSAR;Alveolata;Dinoflagellata;Syndiniales;Dino-Group-II;Dino-Group-II-Clade-1;Dino-Group-II-Clade-1_X;Dino-Group-II-Clade-1_X_sp.;	0.308118	0.591986	Surface
Eukaryota;TSAR;Alveolata;Dinoflagellata;Dinophyceae;Gymnodiniales;Kareniaceae;Karlodinium	Eukaryota;TSAR;Alveolata;Dinoflagellata;Syndiniales;Dino-Group-II;Dino-Group-II-Clade-6;Dino-Group-II-Clade-6_X;Dino-Group-II-Clade-6_X_sp.;	-0.203176	1	Surface
Eukaryota;TSAR;Alveolata;Dinoflagellata;Syndiniales;Dino-Group-II;Dino-Group-II-Clade-7;Dino-Group-II-Clade-7_X;Dino-Group-II-Clade-7_X_sp.;	Eukaryota;TSAR;Alveolata;Dinoflagellata;Dinophyceae;Prorocentrales;Prorocentraceae;Prorocentrum;Prorocentrum_sp.;	0.109471	1	Surface
Eukaryota;TSAR;Alveolata;Dinoflagellata;Syndiniales;Dino-Group-II;Dino-Group-II-Clade-7;Dino-Group-II-Clade-7_X;Dino-Group-II-Clade-7_X_sp.;	Eukaryota;TSAR;Alveolata;Dinoflagellata;Dinophyceae;Dinophysiales;Dinophysiaceae;Dinophysis	0.213457	1	Surface
Eukaryota;TSAR;Alveolata;Dinoflagellata;Syndiniales;Dino-Group-II;Dino-Group-II-Clade-3;Dino-Group-II-Clade-3_X;Dino-Group-II-Clade-3_X_sp.;	Eukaryota;TSAR;Alveolata;Dinoflagellata;Dinophyceae;Peridiniales;Thoracosphaeraceae;Scrippsiella	0.357865	0.0543098	Surface
Eukaryota;TSAR;Alveolata;Dinoflagellata;Syndiniales;Dino-Group-II;Dino-Group-II-Clade-3;Dino-Group-II-Clade-3_X;Dino-Group-II-Clade-3_X_sp.;	Eukaryota;TSAR;Alveolata;Dinoflagellata;Dinophyceae;Prorocentrales;Prorocentraceae;Prorocentrum;Prorocentrum_sp.;	0.550203	4.88070275481633e-08	Surface
Eukaryota;TSAR;Alveolata;Dinoflagellata;Syndiniales;Dino-Group-II;Dino-Group-II-Clade-3;Dino-Group-II-Clade-3_X;Dino-Group-II-Clade-3_X_sp.;	Eukaryota;TSAR;Alveolata;Dinoflagellata;Dinophyceae;Gymnodiniales;Gymnodiniaceae;Gymnodinium;Gymnodinium_sp.;	0.249304	1	Surface
Eukaryota;TSAR;Alveolata;Dinoflagellata;Dinophyceae;Prorocentrales;Prorocentraceae;Prorocentrum;Prorocentrum_sp.;	Eukaryota;TSAR;Alveolata;Dinoflagellata;Syndiniales;Dino-Group-II;Dino-Group-II-Clade-22;Dino-Group-II-Clade-22_X;Dino-Group-II-Clade-22_X_sp.;	0.352457	0.0718336	Surface
Eukaryota;TSAR;Alveolata;Dinoflagellata;Dinophyceae;Prorocentrales;Prorocentraceae;Prorocentrum;Prorocentrum_sp.;	Eukaryota;TSAR;Alveolata;Dinoflagellata;Syndiniales;Dino-Group-II;Dino-Group-II-Clade-44;Dino-Group-II-Clade-44_X;Dino-Group-II-Clade-44_X_sp.;	-0.183643	1	Surface
Eukaryota;TSAR;Alveolata;Dinoflagellata;Dinophyceae;Prorocentrales;Prorocentraceae;Prorocentrum;Prorocentrum_sp.;	Eukaryota;TSAR;Alveolata;Dinoflagellata;Syndiniales;Dino-Group-II;Dino-Group-II-Clade-10-and-11;Dino-Group-II-Clade-10-and-11_X;Dino-Group-II-Clade-10-and-11_X_sp.;	0.37933	0.0170148	Surface
Eukaryota;TSAR;Alveolata;Dinoflagellata;Dinophyceae;Prorocentrales;Prorocentraceae;Prorocentrum;Prorocentrum_sp.;	Eukaryota;TSAR;Alveolata;Dinoflagellata;Syndiniales;Dino-Group-II;Dino-Group-II-Clade-36;Dino-Group-II-Clade-36_X;Dino-Group-II-Clade-36_X_sp.;	0.366275	0.0348059	Surface
Eukaryota;TSAR;Alveolata;Dinoflagellata;Dinophyceae;Prorocentrales;Prorocentraceae;Prorocentrum;Prorocentrum_sp.;	Eukaryota;TSAR;Alveolata;Dinoflagellata;Syndiniales;Dino-Group-II;Dino-Group-II-Clade-22;Dino-Group-II-Clade-22_X;Dino-Group-II-Clade-22_X_sp.;	0.305883	0.652922	Surface
Eukaryota;TSAR;Alveolata;Dinoflagellata;Dinophyceae;Prorocentrales;Prorocentraceae;Prorocentrum;Prorocentrum_sp.;	Eukaryota;TSAR;Alveolata;Dinoflagellata;Syndiniales;Dino-Group-II;Dino-Group-II-Clade-1;Dino-Group-II-Clade-1_X;Dino-Group-II-Clade-1_X_sp.;	0.43702	0.000487276	Surface
Eukaryota;TSAR;Alveolata;Dinoflagellata;Dinophyceae;Prorocentrales;Prorocentraceae;Prorocentrum;Prorocentrum_sp.;	Eukaryota;TSAR;Alveolata;Dinoflagellata;Syndiniales;Dino-Group-II;Dino-Group-II-Clade-3;Dino-Group-II-Clade-3_X;Dino-Group-II-Clade-3_X_sp.;	0.429928	0.000782091	Surface
Eukaryota;TSAR;Alveolata;Dinoflagellata;Dinophyceae;Prorocentrales;Prorocentraceae;Prorocentrum;Prorocentrum_sp.;	Eukaryota;TSAR;Alveolata;Dinoflagellata;Syndiniales;Dino-Group-II;Dino-Group-II-Clade-17;Dino-Group-II-Clade-17_X;Dino-Group-II-Clade-17_X_sp.;	0.357258	0.0560576	Surface
Eukaryota;TSAR;Alveolata;Dinoflagellata;Dinophyceae;Prorocentrales;Prorocentraceae;Prorocentrum;Prorocentrum_sp.;	Eukaryota;TSAR;Alveolata;Dinoflagellata;Syndiniales;Dino-Group-II;Dino-Group-II-Clade-1;Dino-Group-II-Clade-1_X;Dino-Group-II-Clade-1_X_sp.;	0.27607	1	Surface
Eukaryota;TSAR;Alveolata;Dinoflagellata;Dinophyceae;Prorocentrales;Prorocentraceae;Prorocentrum;Prorocentrum_sp.;	Eukaryota;TSAR;Alveolata;Dinoflagellata;Syndiniales;Dino-Group-II;Dino-Group-II_X;Dino-Group-II-Clade-52_XX;Dino-Group-II-Clade-52_XX_sp.;	0.371396	0.0263821	Surface
Eukaryota;TSAR;Alveolata;Dinoflagellata;Dinophyceae;Prorocentrales;Prorocentraceae;Prorocentrum;Prorocentrum_sp.;	Eukaryota;TSAR;Alveolata;Dinoflagellata;Syndiniales;Dino-Group-II;Dino-Group-II-Clade-6;Dino-Group-II-Clade-6_X;Dino-Group-II-Clade-6_X_sp.;	-0.197685	1	Surface
Eukaryota;TSAR;Alveolata;Ciliophora;Spirotrichea;Oligotrichida;Strombidiidae;Strombidium;Strombidium_capitatum;	Eukaryota;TSAR;Alveolata;Dinoflagellata;Syndiniales;Dino-Group-II;Dino-Group-II-Clade-6;Dino-Group-II-Clade-6_X;Dino-Group-II-Clade-6_X_sp.;	-0.345835	0.100472	Surface
Eukaryota;TSAR;Alveolata;Ciliophora;Spirotrichea;Oligotrichida;Strombidiidae;Strombidium;Strombidium_capitatum;	Eukaryota;TSAR;Alveolata;Dinoflagellata;Syndiniales;Dino-Group-II;Dino-Group-II-Clade-1;Dino-Group-II-Clade-1_X;Dino-Group-II-Clade-1_X_sp.;	0.230725	1	Surface
Eukaryota;TSAR;Alveolata;Ciliophora;Spirotrichea;Oligotrichida;Strombidiidae;Strombidium;Strombidium_capitatum;	Eukaryota;TSAR;Alveolata;Dinoflagellata;Syndiniales;Dino-Group-II;Dino-Group-II-Clade-3;Dino-Group-II-Clade-3_X;Dino-Group-II-Clade-3_X_sp.;	0.180415	1	Surface
Eukaryota;TSAR;Alveolata;Ciliophora;Spirotrichea;Oligotrichida;Strombidiidae;Strombidium;Strombidium_capitatum;	Eukaryota;TSAR;Alveolata;Dinoflagellata;Syndiniales;Dino-Group-II;Dino-Group-II-Clade-13;Dino-Group-II-Clade-13_X;Dino-Group-II-Clade-13_X_sp.;	0.273432	1	Surface
Eukaryota;TSAR;Alveolata;Ciliophora;Spirotrichea;Oligotrichida;Strombidiidae;Strombidium;Strombidium_capitatum;	Eukaryota;TSAR;Alveolata;Dinoflagellata;Syndiniales;Dino-Group-II;Dino-Group-II-Clade-12;Dino-Group-II-Clade-12_X;Dino-Group-II-Clade-12_X_sp.;	0.195258	1	Surface
Eukaryota;TSAR;Alveolata;Ciliophora;Spirotrichea;Oligotrichida;Strombidiidae;Strombidium;Strombidium_capitatum;	Eukaryota;TSAR;Alveolata;Dinoflagellata;Syndiniales;Dino-Group-II;Dino-Group-II-Clade-5;Dino-Group-II-Clade-5_X;Dino-Group-II-Clade-5_X_sp.;	0.180589	1	Surface
Eukaryota;TSAR;Alveolata;Ciliophora;Spirotrichea;Oligotrichida;Strombidiidae;Strombidium;Strombidium_capitatum;	Eukaryota;TSAR;Alveolata;Dinoflagellata;Syndiniales;Dino-Group-II;Dino-Group-II-Clade-33;Dino-Group-II-Clade-33_X;Dino-Group-II-Clade-33_X_sp.;	-0.23822	1	Surface
Eukaryota;TSAR;Alveolata;Ciliophora;Spirotrichea;Oligotrichida;Strombidiidae;Strombidium;Strombidium_capitatum;	Eukaryota;TSAR;Alveolata;Dinoflagellata;Syndiniales;Dino-Group-II;Dino-Group-II-Clade-7;Dino-Group-II-Clade-7_X;Dino-Group-II-Clade-7_X_sp.;	0.17811	1	Surface
Eukaryota;TSAR;Alveolata;Ciliophora;Spirotrichea;Oligotrichida;Strombidiidae;Strombidium;Strombidium_capitatum;	Eukaryota;TSAR;Alveolata;Dinoflagellata;Syndiniales;Dino-Group-II;Dino-Group-II-Clade-10-and-11;Dino-Group-II-Clade-10-and-11_X;Dino-Group-II-Clade-10-and-11_X_sp.;	0.355292	0.0620771	Surface
Eukaryota;TSAR;Alveolata;Ciliophora;Spirotrichea;Oligotrichida;Strombidiidae;Strombidium;Strombidium_capitatum;	Eukaryota;TSAR;Alveolata;Dinoflagellata;Syndiniales;Dino-Group-II;Dino-Group-II-Clade-10-and-11;Dino-Group-II-Clade-10-and-11_X;Dino-Group-II-Clade-10-and-11_X_sp.;	0.354223	0.0656023	Surface
Eukaryota;TSAR;Alveolata;Ciliophora;Spirotrichea;Oligotrichida;Strombidiidae;Strombidium;Strombidium_capitatum;	Eukaryota;TSAR;Alveolata;Dinoflagellata;Syndiniales;Dino-Group-II;Dino-Group-II-Clade-4;Dino-Group-II-Clade-4_X;Dino-Group-II-Clade-4_X_sp.;	0.138907	1	Surface
Eukaryota;TSAR;Alveolata;Ciliophora;Spirotrichea;Oligotrichida;Strombidiidae;Strombidium;Strombidium_capitatum;	Eukaryota;TSAR;Alveolata;Dinoflagellata;Syndiniales;Dino-Group-II;Dino-Group-II-Clade-30;Dino-Group-II-Clade-30_X;Dino-Group-II-Clade-30_X_sp.;	-0.0869242	1	Surface
Eukaryota;TSAR;Alveolata;Ciliophora;Spirotrichea;Oligotrichida;Strombidiidae;Strombidium;Strombidium_capitatum;	Eukaryota;TSAR;Alveolata;Dinoflagellata;Syndiniales;Dino-Group-II;Dino-Group-II-Clade-6;Dino-Group-II-Clade-6_X;Dino-Group-II-Clade-6_X_sp.;	0.234629	1	Surface
Eukaryota;TSAR;Alveolata;Ciliophora;Spirotrichea;Oligotrichida;Strombidiidae;Strombidium;Strombidium_capitatum;	Eukaryota;TSAR;Alveolata;Dinoflagellata;Syndiniales;Dino-Group-II;Dino-Group-II-Clade-1;Dino-Group-II-Clade-1_X;Dino-Group-II-Clade-1_X_sp.;	0.141067	1	Surface
Eukaryota;TSAR;Alveolata;Ciliophora;Spirotrichea;Oligotrichida;Strombidiidae;Strombidium;Strombidium_capitatum;	Eukaryota;TSAR;Alveolata;Dinoflagellata;Syndiniales;Dino-Group-II;Dino-Group-II-Clade-4;Amoebophrya;Amoebophrya_sp.;	-0.197275	1	Surface
Eukaryota;TSAR;Alveolata;Dinoflagellata;Dinophyceae;Prorocentrales;Prorocentraceae;Prorocentrum;Prorocentrum_sp.;	Eukaryota;TSAR;Alveolata;Dinoflagellata;Syndiniales;Dino-Group-II;Dino-Group-II-Clade-44;Dino-Group-II-Clade-44_X;Dino-Group-II-Clade-44_X_sp.;	0.378545	0.0177783	Surface
Eukaryota;TSAR;Alveolata;Dinoflagellata;Dinophyceae;Prorocentrales;Prorocentraceae;Prorocentrum;Prorocentrum_sp.;	Eukaryota;TSAR;Alveolata;Dinoflagellata;Syndiniales;Dino-Group-II;Dino-Group-II-Clade-10-and-11;Dino-Group-II-Clade-10-and-11_X;Dino-Group-II-Clade-10-and-11_X_sp.;	0.475699	3.02768847616088e-05	Surface
Eukaryota;TSAR;Alveolata;Dinoflagellata;Dinophyceae;Prorocentrales;Prorocentraceae;Prorocentrum;Prorocentrum_sp.;	Eukaryota;TSAR;Alveolata;Dinoflagellata;Syndiniales;Dino-Group-II;Dino-Group-II-Clade-6;Dino-Group-II-Clade-6_X;Dino-Group-II-Clade-6_X_sp.;	-0.213081	1	Surface
Eukaryota;TSAR;Alveolata;Dinoflagellata;Dinophyceae;Prorocentrales;Prorocentraceae;Prorocentrum;Prorocentrum_sp.;	Eukaryota;TSAR;Alveolata;Dinoflagellata;Syndiniales;Dino-Group-II;Dino-Group-II-Clade-15;Dino-Group-II-Clade-15_X;Dino-Group-II-Clade-15_X_sp.;	0.097051	1	Surface
Eukaryota;TSAR;Alveolata;Dinoflagellata;Dinophyceae;Prorocentrales;Prorocentraceae;Prorocentrum;Prorocentrum_sp.;	Eukaryota;TSAR;Alveolata;Dinoflagellata;Syndiniales;Dino-Group-II;Dino-Group-II-Clade-22;Dino-Group-II-Clade-22_X;Dino-Group-II-Clade-22_X_sp.;	-0.105246	1	Surface
Eukaryota;TSAR;Alveolata;Dinoflagellata;Dinophyceae;Prorocentrales;Prorocentraceae;Prorocentrum;Prorocentrum_sp.;	Eukaryota;TSAR;Alveolata;Dinoflagellata;Syndiniales;Dino-Group-II;Dino-Group-II-Clade-7;Dino-Group-II-Clade-7_X;Dino-Group-II-Clade-7_X_sp.;	-0.148277	1	Surface
Eukaryota;TSAR;Alveolata;Dinoflagellata;Syndiniales;Dino-Group-II;Dino-Group-II-Clade-14;Dino-Group-II-Clade-14_X;Dino-Group-II-Clade-14_X_sp.;	Eukaryota;TSAR;Alveolata;Dinoflagellata;Dinophyceae;Gymnodiniales;Gymnodiniaceae;Gymnodinium;Gymnodinium_sp.;	0.266443	1	Surface
Eukaryota;TSAR;Alveolata;Dinoflagellata;Dinophyceae;Gonyaulacales;Ceratiaceae;Tripos	Eukaryota;TSAR;Alveolata;Dinoflagellata;Syndiniales;Dino-Group-II;Dino-Group-II-Clade-36;Dino-Group-II-Clade-36_X;Dino-Group-II-Clade-36_X_sp.;	0.132466	1	Surface
Eukaryota;TSAR;Alveolata;Dinoflagellata;Dinophyceae;Gonyaulacales;Ceratiaceae;Tripos	Eukaryota;TSAR;Alveolata;Dinoflagellata;Syndiniales;Dino-Group-II;Dino-Group-II-Clade-6;Dino-Group-II-Clade-6_X;Dino-Group-II-Clade-6_X_sp.;	-0.21906	1	Surface
Eukaryota;TSAR;Alveolata;Dinoflagellata;Dinophyceae;Gonyaulacales;Ceratiaceae;Tripos	Eukaryota;TSAR;Alveolata;Dinoflagellata;Syndiniales;Dino-Group-II;Dino-Group-II-Clade-13;Dino-Group-II-Clade-13_X;Dino-Group-II-Clade-13_X_sp.;	0.171892	1	Surface
Eukaryota;TSAR;Alveolata;Dinoflagellata;Dinophyceae;Gonyaulacales;Ceratiaceae;Tripos	Eukaryota;TSAR;Alveolata;Dinoflagellata;Syndiniales;Dino-Group-II;Dino-Group-II-Clade-4;Dino-Group-II-Clade-4_X;Dino-Group-II-Clade-4_X_sp.;	0.192772	1	Surface
Eukaryota;TSAR;Alveolata;Dinoflagellata;Dinophyceae;Gonyaulacales;Ceratiaceae;Tripos	Eukaryota;TSAR;Alveolata;Dinoflagellata;Syndiniales;Dino-Group-II;Dino-Group-II-Clade-1;Dino-Group-II-Clade-1_X;Dino-Group-II-Clade-1_X_sp.;	-0.220084	1	Surface
Eukaryota;TSAR;Alveolata;Dinoflagellata;Dinophyceae;Gonyaulacales;Ceratiaceae;Tripos	Eukaryota;TSAR;Alveolata;Dinoflagellata;Syndiniales;Dino-Group-II;Dino-Group-II-Clade-17;Dino-Group-II-Clade-17_X;Dino-Group-II-Clade-17_X_sp.;	-0.196274	1	Surface
Eukaryota;TSAR;Alveolata;Dinoflagellata;Dinophyceae;Prorocentrales;Prorocentraceae;Prorocentrum	Eukaryota;TSAR;Alveolata;Dinoflagellata;Syndiniales;Dino-Group-II;Dino-Group-II-Clade-22;Dino-Group-II-Clade-22_X;Dino-Group-II-Clade-22_X_sp.;	0.22338	1	Surface
Eukaryota;TSAR;Alveolata;Dinoflagellata;Dinophyceae;Prorocentrales;Prorocentraceae;Prorocentrum	Eukaryota;TSAR;Alveolata;Dinoflagellata;Syndiniales;Dino-Group-II;Dino-Group-II-Clade-7;Dino-Group-II-Clade-7_X;Dino-Group-II-Clade-7_X_sp.;	-0.168665	1	Surface
Eukaryota;TSAR;Alveolata;Dinoflagellata;Dinophyceae;Prorocentrales;Prorocentraceae;Prorocentrum	Eukaryota;TSAR;Alveolata;Dinoflagellata;Syndiniales;Dino-Group-II;Dino-Group-II-Clade-4;Dino-Group-II-Clade-4_X;Dino-Group-II-Clade-4_X_sp.;	0.235975	1	Surface
Eukaryota;TSAR;Alveolata;Dinoflagellata;Dinophyceae;Prorocentrales;Prorocentraceae;Prorocentrum	Eukaryota;TSAR;Alveolata;Dinoflagellata;Syndiniales;Dino-Group-II;Dino-Group-II-Clade-26;Dino-Group-II-Clade-26_X;Dino-Group-II-Clade-26_X_sp.;	-0.164664	1	Surface
Eukaryota;TSAR;Alveolata;Dinoflagellata;Dinophyceae;Prorocentrales;Prorocentraceae;Prorocentrum	Eukaryota;TSAR;Alveolata;Dinoflagellata;Syndiniales;Dino-Group-II;Dino-Group-II-Clade-3;Dino-Group-II-Clade-3_X;Dino-Group-II-Clade-3_X_sp.;	0.292786	1	Surface
Eukaryota;TSAR;Alveolata;Dinoflagellata;Dinophyceae;Prorocentrales;Prorocentraceae;Prorocentrum	Eukaryota;TSAR;Alveolata;Dinoflagellata;Syndiniales;Dino-Group-II;Dino-Group-II-Clade-3;Dino-Group-II-Clade-3_X;Dino-Group-II-Clade-3_X_sp.;	0.278073	1	Surface
Eukaryota;TSAR;Alveolata;Dinoflagellata;Dinophyceae;Prorocentrales;Prorocentraceae;Prorocentrum	Eukaryota;TSAR;Alveolata;Dinoflagellata;Syndiniales;Dino-Group-II;Dino-Group-II-Clade-3;Dino-Group-II-Clade-3_X;Dino-Group-II-Clade-3_X_sp.;	-0.21234	1	Surface
Eukaryota;TSAR;Alveolata;Dinoflagellata;Syndiniales;Dino-Group-II;Dino-Group-II-Clade-19;Dino-Group-II-Clade-19_X;Dino-Group-II-Clade-19_X_sp.;	Eukaryota;TSAR;Alveolata;Dinoflagellata;Dinophyceae;Gonyaulacales;Gonyaulacaceae;Gonyaulax;Gonyaulax_polygramma;	-0.162053	1	Surface
Eukaryota;TSAR;Alveolata;Dinoflagellata;Syndiniales;Dino-Group-II;Dino-Group-II-Clade-20;Dino-Group-II-Clade-20_X;Dino-Group-II-Clade-20_X_sp.;	Eukaryota;TSAR;Alveolata;Dinoflagellata;Dinophyceae;Gymnodiniales;Gymnodiniaceae;Gymnodinium;Gymnodinium_sp.;	-0.171173	1	Surface
Eukaryota;TSAR;Alveolata;Dinoflagellata;Syndiniales;Dino-Group-II;Dino-Group-II-Clade-20;Dino-Group-II-Clade-20_X;Dino-Group-II-Clade-20_X_sp.;	Eukaryota;TSAR;Alveolata;Dinoflagellata;Dinophyceae;Gymnodiniales;Kareniaceae;Karlodinium	0.331198	0.205515	Surface
Eukaryota;TSAR;Alveolata;Dinoflagellata;Syndiniales;Dino-Group-II;Dino-Group-II-Clade-16;Dino-Group-II-Clade-16_X;Dino-Group-II-Clade-16_X_sp.;	Eukaryota;TSAR;Alveolata;Dinoflagellata;Dinophyceae;Prorocentrales;Prorocentraceae;Prorocentrum;Prorocentrum_sp.;	0.221725	1	Surface
Eukaryota;TSAR;Alveolata;Dinoflagellata;Dinophyceae;Gonyaulacales;Gonyaulacaceae;Gonyaulax;Gonyaulax_polygramma;	Eukaryota;TSAR;Alveolata;Dinoflagellata;Syndiniales;Dino-Group-II;Dino-Group-II-Clade-13;Dino-Group-II-Clade-13_X;Dino-Group-II-Clade-13_X_sp.;	-0.171042	1	Surface
Eukaryota;TSAR;Alveolata;Dinoflagellata;Dinophyceae;Gonyaulacales;Gonyaulacaceae;Gonyaulax;Gonyaulax_polygramma;	Eukaryota;TSAR;Alveolata;Dinoflagellata;Syndiniales;Dino-Group-II;Dino-Group-II-Clade-14;Dino-Group-II-Clade-14_X;Dino-Group-II-Clade-14_X_sp.;	0.211718	1	Surface
Eukaryota;TSAR;Alveolata;Dinoflagellata;Dinophyceae;Gonyaulacales;Gonyaulacaceae;Gonyaulax;Gonyaulax_polygramma;	Eukaryota;TSAR;Alveolata;Dinoflagellata;Syndiniales;Dino-Group-II;Dino-Group-II-Clade-4	0.285821	1	Surface
Eukaryota;TSAR;Alveolata;Dinoflagellata;Syndiniales;Dino-Group-II;Dino-Group-II-Clade-6;Dino-Group-II-Clade-6_X;Dino-Group-II-Clade-6_X_sp.;	Eukaryota;TSAR;Alveolata;Dinoflagellata;Dinophyceae;Gymnodiniales;Gymnodiniaceae;Gyrodinium;Gyrodinium_jinhaense;	0.168003	1	Surface
Eukaryota;TSAR;Alveolata;Dinoflagellata;Syndiniales;Dino-Group-II;Dino-Group-II-Clade-10-and-11;Dino-Group-II-Clade-10-and-11_X;Dino-Group-II-Clade-10-and-11_X_sp.;	Eukaryota;TSAR;Alveolata;Dinoflagellata;Dinophyceae;Prorocentrales;Prorocentraceae;Prorocentrum;Prorocentrum_sp.;	0.299517	0.859574	Surface
Eukaryota;TSAR;Alveolata;Dinoflagellata;Syndiniales;Dino-Group-II;Dino-Group-II-Clade-10-and-11;Dino-Group-II-Clade-10-and-11_X;Dino-Group-II-Clade-10-and-11_X_sp.;	Eukaryota;TSAR;Alveolata;Dinoflagellata;Dinophyceae;Peridiniales;Thoracosphaeraceae;Scrippsiella	0.316722	0.402999	Surface
Eukaryota;TSAR;Alveolata;Dinoflagellata;Syndiniales;Dino-Group-II;Dino-Group-II-Clade-10-and-11;Dino-Group-II-Clade-10-and-11_X;Dino-Group-II-Clade-10-and-11_X_sp.;	Eukaryota;TSAR;Alveolata;Dinoflagellata;Dinophyceae;Gymnodiniales;Kareniaceae;Karlodinium	0.270449	1	Surface
Eukaryota;TSAR;Alveolata;Dinoflagellata;Syndiniales;Dino-Group-II;Dino-Group-II-Clade-36;Dino-Group-II-Clade-36_X;Dino-Group-II-Clade-36_X_sp.;	Eukaryota;TSAR;Alveolata;Dinoflagellata;Dinophyceae;Gymnodiniales;Kareniaceae;Karlodinium;Karlodinium_sp.;	0.263563	1	Surface
Eukaryota;TSAR;Alveolata;Dinoflagellata;Syndiniales;Dino-Group-II;Dino-Group-II-Clade-22;Dino-Group-II-Clade-22_X;Dino-Group-II-Clade-22_X_sp.;	Eukaryota;TSAR;Alveolata;Dinoflagellata;Dinophyceae;Gymnodiniales;Kareniaceae;Karlodinium;Karlodinium_veneficum;	0.164243	1	Surface
Eukaryota;TSAR;Alveolata;Dinoflagellata;Syndiniales;Dino-Group-II;Dino-Group-II-Clade-22;Dino-Group-II-Clade-22_X;Dino-Group-II-Clade-22_X_sp.;	Eukaryota;TSAR;Alveolata;Dinoflagellata;Dinophyceae;Gymnodiniales;Kareniaceae;Karlodinium	0.123067	1	Surface
Eukaryota;TSAR;Alveolata;Dinoflagellata;Dinophyceae;Peridiniales;Thoracosphaeraceae;Scrippsiella	Eukaryota;TSAR;Alveolata;Dinoflagellata;Syndiniales;Dino-Group-II;Dino-Group-II-Clade-3;Dino-Group-II-Clade-3_X;Dino-Group-II-Clade-3_X_sp.;	0.456311	0.000127228	Surface
Eukaryota;TSAR;Alveolata;Dinoflagellata;Dinophyceae;Peridiniales;Thoracosphaeraceae;Scrippsiella	Eukaryota;TSAR;Alveolata;Dinoflagellata;Syndiniales;Dino-Group-II;Dino-Group-II-Clade-17;Dino-Group-II-Clade-17_X;Dino-Group-II-Clade-17_X_sp.;	0.252365	1	Surface
Eukaryota;TSAR;Alveolata;Dinoflagellata;Dinophyceae;Peridiniales;Thoracosphaeraceae;Scrippsiella	Eukaryota;TSAR;Alveolata;Dinoflagellata;Syndiniales;Dino-Group-II;Dino-Group-II-Clade-1;Dino-Group-II-Clade-1_X;Dino-Group-II-Clade-1_X_sp.;	-0.113106	1	Surface
Eukaryota;TSAR;Alveolata;Dinoflagellata;Dinophyceae;Peridiniales;Thoracosphaeraceae;Scrippsiella	Eukaryota;TSAR;Alveolata;Dinoflagellata;Syndiniales;Dino-Group-II;Dino-Group-II-Clade-10-and-11;Dino-Group-II-Clade-10-and-11_X;Dino-Group-II-Clade-10-and-11_X_sp.;	-0.251316	1	Surface
Eukaryota;TSAR;Alveolata;Dinoflagellata;Dinophyceae;Peridiniales;Thoracosphaeraceae;Scrippsiella	Eukaryota;TSAR;Alveolata;Dinoflagellata;Syndiniales;Dino-Group-II;Dino-Group-II-Clade-1;Dino-Group-II-Clade-1_X;Dino-Group-II-Clade-1_X_sp.;	0.183764	1	Surface
Eukaryota;TSAR;Alveolata;Dinoflagellata;Dinophyceae;Peridiniales;Thoracosphaeraceae;Scrippsiella	Eukaryota;TSAR;Alveolata;Dinoflagellata;Syndiniales;Dino-Group-II;Dino-Group-II-Clade-10-and-11;Dino-Group-II-Clade-10-and-11_X;Dino-Group-II-Clade-10-and-11_X_sp.;	0.1006	1	Surface
Eukaryota;TSAR;Alveolata;Dinoflagellata;Dinophyceae;Peridiniales;Thoracosphaeraceae;Scrippsiella	Eukaryota;TSAR;Alveolata;Dinoflagellata;Syndiniales;Dino-Group-II;Dino-Group-II-Clade-3;Dino-Group-II-Clade-3_X;Dino-Group-II-Clade-3_X_sp.;	-0.273804	1	Surface
Eukaryota;TSAR;Alveolata;Dinoflagellata;Syndiniales;Dino-Group-II;Dino-Group-II-Clade-10-and-11;Dino-Group-II-Clade-10-and-11_X;Dino-Group-II-Clade-10-and-11_X_sp.;	Eukaryota;TSAR;Alveolata;Dinoflagellata;Dinophyceae;Gymnodiniales;Gymnodiniaceae;Gymnodinium;Gymnodinium_sp.;	-0.230179	1	Surface
Eukaryota;TSAR;Alveolata;Dinoflagellata;Syndiniales;Dino-Group-II;Dino-Group-II-Clade-10-and-11;Dino-Group-II-Clade-10-and-11_X;Dino-Group-II-Clade-10-and-11_X_sp.;	Eukaryota;TSAR;Alveolata;Dinoflagellata;Dinophyceae;Peridiniales;Protoperidiniaceae;Protoperidinium;Protoperidinium_bipes;	0.254888	1	Surface
Eukaryota;TSAR;Alveolata;Dinoflagellata;Syndiniales;Dino-Group-II;Dino-Group-II-Clade-29;Dino-Group-II-Clade-29_X;Dino-Group-II-Clade-29_X_sp.;	Eukaryota;TSAR;Alveolata;Dinoflagellata;Dinophyceae;Gymnodiniales;Kareniaceae;Karlodinium;Karlodinium_veneficum;	0.165135	1	Surface
Eukaryota;TSAR;Alveolata;Dinoflagellata;Dinophyceae;Prorocentrales;Prorocentraceae;Prorocentrum;Prorocentrum_sp.;	Eukaryota;TSAR;Alveolata;Dinoflagellata;Syndiniales;Dino-Group-II;Dino-Group-II-Clade-1;Dino-Group-II-Clade-1_X;Dino-Group-II-Clade-1_X_sp.;	-0.291953	1	Surface
Eukaryota;TSAR;Alveolata;Dinoflagellata;Dinophyceae;Prorocentrales;Prorocentraceae;Prorocentrum;Prorocentrum_sp.;	Eukaryota;TSAR;Alveolata;Dinoflagellata;Syndiniales;Dino-Group-II;Dino-Group-II-Clade-8;Dino-Group-II-Clade-8_X;Dino-Group-II-Clade-8_X_sp.;	-0.165056	1	Surface
Eukaryota;TSAR;Alveolata;Dinoflagellata;Dinophyceae;Prorocentrales;Prorocentraceae;Prorocentrum;Prorocentrum_sp.;	Eukaryota;TSAR;Alveolata;Dinoflagellata;Syndiniales;Dino-Group-II;Dino-Group-II-Clade-10-and-11;Dino-Group-II-Clade-10-and-11_X;Dino-Group-II-Clade-10-and-11_X_sp.;	0.240915	1	Surface
Eukaryota;TSAR;Alveolata;Dinoflagellata;Dinophyceae;Prorocentrales;Prorocentraceae;Prorocentrum;Prorocentrum_sp.;	Eukaryota;TSAR;Alveolata;Dinoflagellata;Syndiniales;Dino-Group-II;Dino-Group-II-Clade-26;Dino-Group-II-Clade-26_X;Dino-Group-II-Clade-26_X_sp.;	0.274601	1	Surface
Eukaryota;TSAR;Alveolata;Dinoflagellata;Dinophyceae;Prorocentrales;Prorocentraceae;Prorocentrum;Prorocentrum_sp.;	Eukaryota;TSAR;Alveolata;Dinoflagellata;Syndiniales;Dino-Group-II;Dino-Group-II-Clade-10-and-11;Dino-Group-II-Clade-10-and-11_X;Dino-Group-II-Clade-10-and-11_X_sp.;	-0.141728	1	Surface
Eukaryota;TSAR;Alveolata;Dinoflagellata;Dinophyceae;Prorocentrales;Prorocentraceae;Prorocentrum;Prorocentrum_sp.;	Eukaryota;TSAR;Alveolata;Dinoflagellata;Syndiniales;Dino-Group-II;Dino-Group-II-Clade-39;Dino-Group-II-Clade-39_X;Dino-Group-II-Clade-39_X_sp.;	0.189706	1	Surface
Eukaryota;TSAR;Alveolata;Dinoflagellata;Dinophyceae;Prorocentrales;Prorocentraceae;Prorocentrum;Prorocentrum_sp.;	Eukaryota;TSAR;Alveolata;Dinoflagellata;Syndiniales;Dino-Group-II;Dino-Group-II-Clade-24;Dino-Group-II-Clade-24_X;Dino-Group-II-Clade-24_X_sp.;	0.16705	1	Surface
Eukaryota;TSAR;Alveolata;Dinoflagellata;Syndiniales;Dino-Group-II;Dino-Group-II-Clade-6;Dino-Group-II-Clade-6_X;Dino-Group-II-Clade-6_X_sp.;	Eukaryota;TSAR;Alveolata;Dinoflagellata;Dinophyceae;Prorocentrales;Prorocentraceae;Prorocentrum;Prorocentrum_sp.;	-0.232006	1	Surface
Eukaryota;TSAR;Alveolata;Dinoflagellata;Syndiniales;Dino-Group-II;Dino-Group-II-Clade-6;Dino-Group-II-Clade-6_X;Dino-Group-II-Clade-6_X_sp.;	Eukaryota;TSAR;Alveolata;Ciliophora;Spirotrichea;Oligotrichida;Strombidiidae;Strombidium;Strombidium_paracapitatum;	0.211721	1	Surface
Eukaryota;TSAR;Alveolata;Dinoflagellata;Syndiniales;Dino-Group-II;Dino-Group-II-Clade-6;Dino-Group-II-Clade-6_X;Dino-Group-II-Clade-6_X_sp.;	Eukaryota;TSAR;Alveolata;Dinoflagellata;Dinophyceae;Prorocentrales;Prorocentraceae;Prorocentrum;Prorocentrum_sp.;	-0.0658555	1	Surface
Eukaryota;TSAR;Alveolata;Dinoflagellata;Dinophyceae;Peridiniales;Thoracosphaeraceae;Scrippsiella	Eukaryota;TSAR;Alveolata;Dinoflagellata;Syndiniales;Dino-Group-II;Dino-Group-II-Clade-13;Dino-Group-II-Clade-13_X;Dino-Group-II-Clade-13_X_sp.;	-0.313058	0.475365	Surface
Eukaryota;TSAR;Alveolata;Dinoflagellata;Dinophyceae;Peridiniales;Thoracosphaeraceae;Scrippsiella	Eukaryota;TSAR;Alveolata;Dinoflagellata;Syndiniales;Dino-Group-II;Dino-Group-II-Clade-50;Dino-Group-II-Clade-50_X;Dino-Group-II-Clade-50_X_sp.;	-0.157952	1	Surface
Eukaryota;TSAR;Alveolata;Dinoflagellata;Dinophyceae;Peridiniales;Thoracosphaeraceae;Scrippsiella	Eukaryota;TSAR;Alveolata;Dinoflagellata;Syndiniales;Dino-Group-II;Dino-Group-II-Clade-4;Amoebophrya;Amoebophrya_sp.;	-0.14263	1	Surface
Eukaryota;TSAR;Alveolata;Dinoflagellata;Dinophyceae;Peridiniales;Thoracosphaeraceae;Scrippsiella	Eukaryota;TSAR;Alveolata;Dinoflagellata;Syndiniales;Dino-Group-II;Dino-Group-II-Clade-10-and-11;Dino-Group-II-Clade-10-and-11_X;Dino-Group-II-Clade-10-and-11_X_sp.;	-0.238953	1	Surface
Eukaryota;TSAR;Alveolata;Dinoflagellata;Dinophyceae;Peridiniales;Thoracosphaeraceae;Scrippsiella	Eukaryota;TSAR;Alveolata;Dinoflagellata;Syndiniales;Dino-Group-II;Dino-Group-II-Clade-7;Dino-Group-II-Clade-7_X;Dino-Group-II-Clade-7_X_sp.;	0.214178	1	Surface
Eukaryota;TSAR;Alveolata;Dinoflagellata;Dinophyceae;Gonyaulacales;Ceratiaceae;Tripos	Eukaryota;TSAR;Alveolata;Dinoflagellata;Syndiniales;Dino-Group-II;Dino-Group-II-Clade-3;Dino-Group-II-Clade-3_X;Dino-Group-II-Clade-3_X_sp.;	-0.164433	1	Surface
Eukaryota;TSAR;Alveolata;Dinoflagellata;Dinophyceae;Gonyaulacales;Ceratiaceae;Tripos	Eukaryota;TSAR;Alveolata;Dinoflagellata;Syndiniales;Dino-Group-II;Dino-Group-II-Clade-4;Dino-Group-II-Clade-4_X;Dino-Group-II-Clade-4_X_sp.;	0.233505	1	Surface
Eukaryota;TSAR;Alveolata;Dinoflagellata;Dinophyceae;Gonyaulacales;Ceratiaceae;Tripos	Eukaryota;TSAR;Alveolata;Dinoflagellata;Syndiniales;Dino-Group-II;Dino-Group-II-Clade-13;Dino-Group-II-Clade-13_X;Dino-Group-II-Clade-13_X_sp.;	-0.243742	1	Surface
Eukaryota;TSAR;Alveolata;Dinoflagellata;Dinophyceae;Gonyaulacales;Ceratiaceae;Tripos	Eukaryota;TSAR;Alveolata;Dinoflagellata;Syndiniales;Dino-Group-II;Dino-Group-II-Clade-22;Dino-Group-II-Clade-22_X;Dino-Group-II-Clade-22_X_sp.;	0.168331	1	Surface
Eukaryota;TSAR;Alveolata;Dinoflagellata;Dinophyceae;Gonyaulacales;Ceratiaceae;Tripos	Eukaryota;TSAR;Alveolata;Dinoflagellata;Syndiniales;Dino-Group-II;Dino-Group-II-Clade-4;Amoebophrya;Amoebophrya_sp.;	0.16494	1	Surface
Eukaryota;TSAR;Alveolata;Dinoflagellata;Dinophyceae;Gonyaulacales;Ceratiaceae;Tripos	Eukaryota;TSAR;Alveolata;Dinoflagellata;Syndiniales;Dino-Group-II;Dino-Group-II-Clade-3;Dino-Group-II-Clade-3_X;Dino-Group-II-Clade-3_X_sp.;	-0.220475	1	Surface
Eukaryota;TSAR;Alveolata;Dinoflagellata;Dinophyceae;Gonyaulacales;Ceratiaceae;Tripos	Eukaryota;TSAR;Alveolata;Dinoflagellata;Syndiniales;Dino-Group-II;Dino-Group-II-Clade-1;Dino-Group-II-Clade-1_X;Dino-Group-II-Clade-1_X_sp.;	0.104318	1	Surface
Eukaryota;TSAR;Alveolata;Dinoflagellata;Dinophyceae;Gonyaulacales;Ceratiaceae;Tripos;Tripos_furca;	Eukaryota;TSAR;Alveolata;Dinoflagellata;Syndiniales;Dino-Group-II;Dino-Group-II-Clade-13;Dino-Group-II-Clade-13_X;Dino-Group-II-Clade-13_X_sp.;	-0.0610043	1	Surface
Eukaryota;TSAR;Alveolata;Dinoflagellata;Dinophyceae;Gonyaulacales;Ceratiaceae;Tripos;Tripos_furca;	Eukaryota;TSAR;Alveolata;Dinoflagellata;Syndiniales;Dino-Group-II;Dino-Group-II-Clade-6;Dino-Group-II-Clade-6_X;Dino-Group-II-Clade-6_X_sp.;	0.137776	1	Surface
Eukaryota;TSAR;Alveolata;Dinoflagellata;Dinophyceae;Gonyaulacales;Ceratiaceae;Tripos;Tripos_furca;	Eukaryota;TSAR;Alveolata;Dinoflagellata;Syndiniales;Dino-Group-II;Dino-Group-II-Clade-1;Dino-Group-II-Clade-1_X;Dino-Group-II-Clade-1_X_sp.;	0.182933	1	Surface
Eukaryota;TSAR;Alveolata;Dinoflagellata;Syndiniales;Dino-Group-II;Dino-Group-II-Clade-6;Dino-Group-II-Clade-6_X;Dino-Group-II-Clade-6_X_sp.;	Eukaryota;TSAR;Alveolata;Dinoflagellata;Dinophyceae;Prorocentrales;Prorocentraceae;Prorocentrum;Prorocentrum_sp.;	-0.171225	1	Surface
Eukaryota;TSAR;Alveolata;Dinoflagellata;Syndiniales;Dino-Group-II;Dino-Group-II-Clade-6;Dino-Group-II-Clade-6_X;Dino-Group-II-Clade-6_X_sp.;	Eukaryota;TSAR;Alveolata;Dinoflagellata;Dinophyceae;Gonyaulacales;Pyrocystaceae;Alexandrium;Alexandrium_ostenfeldii;	0.191054	1	Surface
Eukaryota;TSAR;Alveolata;Dinoflagellata;Syndiniales;Dino-Group-II;Dino-Group-II-Clade-10-and-11;Dino-Group-II-Clade-10-and-11_X;Dino-Group-II-Clade-10-and-11_X_sp.;	Eukaryota;TSAR;Alveolata;Dinoflagellata;Dinophyceae;Prorocentrales;Prorocentraceae;Prorocentrum;Prorocentrum_sp.;	-0.0981787	1	Surface
Eukaryota;TSAR;Alveolata;Dinoflagellata;Syndiniales;Dino-Group-II;Dino-Group-II-Clade-10-and-11;Dino-Group-II-Clade-10-and-11_X;Dino-Group-II-Clade-10-and-11_X_sp.;	Eukaryota;TSAR;Alveolata;Dinoflagellata;Dinophyceae;Prorocentrales;Prorocentraceae;Prorocentrum;Prorocentrum_sp.;	-0.100932	1	Surface
Eukaryota;TSAR;Alveolata;Dinoflagellata;Syndiniales;Dino-Group-II;Dino-Group-II-Clade-13;Dino-Group-II-Clade-13_X;Dino-Group-II-Clade-13_X_sp.;	Eukaryota;TSAR;Alveolata;Dinoflagellata;Dinophyceae;Gymnodiniales;Gymnodiniaceae;Gymnodinium;Gymnodinium_sp.;	0.220059	1	Surface
Eukaryota;TSAR;Alveolata;Dinoflagellata;Dinophyceae;Gymnodiniales;Kareniaceae;Karlodinium;Karlodinium_veneficum;	Eukaryota;TSAR;Alveolata;Dinoflagellata;Syndiniales;Dino-Group-II;Dino-Group-II-Clade-3;Dino-Group-II-Clade-3_X;Dino-Group-II-Clade-3_X_sp.;	0.275245	1	Surface
Eukaryota;TSAR;Alveolata;Dinoflagellata;Dinophyceae;Gymnodiniales;Kareniaceae;Karlodinium;Karlodinium_veneficum;	Eukaryota;TSAR;Alveolata;Dinoflagellata;Syndiniales;Dino-Group-II;Dino-Group-II-Clade-14;Dino-Group-II-Clade-14_X;Dino-Group-II-Clade-14_X_sp.;	0.0850225	1	Surface
Eukaryota;TSAR;Alveolata;Dinoflagellata;Dinophyceae;Gymnodiniales;Kareniaceae;Karlodinium;Karlodinium_veneficum;	Eukaryota;TSAR;Alveolata;Dinoflagellata;Syndiniales;Dino-Group-II;Dino-Group-II-Clade-1;Dino-Group-II-Clade-1_X;Dino-Group-II-Clade-1_X_sp.;	0.165863	1	Surface
Eukaryota;TSAR;Alveolata;Dinoflagellata;Dinophyceae;Gymnodiniales;Kareniaceae;Karlodinium;Karlodinium_veneficum;	Eukaryota;TSAR;Alveolata;Dinoflagellata;Syndiniales;Dino-Group-II;Dino-Group-II-Clade-1;Dino-Group-II-Clade-1_X;Dino-Group-II-Clade-1_X_sp.;	0.239528	1	Surface
Eukaryota;TSAR;Alveolata;Dinoflagellata;Dinophyceae;Gymnodiniales;Kareniaceae;Karlodinium;Karlodinium_veneficum;	Eukaryota;TSAR;Alveolata;Dinoflagellata;Syndiniales;Dino-Group-II;Dino-Group-II-Clade-3;Dino-Group-II-Clade-3_X;Dino-Group-II-Clade-3_X_sp.;	0.240256	1	Surface
Eukaryota;TSAR;Alveolata;Dinoflagellata;Dinophyceae;Gymnodiniales;Kareniaceae;Karlodinium;Karlodinium_veneficum;	Eukaryota;TSAR;Alveolata;Dinoflagellata;Syndiniales;Dino-Group-II;Dino-Group-II-Clade-3;Dino-Group-II-Clade-3_X;Dino-Group-II-Clade-3_X_sp.;	-0.203294	1	Surface
Eukaryota;TSAR;Alveolata;Dinoflagellata;Dinophyceae;Gymnodiniales;Kareniaceae;Karlodinium;Karlodinium_veneficum;	Eukaryota;TSAR;Alveolata;Dinoflagellata;Syndiniales;Dino-Group-II;Dino-Group-II-Clade-4;Dino-Group-II-Clade-4_X;Dino-Group-II-Clade-4_X_sp.;	-0.0986615	1	Surface
Eukaryota;TSAR;Alveolata;Dinoflagellata;Dinophyceae;Gymnodiniales;Kareniaceae;Karlodinium;Karlodinium_veneficum;	Eukaryota;TSAR;Alveolata;Dinoflagellata;Syndiniales;Dino-Group-II;Dino-Group-II-Clade-32;Dino-Group-II-Clade-32_X;Dino-Group-II-Clade-32_X_sp.;	-0.271114	1	Surface
Eukaryota;TSAR;Alveolata;Dinoflagellata;Syndiniales;Dino-Group-II;Dino-Group-II-Clade-8;Dino-Group-II-Clade-8_X;Dino-Group-II-Clade-8_X_sp.;	Eukaryota;TSAR;Alveolata;Dinoflagellata;Dinophyceae;Gymnodiniales;Gymnodiniaceae;Gyrodinium	0.171897	1	Surface
Eukaryota;TSAR;Alveolata;Dinoflagellata;Syndiniales;Dino-Group-II;Dino-Group-II-Clade-8;Dino-Group-II-Clade-8_X;Dino-Group-II-Clade-8_X_sp.;	Eukaryota;TSAR;Alveolata;Dinoflagellata;Dinophyceae;Prorocentrales;Prorocentraceae;Prorocentrum;Prorocentrum_sp.;	-0.291957	1	Surface
Eukaryota;TSAR;Alveolata;Dinoflagellata;Dinophyceae;Prorocentrales;Prorocentraceae;Prorocentrum;Prorocentrum_sp.;	Eukaryota;TSAR;Alveolata;Dinoflagellata;Syndiniales;Dino-Group-II;Dino-Group-II-Clade-1;Dino-Group-II-Clade-1_X;Dino-Group-II-Clade-1_X_sp.;	0.256641	1	Surface
Eukaryota;TSAR;Alveolata;Dinoflagellata;Dinophyceae;Prorocentrales;Prorocentraceae;Prorocentrum;Prorocentrum_sp.;	Eukaryota;TSAR;Alveolata;Dinoflagellata;Syndiniales;Dino-Group-II;Dino-Group-II-Clade-10-and-11;Dino-Group-II-Clade-10-and-11_X;Dino-Group-II-Clade-10-and-11_X_sp.;	-0.152257	1	Surface
Eukaryota;TSAR;Alveolata;Dinoflagellata;Dinophyceae;Prorocentrales;Prorocentraceae;Prorocentrum;Prorocentrum_sp.;	Eukaryota;TSAR;Alveolata;Dinoflagellata;Syndiniales;Dino-Group-II;Dino-Group-II-Clade-26;Dino-Group-II-Clade-26_X;Dino-Group-II-Clade-26_X_sp.;	0.242458	1	Surface
Eukaryota;TSAR;Alveolata;Dinoflagellata;Dinophyceae;Prorocentrales;Prorocentraceae;Prorocentrum;Prorocentrum_sp.;	Eukaryota;TSAR;Alveolata;Dinoflagellata;Syndiniales;Dino-Group-II;Dino-Group-II-Clade-3;Dino-Group-II-Clade-3_X;Dino-Group-II-Clade-3_X_sp.;	-0.207235	1	Surface
Eukaryota;TSAR;Alveolata;Dinoflagellata;Dinophyceae;Prorocentrales;Prorocentraceae;Prorocentrum;Prorocentrum_sp.;	Eukaryota;TSAR;Alveolata;Dinoflagellata;Syndiniales;Dino-Group-II;Dino-Group-II-Clade-3;Dino-Group-II-Clade-3_X;Dino-Group-II-Clade-3_X_sp.;	0.186546	1	Surface
Eukaryota;TSAR;Alveolata;Dinoflagellata;Dinophyceae;Prorocentrales;Prorocentraceae;Prorocentrum;Prorocentrum_sp.;	Eukaryota;TSAR;Alveolata;Dinoflagellata;Syndiniales;Dino-Group-II;Dino-Group-II-Clade-28;Dino-Group-II-Clade-28_X;Dino-Group-II-Clade-28_X_sp.;	-0.215575	1	Surface
Eukaryota;TSAR;Alveolata;Dinoflagellata;Syndiniales;Dino-Group-II;Dino-Group-II-Clade-5;Dino-Group-II-Clade-5_X;Dino-Group-II-Clade-5_X_sp.;	Eukaryota;TSAR;Alveolata;Dinoflagellata;Dinophyceae;Prorocentrales;Prorocentraceae;Prorocentrum	0.177262	1	Surface
Eukaryota;TSAR;Alveolata;Dinoflagellata;Dinophyceae;Prorocentrales;Prorocentraceae;Prorocentrum	Eukaryota;TSAR;Alveolata;Dinoflagellata;Syndiniales;Dino-Group-II;Dino-Group-II-Clade-17;Dino-Group-II-Clade-17_X;Dino-Group-II-Clade-17_X_sp.;	-0.184537	1	Surface
Eukaryota;TSAR;Alveolata;Dinoflagellata;Dinophyceae;Prorocentrales;Prorocentraceae;Prorocentrum	Eukaryota;TSAR;Alveolata;Dinoflagellata;Syndiniales;Dino-Group-II;Dino-Group-II-Clade-1;Dino-Group-II-Clade-1_X;Dino-Group-II-Clade-1_X_sp.;	-0.280151	1	Surface
Eukaryota;TSAR;Alveolata;Dinoflagellata;Syndiniales;Dino-Group-II;Dino-Group-II-Clade-10-and-11;Dino-Group-II-Clade-10-and-11_X;Dino-Group-II-Clade-10-and-11_X_sp.;	Eukaryota;TSAR;Alveolata;Dinoflagellata;Dinophyceae;Gymnodiniales;Gymnodiniaceae;Gyrodinium	-0.394201	0.00724766	Surface
Eukaryota;TSAR;Alveolata;Dinoflagellata;Syndiniales;Dino-Group-II;Dino-Group-II-Clade-3;Dino-Group-II-Clade-3_X;Dino-Group-II-Clade-3_X_sp.;	Eukaryota;TSAR;Alveolata;Dinoflagellata;Dinophyceae;Gonyaulacales;Gonyaulacaceae;Gonyaulax;Gonyaulax_polygramma;	0.232818	1	Surface
Eukaryota;TSAR;Alveolata;Dinoflagellata;Syndiniales;Dino-Group-II;Dino-Group-II-Clade-12;Dino-Group-II-Clade-12_X;Dino-Group-II-Clade-12_X_sp.;	Eukaryota;TSAR;Alveolata;Dinoflagellata;Dinophyceae;Prorocentrales;Prorocentraceae;Prorocentrum;Prorocentrum_sp.;	0.455015	0.000139611	Surface
Eukaryota;TSAR;Alveolata;Dinoflagellata;Syndiniales;Dino-Group-II;Dino-Group-II-Clade-3;Dino-Group-II-Clade-3_X;Dino-Group-II-Clade-3_X_sp.;	Eukaryota;TSAR;Alveolata;Dinoflagellata;Dinophyceae;Gymnodiniales;Kareniaceae;Karlodinium;Karlodinium_sp.;	0.425786	0.00102598	Surface
Eukaryota;TSAR;Alveolata;Dinoflagellata;Syndiniales;Dino-Group-II;Dino-Group-II-Clade-3;Dino-Group-II-Clade-3_X;Dino-Group-II-Clade-3_X_sp.;	Eukaryota;TSAR;Alveolata;Dinoflagellata;Dinophyceae;Peridiniales;Protoperidiniaceae;Protoperidinium;Protoperidinium_bipes;	0.429134	0.000824123	Surface
Eukaryota;TSAR;Alveolata;Dinoflagellata;Syndiniales;Dino-Group-II;Dino-Group-II-Clade-17;Dino-Group-II-Clade-17_X;Dino-Group-II-Clade-17_X_sp.;	Eukaryota;TSAR;Alveolata;Dinoflagellata;Dinophyceae;Gymnodiniales;Kareniaceae;Karlodinium;Karlodinium_sp.;	0.350716	0.0785154	Surface
Eukaryota;TSAR;Alveolata;Dinoflagellata;Syndiniales;Dino-Group-II;Dino-Group-II-Clade-17;Dino-Group-II-Clade-17_X;Dino-Group-II-Clade-17_X_sp.;	Eukaryota;TSAR;Alveolata;Dinoflagellata;Dinophyceae;Gymnodiniales;Gymnodiniaceae;Gyrodinium	0.234499	1	Surface
Eukaryota;TSAR;Alveolata;Dinoflagellata;Syndiniales;Dino-Group-II;Dino-Group-II-Clade-17;Dino-Group-II-Clade-17_X;Dino-Group-II-Clade-17_X_sp.;	Eukaryota;TSAR;Alveolata;Dinoflagellata;Dinophyceae;Peridiniales;Protoperidiniaceae;Protoperidinium;Protoperidinium_bipes;	0.349916	0.0817751	Surface
Eukaryota;TSAR;Alveolata;Dinoflagellata;Syndiniales;Dino-Group-II;Dino-Group-II-Clade-3;Dino-Group-II-Clade-3_X;Dino-Group-II-Clade-3_X_sp.;	Eukaryota;TSAR;Alveolata;Dinoflagellata;Dinophyceae;Gymnodiniales;Kareniaceae;Karlodinium	0.216711	1	Surface
Eukaryota;TSAR;Alveolata;Dinoflagellata;Syndiniales;Dino-Group-II;Dino-Group-II-Clade-2;Dino-Group-II-Clade-2_X;Dino-Group-II-Clade-2_X_sp.;	Eukaryota;TSAR;Alveolata;Dinoflagellata;Dinophyceae;Prorocentrales;Prorocentraceae;Prorocentrum;Prorocentrum_sp.;	-0.233723	1	Surface
Eukaryota;TSAR;Alveolata;Dinoflagellata;Syndiniales;Dino-Group-II;Dino-Group-II-Clade-2;Dino-Group-II-Clade-2_X;Dino-Group-II-Clade-2_X_sp.;	Eukaryota;TSAR;Alveolata;Dinoflagellata;Dinophyceae;Gymnodiniales;Gymnodiniaceae;Gyrodinium;Gyrodinium_jinhaense;	-0.220015	1	Surface
Eukaryota;TSAR;Alveolata;Dinoflagellata;Syndiniales;Dino-Group-II;Dino-Group-II-Clade-2;Dino-Group-II-Clade-2_X;Dino-Group-II-Clade-2_X_sp.;	Eukaryota;TSAR;Alveolata;Dinoflagellata;Dinophyceae;Gymnodiniales;Gymnodiniaceae;Gyrodinium;Gyrodinium_helveticum;	0.336657	0.158032	Surface
Eukaryota;TSAR;Alveolata;Dinoflagellata;Dinophyceae;Gymnodiniales;Kareniaceae;Karlodinium;Karlodinium_sp.;	Eukaryota;TSAR;Alveolata;Dinoflagellata;Syndiniales;Dino-Group-II;Dino-Group-II_X;Dino-Group-II-Clade-52_XX;Dino-Group-II-Clade-52_XX_sp.;	0.219609	1	Surface
Eukaryota;TSAR;Alveolata;Dinoflagellata;Dinophyceae;Gymnodiniales;Kareniaceae;Karlodinium;Karlodinium_sp.;	Eukaryota;TSAR;Alveolata;Dinoflagellata;Syndiniales;Dino-Group-II;Dino-Group-II-Clade-5;Dino-Group-II-Clade-5_X;Dino-Group-II-Clade-5_X_sp.;	-0.341763	0.123046	Surface
Eukaryota;TSAR;Alveolata;Dinoflagellata;Dinophyceae;Gymnodiniales;Kareniaceae;Karlodinium;Karlodinium_sp.;	Eukaryota;TSAR;Alveolata;Dinoflagellata;Syndiniales;Dino-Group-II;Dino-Group-II-Clade-39;Dino-Group-II-Clade-39_X;Dino-Group-II-Clade-39_X_sp.;	0.194582	1	Surface
Eukaryota;TSAR;Alveolata;Dinoflagellata;Syndiniales;Dino-Group-II;Dino-Group-II-Clade-13;Dino-Group-II-Clade-13_X;Dino-Group-II-Clade-13_X_sp.;	Eukaryota;TSAR;Alveolata;Dinoflagellata;Dinophyceae;Gonyaulacales;Gonyaulacaceae;Gonyaulax;Gonyaulax_polygramma;	-0.15504	1	Surface
Eukaryota;TSAR;Alveolata;Dinoflagellata;Syndiniales;Dino-Group-II;Dino-Group-II-Clade-13;Dino-Group-II-Clade-13_X;Dino-Group-II-Clade-13_X_sp.;	Eukaryota;TSAR;Alveolata;Dinoflagellata;Dinophyceae;Gymnodiniales;Gymnodiniaceae;Gyrodinium	0.239504	1	Surface
Eukaryota;TSAR;Alveolata;Dinoflagellata;Dinophyceae;Prorocentrales;Prorocentraceae;Prorocentrum;Prorocentrum_sp.;	Eukaryota;TSAR;Alveolata;Dinoflagellata;Syndiniales;Dino-Group-II;Dino-Group-II-Clade-1;Dino-Group-II-Clade-1_X;Dino-Group-II-Clade-1_X_sp.;	-0.187864	1	Surface
Eukaryota;TSAR;Alveolata;Dinoflagellata;Dinophyceae;Prorocentrales;Prorocentraceae;Prorocentrum;Prorocentrum_sp.;	Eukaryota;TSAR;Alveolata;Dinoflagellata;Syndiniales;Dino-Group-II;Dino-Group-II-Clade-32;Dino-Group-II-Clade-32_X;Dino-Group-II-Clade-32_X_sp.;	-0.162196	1	Surface
Eukaryota;TSAR;Alveolata;Dinoflagellata;Dinophyceae;Prorocentrales;Prorocentraceae;Prorocentrum;Prorocentrum_sp.;	Eukaryota;TSAR;Alveolata;Dinoflagellata;Syndiniales;Dino-Group-II;Dino-Group-II-Clade-1;Dino-Group-II-Clade-1_X;Dino-Group-II-Clade-1_X_sp.;	0.224287	1	Surface
Eukaryota;TSAR;Alveolata;Dinoflagellata;Dinophyceae;Prorocentrales;Prorocentraceae;Prorocentrum;Prorocentrum_sp.;	Eukaryota;TSAR;Alveolata;Dinoflagellata;Syndiniales;Dino-Group-II;Dino-Group-II-Clade-4;Dino-Group-II-Clade-4_X;Dino-Group-II-Clade-4_X_sp.;	0.233042	1	Surface
Eukaryota;TSAR;Alveolata;Dinoflagellata;Dinophyceae;Prorocentrales;Prorocentraceae;Prorocentrum;Prorocentrum_sp.;	Eukaryota;TSAR;Alveolata;Dinoflagellata;Syndiniales;Dino-Group-II;Dino-Group-II-Clade-1;Dino-Group-II-Clade-1_X;Dino-Group-II-Clade-1_X_sp.;	-0.202987	1	Surface
Eukaryota;TSAR;Alveolata;Dinoflagellata;Dinophyceae;Prorocentrales;Prorocentraceae;Prorocentrum;Prorocentrum_sp.;	Eukaryota;TSAR;Alveolata;Dinoflagellata;Syndiniales;Dino-Group-II;Dino-Group-II-Clade-6;Dino-Group-II-Clade-6_X;Dino-Group-II-Clade-6_X_sp.;	-0.251328	1	Surface
Eukaryota;TSAR;Alveolata;Dinoflagellata;Dinophyceae;Prorocentrales;Prorocentraceae;Prorocentrum;Prorocentrum_sp.;	Eukaryota;TSAR;Alveolata;Dinoflagellata;Syndiniales;Dino-Group-II;Dino-Group-II-Clade-1;Dino-Group-II-Clade-1_X;Dino-Group-II-Clade-1_X_sp.;	-0.205069	1	Surface
Eukaryota;TSAR;Alveolata;Dinoflagellata;Syndiniales;Dino-Group-II;Dino-Group-II-Clade-14;Dino-Group-II-Clade-14_X;Dino-Group-II-Clade-14_X_sp.;	Eukaryota;TSAR;Alveolata;Dinoflagellata;Dinophyceae;Dinophysiales;Dinophysiaceae;Dinophysis	0.246416	1	Surface
Eukaryota;TSAR;Alveolata;Dinoflagellata;Syndiniales;Dino-Group-II;Dino-Group-II-Clade-14;Dino-Group-II-Clade-14_X;Dino-Group-II-Clade-14_X_sp.;	Eukaryota;TSAR;Alveolata;Dinoflagellata;Dinophyceae;Prorocentrales;Prorocentraceae;Prorocentrum;Prorocentrum_sp.;	0.209515	1	Surface
Eukaryota;TSAR;Alveolata;Dinoflagellata;Dinophyceae;Gymnodiniales;Gymnodiniaceae;Gymnodinium;Gymnodinium_sp.;	Eukaryota;TSAR;Alveolata;Dinoflagellata;Syndiniales;Dino-Group-II;Dino-Group-II-Clade-5;Dino-Group-II-Clade-5_X;Dino-Group-II-Clade-5_X_sp.;	0.318096	0.378599	Surface
Eukaryota;TSAR;Alveolata;Dinoflagellata;Dinophyceae;Gymnodiniales;Gymnodiniaceae;Gymnodinium;Gymnodinium_sp.;	Eukaryota;TSAR;Alveolata;Dinoflagellata;Syndiniales;Dino-Group-II;Dino-Group-II-Clade-14;Dino-Group-II-Clade-14_X;Dino-Group-II-Clade-14_X_sp.;	-0.123522	1	Surface
Eukaryota;TSAR;Alveolata;Dinoflagellata;Dinophyceae;Gymnodiniales;Gymnodiniaceae;Gymnodinium;Gymnodinium_sp.;	Eukaryota;TSAR;Alveolata;Dinoflagellata;Syndiniales;Dino-Group-II;Dino-Group-II-Clade-1;Dino-Group-II-Clade-1_X;Dino-Group-II-Clade-1_X_sp.;	0.192988	1	Surface
Eukaryota;TSAR;Alveolata;Dinoflagellata;Dinophyceae;Gymnodiniales;Gymnodiniaceae;Gymnodinium;Gymnodinium_sp.;	Eukaryota;TSAR;Alveolata;Dinoflagellata;Syndiniales;Dino-Group-II;Dino-Group-II-Clade-22;Dino-Group-II-Clade-22_X;Dino-Group-II-Clade-22_X_sp.;	-0.289729	1	Surface
Eukaryota;TSAR;Alveolata;Dinoflagellata;Dinophyceae;Gymnodiniales;Gymnodiniaceae;Gymnodinium;Gymnodinium_sp.;	Eukaryota;TSAR;Alveolata;Dinoflagellata;Syndiniales;Dino-Group-II;Dino-Group-II-Clade-4;Amoebophrya;Amoebophrya_sp.;	-0.195618	1	Surface
Eukaryota;TSAR;Alveolata;Dinoflagellata;Dinophyceae;Gymnodiniales;Gymnodiniaceae;Gymnodinium;Gymnodinium_sp.;	Eukaryota;TSAR;Alveolata;Dinoflagellata;Syndiniales;Dino-Group-II;Dino-Group-II-Clade-17;Dino-Group-II-Clade-17_X;Dino-Group-II-Clade-17_X_sp.;	0.220632	1	Surface
Eukaryota;TSAR;Alveolata;Dinoflagellata;Dinophyceae;Gymnodiniales;Gymnodiniaceae;Gymnodinium;Gymnodinium_sp.;	Eukaryota;TSAR;Alveolata;Dinoflagellata;Syndiniales;Dino-Group-II;Dino-Group-II-Clade-3;Dino-Group-II-Clade-3_X;Dino-Group-II-Clade-3_X_sp.;	0.126464	1	Surface
Eukaryota;TSAR;Alveolata;Dinoflagellata;Dinophyceae;Gymnodiniales;Gymnodiniaceae;Gymnodinium;Gymnodinium_sp.;	Eukaryota;TSAR;Alveolata;Dinoflagellata;Syndiniales;Dino-Group-II;Dino-Group-II-Clade-1;Dino-Group-II-Clade-1_X;Dino-Group-II-Clade-1_X_sp.;	0.108802	1	Surface
Eukaryota;TSAR;Alveolata;Dinoflagellata;Dinophyceae;Gymnodiniales;Gymnodiniaceae;Gymnodinium;Gymnodinium_sp.;	Eukaryota;TSAR;Alveolata;Dinoflagellata;Syndiniales;Dino-Group-II;Dino-Group-II-Clade-16;Dino-Group-II-Clade-16_X;Dino-Group-II-Clade-16_X_sp.;	0.087423	1	Surface
Eukaryota;TSAR;Alveolata;Dinoflagellata;Dinophyceae;Gymnodiniales;Gymnodiniaceae;Gymnodinium;Gymnodinium_sp.;	Eukaryota;TSAR;Alveolata;Dinoflagellata;Syndiniales;Dino-Group-II;Dino-Group-II-Clade-16;Dino-Group-II-Clade-16_X;Dino-Group-II-Clade-16_X_sp.;	0.288316	1	Surface
Eukaryota;TSAR;Alveolata;Dinoflagellata;Dinophyceae;Gymnodiniales;Gymnodiniaceae;Gymnodinium;Gymnodinium_sp.;	Eukaryota;TSAR;Alveolata;Dinoflagellata;Syndiniales;Dino-Group-II;Dino-Group-II-Clade-10-and-11;Dino-Group-II-Clade-10-and-11_X;Dino-Group-II-Clade-10-and-11_X_sp.;	-0.225857	1	Surface
Eukaryota;TSAR;Alveolata;Dinoflagellata;Dinophyceae;Gymnodiniales;Gymnodiniaceae;Gymnodinium;Gymnodinium_sp.;	Eukaryota;TSAR;Alveolata;Dinoflagellata;Syndiniales;Dino-Group-II;Dino-Group-II-Clade-3;Dino-Group-II-Clade-3_X;Dino-Group-II-Clade-3_X_sp.;	0.124821	1	Surface
Eukaryota;TSAR;Alveolata;Dinoflagellata;Dinophyceae;Gymnodiniales;Gymnodiniaceae;Gymnodinium;Gymnodinium_sp.;	Eukaryota;TSAR;Alveolata;Dinoflagellata;Syndiniales;Dino-Group-II;Dino-Group-II-Clade-1;Dino-Group-II-Clade-1_X;Dino-Group-II-Clade-1_X_sp.;	0.191194	1	Surface
Eukaryota;TSAR;Alveolata;Dinoflagellata;Dinophyceae;Gymnodiniales;Gymnodiniaceae;Gymnodinium;Gymnodinium_sp.;	Eukaryota;TSAR;Alveolata;Dinoflagellata;Syndiniales;Dino-Group-II;Dino-Group-II-Clade-5;Dino-Group-II-Clade-5_X;Dino-Group-II-Clade-5_X_sp.;	-0.267782	1	Surface
Eukaryota;TSAR;Alveolata;Dinoflagellata;Dinophyceae;Prorocentrales;Prorocentraceae;Prorocentrum;Prorocentrum_sp.;	Eukaryota;TSAR;Alveolata;Dinoflagellata;Syndiniales;Dino-Group-II;Dino-Group-II-Clade-5;Dino-Group-II-Clade-5_X;Dino-Group-II-Clade-5_X_sp.;	0.341538	0.124424	Surface
Eukaryota;TSAR;Alveolata;Dinoflagellata;Dinophyceae;Prorocentrales;Prorocentraceae;Prorocentrum;Prorocentrum_sp.;	Eukaryota;TSAR;Alveolata;Dinoflagellata;Syndiniales;Dino-Group-II;Dino-Group-II-Clade-8;Dino-Group-II-Clade-8_X;Dino-Group-II-Clade-8_X_sp.;	-0.167784	1	Surface
Eukaryota;TSAR;Alveolata;Dinoflagellata;Dinophyceae;Prorocentrales;Prorocentraceae;Prorocentrum;Prorocentrum_sp.;	Eukaryota;TSAR;Alveolata;Dinoflagellata;Syndiniales;Dino-Group-II;Dino-Group-II-Clade-3;Dino-Group-II-Clade-3_X;Dino-Group-II-Clade-3_X_sp.;	0.275814	1	Surface
Eukaryota;TSAR;Alveolata;Dinoflagellata;Dinophyceae;Prorocentrales;Prorocentraceae;Prorocentrum;Prorocentrum_sp.;	Eukaryota;TSAR;Alveolata;Dinoflagellata;Syndiniales;Dino-Group-II;Dino-Group-II-Clade-4;Dino-Group-II-Clade-4_X;Dino-Group-II-Clade-4_X_sp.;	0.309915	0.546818	Surface
Eukaryota;TSAR;Alveolata;Dinoflagellata;Dinophyceae;Prorocentrales;Prorocentraceae;Prorocentrum;Prorocentrum_sp.;	Eukaryota;TSAR;Alveolata;Dinoflagellata;Syndiniales;Dino-Group-II;Dino-Group-II-Clade-1;Dino-Group-II-Clade-1_X;Dino-Group-II-Clade-1_X_sp.;	0.248282	1	Surface
Eukaryota;TSAR;Alveolata;Dinoflagellata;Dinophyceae;Prorocentrales;Prorocentraceae;Prorocentrum;Prorocentrum_sp.;	Eukaryota;TSAR;Alveolata;Dinoflagellata;Syndiniales;Dino-Group-II;Dino-Group-II-Clade-12;Dino-Group-II-Clade-12_X;Dino-Group-II-Clade-12_X_sp.;	0.346972	0.0949002	Surface
Eukaryota;TSAR;Alveolata;Dinoflagellata;Dinophyceae;Prorocentrales;Prorocentraceae;Prorocentrum;Prorocentrum_sp.;	Eukaryota;TSAR;Alveolata;Dinoflagellata;Syndiniales;Dino-Group-II;Dino-Group-II-Clade-17;Dino-Group-II-Clade-17_X;Dino-Group-II-Clade-17_X_sp.;	0.330059	0.216965	Surface
Eukaryota;TSAR;Alveolata;Dinoflagellata;Dinophyceae;Prorocentrales;Prorocentraceae;Prorocentrum;Prorocentrum_sp.;	Eukaryota;TSAR;Alveolata;Dinoflagellata;Syndiniales;Dino-Group-II;Dino-Group-II-Clade-14;Dino-Group-II-Clade-14_X;Dino-Group-II-Clade-14_X_sp.;	0.205721	1	Surface
Eukaryota;TSAR;Alveolata;Dinoflagellata;Dinophyceae;Prorocentrales;Prorocentraceae;Prorocentrum;Prorocentrum_sp.;	Eukaryota;TSAR;Alveolata;Dinoflagellata;Syndiniales;Dino-Group-II;Dino-Group-II-Clade-10-and-11;Dino-Group-II-Clade-10-and-11_X;Dino-Group-II-Clade-10-and-11_X_sp.;	-0.374005	0.022868	Surface
Eukaryota;TSAR;Alveolata;Dinoflagellata;Syndiniales;Dino-Group-II;Dino-Group-II-Clade-6;Dino-Group-II-Clade-6_X;Dino-Group-II-Clade-6_X_sp.;	Eukaryota;TSAR;Alveolata;Dinoflagellata;Dinophyceae;Prorocentrales;Prorocentraceae;Prorocentrum;Prorocentrum_sp.;	0.174574	1	Surface
Eukaryota;TSAR;Alveolata;Dinoflagellata;Syndiniales;Dino-Group-II;Dino-Group-II-Clade-7;Dino-Group-II-Clade-7_X;Dino-Group-II-Clade-7_X_sp.;	Eukaryota;TSAR;Alveolata;Dinoflagellata;Dinophyceae;Gymnodiniales;Kareniaceae;Karlodinium	0.218017	1	Surface
Eukaryota;TSAR;Alveolata;Dinoflagellata;Syndiniales;Dino-Group-II;Dino-Group-II-Clade-7;Dino-Group-II-Clade-7_X;Dino-Group-II-Clade-7_X_sp.;	Eukaryota;TSAR;Alveolata;Dinoflagellata;Dinophyceae;Prorocentrales;Prorocentraceae;Prorocentrum;Prorocentrum_sp.;	-0.184639	1	Surface
Eukaryota;TSAR;Alveolata;Dinoflagellata;Syndiniales;Dino-Group-II;Dino-Group-II-Clade-5;Dino-Group-II-Clade-5_X;Dino-Group-II-Clade-5_X_sp.;	Eukaryota;TSAR;Alveolata;Dinoflagellata;Dinophyceae;Gymnodiniales;Gymnodiniaceae;Gymnodinium	-0.236918	1	Surface
Eukaryota;TSAR;Alveolata;Dinoflagellata;Syndiniales;Dino-Group-II;Dino-Group-II-Clade-14;Dino-Group-II-Clade-14_X;Dino-Group-II-Clade-14_X_sp.;	Eukaryota;TSAR;Alveolata;Dinoflagellata;Dinophyceae;Peridiniales;Heterocapsaceae;Heterocapsa	-0.299761	0.850672	Surface
Eukaryota;TSAR;Alveolata;Dinoflagellata;Syndiniales;Dino-Group-II;Dino-Group-II-Clade-12;Dino-Group-II-Clade-12_X;Dino-Group-II-Clade-12_X_sp.;	Eukaryota;TSAR;Alveolata;Dinoflagellata;Dinophyceae;Peridiniales;Protoperidiniaceae;Protoperidinium;Protoperidinium_bipes;	-0.185389	1	Surface
Eukaryota;TSAR;Alveolata;Dinoflagellata;Dinophyceae;Gymnodiniales;Gymnodiniaceae;Gyrodinium	Eukaryota;TSAR;Alveolata;Dinoflagellata;Syndiniales;Dino-Group-II;Dino-Group-II-Clade-10-and-11;Dino-Group-II-Clade-10-and-11_X;Dino-Group-II-Clade-10-and-11_X_sp.;	0.180443	1	Surface
Eukaryota;TSAR;Alveolata;Dinoflagellata;Dinophyceae;Gymnodiniales;Gymnodiniaceae;Gyrodinium	Eukaryota;TSAR;Alveolata;Dinoflagellata;Syndiniales;Dino-Group-II;Dino-Group-II-Clade-6;Dino-Group-II-Clade-6_X;Dino-Group-II-Clade-6_X_sp.;	-0.179501	1	Surface
Eukaryota;TSAR;Alveolata;Dinoflagellata;Dinophyceae;Gymnodiniales;Gymnodiniaceae;Gyrodinium	Eukaryota;TSAR;Alveolata;Dinoflagellata;Syndiniales;Dino-Group-II;Dino-Group-II-Clade-33;Dino-Group-II-Clade-33_X;Dino-Group-II-Clade-33_X_sp.;	0.13447	1	Surface
Eukaryota;TSAR;Alveolata;Dinoflagellata;Dinophyceae;Gymnodiniales;Gymnodiniaceae;Gyrodinium	Eukaryota;TSAR;Alveolata;Dinoflagellata;Syndiniales;Dino-Group-II;Dino-Group-II-Clade-16;Dino-Group-II-Clade-16_X;Dino-Group-II-Clade-16_X_sp.;	0.154298	1	Surface
Eukaryota;TSAR;Alveolata;Dinoflagellata;Dinophyceae;Gymnodiniales;Gymnodiniaceae;Gyrodinium	Eukaryota;TSAR;Alveolata;Dinoflagellata;Syndiniales;Dino-Group-II;Dino-Group-II-Clade-1;Dino-Group-II-Clade-1_X;Dino-Group-II-Clade-1_X_sp.;	-0.170244	1	Surface
Eukaryota;TSAR;Alveolata;Dinoflagellata;Syndiniales;Dino-Group-II;Dino-Group-II-Clade-50;Dino-Group-II-Clade-50_X;Dino-Group-II-Clade-50_X_sp.;	Eukaryota;TSAR;Alveolata;Dinoflagellata;Dinophyceae;Prorocentrales;Prorocentraceae;Prorocentrum;Prorocentrum_sp.;	0.165657	1	Surface
Eukaryota;TSAR;Alveolata;Dinoflagellata;Dinophyceae;Peridiniales;Protoperidiniaceae;Protoperidinium;Protoperidinium_bipes;	Eukaryota;TSAR;Alveolata;Dinoflagellata;Syndiniales;Dino-Group-II;Dino-Group-II-Clade-12;Dino-Group-II-Clade-12_X;Dino-Group-II-Clade-12_X_sp.;	0.161767	1	Surface
Eukaryota;TSAR;Alveolata;Dinoflagellata;Dinophyceae;Peridiniales;Protoperidiniaceae;Protoperidinium;Protoperidinium_bipes;	Eukaryota;TSAR;Alveolata;Dinoflagellata;Syndiniales;Dino-Group-II;Dino-Group-II-Clade-5;Dino-Group-II-Clade-5_X;Dino-Group-II-Clade-5_X_sp.;	0.25697	1	Surface
Eukaryota;TSAR;Alveolata;Dinoflagellata;Dinophyceae;Peridiniales;Protoperidiniaceae;Protoperidinium;Protoperidinium_bipes;	Eukaryota;TSAR;Alveolata;Dinoflagellata;Syndiniales;Dino-Group-II;Dino-Group-II-Clade-22;Dino-Group-II-Clade-22_X;Dino-Group-II-Clade-22_X_sp.;	0.272885	1	Surface
Eukaryota;TSAR;Alveolata;Dinoflagellata;Dinophyceae;Peridiniales;Protoperidiniaceae;Protoperidinium;Protoperidinium_bipes;	Eukaryota;TSAR;Alveolata;Dinoflagellata;Syndiniales;Dino-Group-II;Dino-Group-II-Clade-1;Dino-Group-II-Clade-1_X;Dino-Group-II-Clade-1_X_sp.;	0.166013	1	Surface
Eukaryota;TSAR;Alveolata;Dinoflagellata;Dinophyceae;Peridiniales;Protoperidiniaceae;Protoperidinium;Protoperidinium_bipes;	Eukaryota;TSAR;Alveolata;Dinoflagellata;Syndiniales;Dino-Group-II;Dino-Group-II-Clade-1;Dino-Group-II-Clade-1_X;Dino-Group-II-Clade-1_X_sp.;	0.274962	1	Surface
Eukaryota;TSAR;Alveolata;Dinoflagellata;Dinophyceae;Peridiniales;Protoperidiniaceae;Protoperidinium;Protoperidinium_bipes;	Eukaryota;TSAR;Alveolata;Dinoflagellata;Syndiniales;Dino-Group-II;Dino-Group-II-Clade-47;Dino-Group-II-Clade-47_X;Dino-Group-II-Clade-47_X_sp.;	0.239936	1	Surface
Eukaryota;TSAR;Alveolata;Dinoflagellata;Dinophyceae;Peridiniales;Protoperidiniaceae;Protoperidinium;Protoperidinium_bipes;	Eukaryota;TSAR;Alveolata;Dinoflagellata;Syndiniales;Dino-Group-II;Dino-Group-II-Clade-12;Dino-Group-II-Clade-12_X;Dino-Group-II-Clade-12_X_sp.;	0.152903	1	Surface
Eukaryota;TSAR;Alveolata;Dinoflagellata;Dinophyceae;Peridiniales;Protoperidiniaceae;Protoperidinium;Protoperidinium_bipes;	Eukaryota;TSAR;Alveolata;Dinoflagellata;Syndiniales;Dino-Group-II;Dino-Group-II-Clade-10-and-11;Dino-Group-II-Clade-10-and-11_X;Dino-Group-II-Clade-10-and-11_X_sp.;	0.128668	1	Surface
Eukaryota;TSAR;Alveolata;Dinoflagellata;Dinophyceae;Peridiniales;Protoperidiniaceae;Protoperidinium;Protoperidinium_bipes;	Eukaryota;TSAR;Alveolata;Dinoflagellata;Syndiniales;Dino-Group-II;Dino-Group-II-Clade-10-and-11;Dino-Group-II-Clade-10-and-11_X;Dino-Group-II-Clade-10-and-11_X_sp.;	0.0872841	1	Surface
Eukaryota;TSAR;Alveolata;Dinoflagellata;Dinophyceae;Gonyaulacales;Gonyaulacaceae;Gonyaulax;Gonyaulax_polygramma;	Eukaryota;TSAR;Alveolata;Dinoflagellata;Syndiniales;Dino-Group-II;Dino-Group-II-Clade-4;Dino-Group-II-Clade-4_X;Dino-Group-II-Clade-4_X_sp.;	-0.222871	1	Surface
Eukaryota;TSAR;Alveolata;Dinoflagellata;Dinophyceae;Gonyaulacales;Gonyaulacaceae;Gonyaulax;Gonyaulax_polygramma;	Eukaryota;TSAR;Alveolata;Dinoflagellata;Syndiniales;Dino-Group-II;Dino-Group-II-Clade-10-and-11;Dino-Group-II-Clade-10-and-11_X;Dino-Group-II-Clade-10-and-11_X_sp.;	-0.0972521	1	Surface
Eukaryota;TSAR;Alveolata;Dinoflagellata;Dinophyceae;Gonyaulacales;Gonyaulacaceae;Gonyaulax;Gonyaulax_polygramma;	Eukaryota;TSAR;Alveolata;Dinoflagellata;Syndiniales;Dino-Group-II;Dino-Group-II-Clade-1;Dino-Group-II-Clade-1_X;Dino-Group-II-Clade-1_X_sp.;	-0.235548	1	Surface
Eukaryota;TSAR;Alveolata;Dinoflagellata;Dinophyceae;Gonyaulacales;Gonyaulacaceae;Gonyaulax;Gonyaulax_polygramma;	Eukaryota;TSAR;Alveolata;Dinoflagellata;Syndiniales;Dino-Group-II;Dino-Group-II-Clade-24;Dino-Group-II-Clade-24_X;Dino-Group-II-Clade-24_X_sp.;	-0.186134	1	Surface
Eukaryota;TSAR;Alveolata;Dinoflagellata;Dinophyceae;Gonyaulacales;Gonyaulacaceae;Gonyaulax;Gonyaulax_polygramma;	Eukaryota;TSAR;Alveolata;Dinoflagellata;Syndiniales;Dino-Group-II;Dino-Group-II-Clade-23;Dino-Group-II-Clade-23_X;Dino-Group-II-Clade-23_X_sp.;	0.145442	1	Surface
Eukaryota;TSAR;Alveolata;Dinoflagellata;Dinophyceae;Gonyaulacales;Gonyaulacaceae;Gonyaulax;Gonyaulax_polygramma;	Eukaryota;TSAR;Alveolata;Dinoflagellata;Syndiniales;Dino-Group-II;Dino-Group-II-Clade-1;Dino-Group-II-Clade-1_X;Dino-Group-II-Clade-1_X_sp.;	-0.260513	1	Surface
Eukaryota;TSAR;Alveolata;Dinoflagellata;Syndiniales;Dino-Group-II;Dino-Group-II-Clade-3;Dino-Group-II-Clade-3_X;Dino-Group-II-Clade-3_X_sp.;	Eukaryota;TSAR;Alveolata;Dinoflagellata;Dinophyceae;Peridiniales;Protoperidiniaceae;Protoperidinium;Protoperidinium_sp.;	-0.255884	1	Surface
Eukaryota;TSAR;Alveolata;Dinoflagellata;Syndiniales;Dino-Group-II;Dino-Group-II-Clade-1;Dino-Group-II-Clade-1_X;Dino-Group-II-Clade-1_X_sp.;	Eukaryota;TSAR;Alveolata;Dinoflagellata;Dinophyceae;Prorocentrales;Prorocentraceae;Prorocentrum;Prorocentrum_sp.;	-0.218322	1	Surface
Eukaryota;TSAR;Alveolata;Dinoflagellata;Syndiniales;Dino-Group-II;Dino-Group-II-Clade-14;Dino-Group-II-Clade-14_X;Dino-Group-II-Clade-14_X_sp.;	Eukaryota;TSAR;Alveolata;Dinoflagellata;Dinophyceae;Peridiniales;Protoperidiniaceae;Protoperidinium;Protoperidinium_sp.;	0.137655	1	Surface
Eukaryota;TSAR;Alveolata;Dinoflagellata;Syndiniales;Dino-Group-II;Dino-Group-II-Clade-10-and-11;Dino-Group-II-Clade-10-and-11_X;Dino-Group-II-Clade-10-and-11_X_sp.;	Eukaryota;TSAR;Alveolata;Dinoflagellata;Dinophyceae;Gymnodiniales;Kareniaceae;Karlodinium	0.183483	1	Surface
Eukaryota;TSAR;Alveolata;Dinoflagellata;Syndiniales;Dino-Group-II;Dino-Group-II-Clade-16;Dino-Group-II-Clade-16_X;Dino-Group-II-Clade-16_X_sp.;	Eukaryota;TSAR;Alveolata;Dinoflagellata;Dinophyceae;Gymnodiniales;Gymnodiniaceae;Gyrodinium	-0.305035	0.677537	Surface
Eukaryota;TSAR;Alveolata;Dinoflagellata;Syndiniales;Dino-Group-II;Dino-Group-II-Clade-13;Dino-Group-II-Clade-13_X;Dino-Group-II-Clade-13_X_sp.;	Eukaryota;TSAR;Alveolata;Dinoflagellata;Dinophyceae;Prorocentrales;Prorocentraceae;Prorocentrum;Prorocentrum_sp.;	-0.234131	1	Surface
Eukaryota;TSAR;Alveolata;Dinoflagellata;Syndiniales;Dino-Group-II;Dino-Group-II-Clade-5;Dino-Group-II-Clade-5_X;Dino-Group-II-Clade-5_X_sp.;	Eukaryota;TSAR;Alveolata;Dinoflagellata;Dinophyceae;Dinophysiales;Dinophysiaceae;Dinophysis	0.124402	1	Surface
Eukaryota;TSAR;Alveolata;Dinoflagellata;Dinophyceae;Gymnodiniales;Gymnodiniaceae;Gymnodinium	Eukaryota;TSAR;Alveolata;Dinoflagellata;Syndiniales;Dino-Group-II;Dino-Group-II-Clade-56;Dino-Group-II-Clade-56_X;Dino-Group-II-Clade-56_X_sp.;	0.150899	1	Surface
Eukaryota;TSAR;Alveolata;Dinoflagellata;Dinophyceae;Gymnodiniales;Gymnodiniaceae;Gymnodinium	Eukaryota;TSAR;Alveolata;Dinoflagellata;Syndiniales;Dino-Group-II;Dino-Group-II-Clade-3;Dino-Group-II-Clade-3_X;Dino-Group-II-Clade-3_X_sp.;	0.143342	1	Surface
Eukaryota;TSAR;Alveolata;Dinoflagellata;Dinophyceae;Gymnodiniales;Gymnodiniaceae;Gymnodinium	Eukaryota;TSAR;Alveolata;Dinoflagellata;Syndiniales;Dino-Group-II;Dino-Group-II-Clade-3;Dino-Group-II-Clade-3_X;Dino-Group-II-Clade-3_X_sp.;	-0.138189	1	Surface
Eukaryota;TSAR;Alveolata;Dinoflagellata;Dinophyceae;Gymnodiniales;Gymnodiniaceae;Gymnodinium	Eukaryota;TSAR;Alveolata;Dinoflagellata;Syndiniales;Dino-Group-II;Dino-Group-II-Clade-3;Dino-Group-II-Clade-3_X;Dino-Group-II-Clade-3_X_sp.;	-0.127747	1	Surface
Eukaryota;TSAR;Alveolata;Dinoflagellata;Dinophyceae;Gymnodiniales;Gymnodiniaceae;Gymnodinium	Eukaryota;TSAR;Alveolata;Dinoflagellata;Syndiniales;Dino-Group-II;Dino-Group-II-Clade-10-and-11;Dino-Group-II-Clade-10-and-11_X;Dino-Group-II-Clade-10-and-11_X_sp.;	0.120314	1	Surface
Eukaryota;TSAR;Alveolata;Dinoflagellata;Dinophyceae;Gymnodiniales;Gymnodiniaceae;Gymnodinium	Eukaryota;TSAR;Alveolata;Dinoflagellata;Syndiniales;Dino-Group-II;Dino-Group-II-Clade-16;Dino-Group-II-Clade-16_X;Dino-Group-II-Clade-16_X_sp.;	0.160931	1	Surface
Eukaryota;TSAR;Alveolata;Dinoflagellata;Dinophyceae;Gymnodiniales;Gymnodiniaceae;Gymnodinium	Eukaryota;TSAR;Alveolata;Dinoflagellata;Syndiniales;Dino-Group-II;Dino-Group-II-Clade-1;Dino-Group-II-Clade-1_X;Dino-Group-II-Clade-1_X_sp.;	0.210309	1	Surface
Eukaryota;TSAR;Alveolata;Dinoflagellata;Dinophyceae;Gymnodiniales;Gymnodiniaceae;Gymnodinium	Eukaryota;TSAR;Alveolata;Dinoflagellata;Syndiniales;Dino-Group-II;Dino-Group-II-Clade-16;Dino-Group-II-Clade-16_X;Dino-Group-II-Clade-16_X_sp.;	0.212809	1	Surface
Eukaryota;TSAR;Alveolata;Dinoflagellata;Syndiniales;Dino-Group-II;Dino-Group-II-Clade-56;Dino-Group-II-Clade-56_X;Dino-Group-II-Clade-56_X_sp.;	Eukaryota;TSAR;Alveolata;Ciliophora;Spirotrichea;Oligotrichida;Strombidiidae;Strombidium;Strombidium_paracapitatum;	0.179132	1	Surface
Eukaryota;TSAR;Alveolata;Dinoflagellata;Syndiniales;Dino-Group-II;Dino-Group-II-Clade-56;Dino-Group-II-Clade-56_X;Dino-Group-II-Clade-56_X_sp.;	Eukaryota;TSAR;Alveolata;Dinoflagellata;Dinophyceae;Prorocentrales;Prorocentraceae;Prorocentrum;Prorocentrum_sp.;	-0.125862	1	Surface
Eukaryota;TSAR;Alveolata;Dinoflagellata;Syndiniales;Dino-Group-II;Dino-Group-II-Clade-56;Dino-Group-II-Clade-56_X;Dino-Group-II-Clade-56_X_sp.;	Eukaryota;TSAR;Alveolata;Dinoflagellata;Dinophyceae;Gymnodiniales;Gymnodiniaceae;Gymnodinium	0.181419	1	Surface
Eukaryota;TSAR;Alveolata;Dinoflagellata;Syndiniales;Dino-Group-II;Dino-Group-II-Clade-5;Dino-Group-II-Clade-5_X;Dino-Group-II-Clade-5_X_sp.;	Eukaryota;TSAR;Alveolata;Ciliophora;Spirotrichea;Oligotrichida;Strombidiidae;Strombidium;Strombidium_paracapitatum;	0.183897	1	Surface
Eukaryota;TSAR;Alveolata;Dinoflagellata;Syndiniales;Dino-Group-II;Dino-Group-II-Clade-14;Dino-Group-II-Clade-14_X;Dino-Group-II-Clade-14_X_sp.;	Eukaryota;TSAR;Alveolata;Dinoflagellata;Dinophyceae;Gymnodiniales;Gymnodiniaceae;Gyrodinium;Gyrodinium_jinhaense;	0.205456	1	Surface
Eukaryota;TSAR;Alveolata;Dinoflagellata;Syndiniales;Dino-Group-II;Dino-Group-II-Clade-14;Dino-Group-II-Clade-14_X;Dino-Group-II-Clade-14_X_sp.;	Eukaryota;TSAR;Alveolata;Dinoflagellata;Dinophyceae;Gymnodiniales;Gymnodiniaceae;Gyrodinium;Gyrodinium_helveticum;	-0.120528	1	Surface
Eukaryota;TSAR;Alveolata;Dinoflagellata;Syndiniales;Dino-Group-II;Dino-Group-II-Clade-14;Dino-Group-II-Clade-14_X;Dino-Group-II-Clade-14_X_sp.;	Eukaryota;TSAR;Alveolata;Dinoflagellata;Dinophyceae;Gonyaulacales;Pyrocystaceae;Alexandrium;Alexandrium_ostenfeldii;	0.196937	1	Surface
Eukaryota;TSAR;Alveolata;Dinoflagellata;Syndiniales;Dino-Group-II;Dino-Group-II-Clade-22;Dino-Group-II-Clade-22_X;Dino-Group-II-Clade-22_X_sp.;	Eukaryota;TSAR;Alveolata;Dinoflagellata;Dinophyceae;Gymnodiniales;Kareniaceae;Karlodinium	0.339449	0.137897	Surface
Eukaryota;TSAR;Alveolata;Dinoflagellata;Syndiniales;Dino-Group-II;Dino-Group-II-Clade-3;Dino-Group-II-Clade-3_X;Dino-Group-II-Clade-3_X_sp.;	Eukaryota;TSAR;Alveolata;Dinoflagellata;Dinophyceae;Gymnodiniales;Gymnodiniaceae;Gyrodinium;Gyrodinium_jinhaense;	0.147985	1	Surface
Eukaryota;TSAR;Alveolata;Dinoflagellata;Dinophyceae;Dinophysiales;Dinophysiaceae;Dinophysis	Eukaryota;TSAR;Alveolata;Dinoflagellata;Syndiniales;Dino-Group-II;Dino-Group-II-Clade-12;Dino-Group-II-Clade-12_X;Dino-Group-II-Clade-12_X_sp.;	0.184167	1	Surface
Eukaryota;TSAR;Alveolata;Dinoflagellata;Dinophyceae;Dinophysiales;Dinophysiaceae;Dinophysis	Eukaryota;TSAR;Alveolata;Dinoflagellata;Syndiniales;Dino-Group-II;Dino-Group-II-Clade-30;Dino-Group-II-Clade-30_X;Dino-Group-II-Clade-30_X_sp.;	-0.205182	1	Surface
Eukaryota;TSAR;Alveolata;Dinoflagellata;Dinophyceae;Dinophysiales;Dinophysiaceae;Dinophysis	Eukaryota;TSAR;Alveolata;Dinoflagellata;Syndiniales;Dino-Group-II;Dino-Group-II-Clade-1;Dino-Group-II-Clade-1_X;Dino-Group-II-Clade-1_X_sp.;	-0.165405	1	Surface
Eukaryota;TSAR;Alveolata;Ciliophora;Spirotrichea;Oligotrichida;Strombidiidae;Strombidium;Strombidium_paracapitatum;	Eukaryota;TSAR;Alveolata;Dinoflagellata;Syndiniales;Dino-Group-II;Dino-Group-II-Clade-1;Dino-Group-II-Clade-1_X;Dino-Group-II-Clade-1_X_sp.;	0.120134	1	Surface
Eukaryota;TSAR;Alveolata;Ciliophora;Spirotrichea;Oligotrichida;Strombidiidae;Strombidium;Strombidium_paracapitatum;	Eukaryota;TSAR;Alveolata;Dinoflagellata;Syndiniales;Dino-Group-II;Dino-Group-II-Clade-14;Dino-Group-II-Clade-14_X;Dino-Group-II-Clade-14_X_sp.;	0.228181	1	Surface
Eukaryota;TSAR;Alveolata;Ciliophora;Spirotrichea;Oligotrichida;Strombidiidae;Strombidium;Strombidium_paracapitatum;	Eukaryota;TSAR;Alveolata;Dinoflagellata;Syndiniales;Dino-Group-II;Dino-Group-II-Clade-30;Dino-Group-II-Clade-30_X;Dino-Group-II-Clade-30_X_sp.;	0.193904	1	Surface
Eukaryota;TSAR;Alveolata;Ciliophora;Spirotrichea;Oligotrichida;Strombidiidae;Strombidium;Strombidium_paracapitatum;	Eukaryota;TSAR;Alveolata;Dinoflagellata;Syndiniales;Dino-Group-II;Dino-Group-II-Clade-4;Dino-Group-II-Clade-4_X;Dino-Group-II-Clade-4_X_sp.;	-0.0981175	1	Surface
Eukaryota;TSAR;Alveolata;Ciliophora;Spirotrichea;Oligotrichida;Strombidiidae;Strombidium;Strombidium_paracapitatum;	Eukaryota;TSAR;Alveolata;Dinoflagellata;Syndiniales;Dino-Group-II;Dino-Group-II-Clade-39;Dino-Group-II-Clade-39_X;Dino-Group-II-Clade-39_X_sp.;	0.139641	1	Surface
Eukaryota;TSAR;Alveolata;Dinoflagellata;Dinophyceae;Prorocentrales;Prorocentraceae;Prorocentrum;Prorocentrum_sp.;	Eukaryota;TSAR;Alveolata;Dinoflagellata;Syndiniales;Dino-Group-II;Dino-Group-II-Clade-14;Dino-Group-II-Clade-14_X;Dino-Group-II-Clade-14_X_sp.;	0.199439	1	Surface
Eukaryota;TSAR;Alveolata;Dinoflagellata;Dinophyceae;Prorocentrales;Prorocentraceae;Prorocentrum;Prorocentrum_sp.;	Eukaryota;TSAR;Alveolata;Dinoflagellata;Syndiniales;Dino-Group-II;Dino-Group-II-Clade-17;Dino-Group-II-Clade-17_X;Dino-Group-II-Clade-17_X_sp.;	-0.205769	1	Surface
Eukaryota;TSAR;Alveolata;Dinoflagellata;Dinophyceae;Prorocentrales;Prorocentraceae;Prorocentrum;Prorocentrum_sp.;	Eukaryota;TSAR;Alveolata;Dinoflagellata;Syndiniales;Dino-Group-II;Dino-Group-II-Clade-6;Dino-Group-II-Clade-6_X;Dino-Group-II-Clade-6_X_sp.;	-0.293281	1	Surface
Eukaryota;TSAR;Alveolata;Dinoflagellata;Dinophyceae;Prorocentrales;Prorocentraceae;Prorocentrum;Prorocentrum_sp.;	Eukaryota;TSAR;Alveolata;Dinoflagellata;Syndiniales;Dino-Group-II;Dino-Group-II-Clade-10-and-11;Dino-Group-II-Clade-10-and-11_X;Dino-Group-II-Clade-10-and-11_X_sp.;	-0.360029	0.0484933	Surface
Eukaryota;TSAR;Alveolata;Dinoflagellata;Dinophyceae;Prorocentrales;Prorocentraceae;Prorocentrum;Prorocentrum_sp.;	Eukaryota;TSAR;Alveolata;Dinoflagellata;Syndiniales;Dino-Group-II;Dino-Group-II-Clade-1;Dino-Group-II-Clade-1_X;Dino-Group-II-Clade-1_X_sp.;	-0.215416	1	Surface
Eukaryota;TSAR;Alveolata;Dinoflagellata;Dinophyceae;Prorocentrales;Prorocentraceae;Prorocentrum;Prorocentrum_sp.;	Eukaryota;TSAR;Alveolata;Dinoflagellata;Syndiniales;Dino-Group-II;Dino-Group-II-Clade-1;Dino-Group-II-Clade-1_X;Dino-Group-II-Clade-1_X_sp.;	-0.156574	1	Surface
Eukaryota;TSAR;Alveolata;Dinoflagellata;Syndiniales;Dino-Group-II;Dino-Group-II-Clade-17;Dino-Group-II-Clade-17_X;Dino-Group-II-Clade-17_X_sp.;	Eukaryota;TSAR;Alveolata;Dinoflagellata;Dinophyceae;Gymnodiniales;Gymnodiniaceae;Gyrodinium;Gyrodinium_jinhaense;	0.15054	1	Surface
Eukaryota;TSAR;Alveolata;Dinoflagellata;Syndiniales;Dino-Group-II;Dino-Group-II-Clade-5;Dino-Group-II-Clade-5_X;Dino-Group-II-Clade-5_X_sp.;	Eukaryota;TSAR;Alveolata;Dinoflagellata;Dinophyceae;Gymnodiniales;Gymnodiniaceae;Gyrodinium	0.187745	1	Surface
Eukaryota;TSAR;Alveolata;Dinoflagellata;Syndiniales;Dino-Group-II;Dino-Group-II-Clade-30;Dino-Group-II-Clade-30_X;Dino-Group-II-Clade-30_X_sp.;	Eukaryota;TSAR;Alveolata;Dinoflagellata;Dinophyceae;Gymnodiniales;Gymnodiniaceae;Gymnodinium	0.203456	1	Surface
Eukaryota;TSAR;Alveolata;Dinoflagellata;Syndiniales;Dino-Group-II;Dino-Group-II-Clade-3;Dino-Group-II-Clade-3_X;Dino-Group-II-Clade-3_X_sp.;	Eukaryota;TSAR;Alveolata;Dinoflagellata;Dinophyceae;Peridiniales;Protoperidiniaceae;Protoperidinium;Protoperidinium_sp.;	0.262822	1	Surface
Eukaryota;TSAR;Alveolata;Dinoflagellata;Syndiniales;Dino-Group-II;Dino-Group-II-Clade-1;Dino-Group-II-Clade-1_X;Dino-Group-II-Clade-1_X_sp.;	Eukaryota;TSAR;Alveolata;Dinoflagellata;Dinophyceae;Gymnodiniales;Gymnodiniaceae;Gymnodinium	0.183689	1	Surface
Eukaryota;TSAR;Alveolata;Dinoflagellata;Syndiniales;Dino-Group-II;Dino-Group-II-Clade-3;Dino-Group-II-Clade-3_X;Dino-Group-II-Clade-3_X_sp.;	Eukaryota;TSAR;Alveolata;Dinoflagellata;Dinophyceae;Gymnodiniales;Gymnodiniaceae;Gyrodinium;Gyrodinium_helveticum;	0.0490634	1	Surface
Eukaryota;TSAR;Alveolata;Dinoflagellata;Syndiniales;Dino-Group-II;Dino-Group-II-Clade-10-and-11;Dino-Group-II-Clade-10-and-11_X;Dino-Group-II-Clade-10-and-11_X_sp.;	Eukaryota;TSAR;Alveolata;Dinoflagellata;Dinophyceae;Prorocentrales;Prorocentraceae;Prorocentrum;Prorocentrum_sp.;	-0.199494	1	Surface
Eukaryota;TSAR;Alveolata;Dinoflagellata;Dinophyceae;Gymnodiniales;Gymnodiniaceae;Gyrodinium;Gyrodinium_jinhaense;	Eukaryota;TSAR;Alveolata;Dinoflagellata;Syndiniales;Dino-Group-II;Dino-Group-II-Clade-10-and-11;Dino-Group-II-Clade-10-and-11_X;Dino-Group-II-Clade-10-and-11_X_sp.;	0.19545	1	Surface
Eukaryota;TSAR;Alveolata;Dinoflagellata;Dinophyceae;Gymnodiniales;Gymnodiniaceae;Gyrodinium;Gyrodinium_jinhaense;	Eukaryota;TSAR;Alveolata;Dinoflagellata;Syndiniales;Dino-Group-II;Dino-Group-II-Clade-5;Dino-Group-II-Clade-5_X;Dino-Group-II-Clade-5_X_sp.;	0.243279	1	Surface
Eukaryota;TSAR;Alveolata;Dinoflagellata;Dinophyceae;Gymnodiniales;Gymnodiniaceae;Gyrodinium;Gyrodinium_jinhaense;	Eukaryota;TSAR;Alveolata;Dinoflagellata;Syndiniales;Dino-Group-II;Dino-Group-II-Clade-22;Dino-Group-II-Clade-22_X;Dino-Group-II-Clade-22_X_sp.;	-0.180069	1	Surface
Eukaryota;TSAR;Alveolata;Dinoflagellata;Dinophyceae;Gymnodiniales;Gymnodiniaceae;Gyrodinium;Gyrodinium_jinhaense;	Eukaryota;TSAR;Alveolata;Dinoflagellata;Syndiniales;Dino-Group-II;Dino-Group-II-Clade-1;Dino-Group-II-Clade-1_X;Dino-Group-II-Clade-1_X_sp.;	0.165573	1	Surface
Eukaryota;TSAR;Alveolata;Dinoflagellata;Dinophyceae;Gymnodiniales;Gymnodiniaceae;Gyrodinium;Gyrodinium_jinhaense;	Eukaryota;TSAR;Alveolata;Dinoflagellata;Syndiniales;Dino-Group-II;Dino-Group-II-Clade-3;Dino-Group-II-Clade-3_X;Dino-Group-II-Clade-3_X_sp.;	0.153763	1	Surface
Eukaryota;TSAR;Alveolata;Dinoflagellata;Dinophyceae;Gymnodiniales;Gymnodiniaceae;Gyrodinium;Gyrodinium_jinhaense;	Eukaryota;TSAR;Alveolata;Dinoflagellata;Syndiniales;Dino-Group-II;Dino-Group-II-Clade-1;Dino-Group-II-Clade-1_X;Dino-Group-II-Clade-1_X_sp.;	0.199298	1	Surface
Eukaryota;TSAR;Alveolata;Dinoflagellata;Dinophyceae;Gymnodiniales;Gymnodiniaceae;Gyrodinium;Gyrodinium_jinhaense;	Eukaryota;TSAR;Alveolata;Dinoflagellata;Syndiniales;Dino-Group-II;Dino-Group-II-Clade-24;Dino-Group-II-Clade-24_X;Dino-Group-II-Clade-24_X_sp.;	-0.293418	1	Surface
Eukaryota;TSAR;Alveolata;Dinoflagellata;Dinophyceae;Gymnodiniales;Gymnodiniaceae;Gyrodinium;Gyrodinium_jinhaense;	Eukaryota;TSAR;Alveolata;Dinoflagellata;Syndiniales;Dino-Group-II;Dino-Group-II-Clade-5;Dino-Group-II-Clade-5_X;Dino-Group-II-Clade-5_X_sp.;	-0.0398862	1	Surface
Eukaryota;TSAR;Alveolata;Dinoflagellata;Syndiniales;Dino-Group-II;Dino-Group-II-Clade-5;Dino-Group-II-Clade-5_X;Dino-Group-II-Clade-5_X_sp.;	Eukaryota;TSAR;Alveolata;Dinoflagellata;Dinophyceae;Gymnodiniales;Kareniaceae;Karlodinium	0.0427136	1	Surface
Eukaryota;TSAR;Alveolata;Dinoflagellata;Syndiniales;Dino-Group-II;Dino-Group-II-Clade-6;Dino-Group-II-Clade-6_X;Dino-Group-II-Clade-6_X_sp.;	Eukaryota;TSAR;Alveolata;Dinoflagellata;Dinophyceae;Gymnodiniales;Gymnodiniaceae;Gyrodinium;Gyrodinium_helveticum;	-0.129784	1	Surface
Eukaryota;TSAR;Alveolata;Dinoflagellata;Syndiniales;Dino-Group-II;Dino-Group-II-Clade-10-and-11;Dino-Group-II-Clade-10-and-11_X;Dino-Group-II-Clade-10-and-11_X_sp.;	Eukaryota;TSAR;Alveolata;Dinoflagellata;Dinophyceae;Gymnodiniales;Gymnodiniaceae;Gymnodinium	0.220901	1	Surface
Eukaryota;TSAR;Alveolata;Dinoflagellata;Dinophyceae;Prorocentrales;Prorocentraceae;Prorocentrum;Prorocentrum_sp.;	Eukaryota;TSAR;Alveolata;Dinoflagellata;Syndiniales;Dino-Group-II;Dino-Group-II-Clade-10-and-11;Dino-Group-II-Clade-10-and-11_X;Dino-Group-II-Clade-10-and-11_X_sp.;	0	1	Surface
Eukaryota;TSAR;Alveolata;Dinoflagellata;Dinophyceae;Prorocentrales;Prorocentraceae;Prorocentrum;Prorocentrum_sp.;	Eukaryota;TSAR;Alveolata;Dinoflagellata;Syndiniales;Dino-Group-II;Dino-Group-II-Clade-1;Dino-Group-II-Clade-1_X;Dino-Group-II-Clade-1_X_sp.;	0.110431	1	Surface
Eukaryota;TSAR;Alveolata;Dinoflagellata;Dinophyceae;Prorocentrales;Prorocentraceae;Prorocentrum;Prorocentrum_sp.;	Eukaryota;TSAR;Alveolata;Dinoflagellata;Syndiniales;Dino-Group-II;Dino-Group-II-Clade-5;Dino-Group-II-Clade-5_X;Dino-Group-II-Clade-5_X_sp.;	0.218002	1	Surface
Eukaryota;TSAR;Alveolata;Dinoflagellata;Dinophyceae;Prorocentrales;Prorocentraceae;Prorocentrum;Prorocentrum_sp.;	Eukaryota;TSAR;Alveolata;Dinoflagellata;Syndiniales;Dino-Group-II;Dino-Group-II-Clade-24;Dino-Group-II-Clade-24_X;Dino-Group-II-Clade-24_X_sp.;	0.147463	1	Surface
Eukaryota;TSAR;Alveolata;Dinoflagellata;Dinophyceae;Prorocentrales;Prorocentraceae;Prorocentrum;Prorocentrum_sp.;	Eukaryota;TSAR;Alveolata;Dinoflagellata;Syndiniales;Dino-Group-II;Dino-Group-II-Clade-23;Dino-Group-II-Clade-23_X;Dino-Group-II-Clade-23_X_sp.;	-0.118136	1	Surface
Eukaryota;TSAR;Alveolata;Dinoflagellata;Syndiniales;Dino-Group-II;Dino-Group-II-Clade-33;Dino-Group-II-Clade-33_X;Dino-Group-II-Clade-33_X_sp.;	Eukaryota;TSAR;Alveolata;Dinoflagellata;Dinophyceae;Gonyaulacales;Pyrocystaceae;Alexandrium;Alexandrium_ostenfeldii;	-0.00197705	1	Surface
Eukaryota;TSAR;Alveolata;Dinoflagellata;Syndiniales;Dino-Group-II;Dino-Group-II-Clade-5;Dino-Group-II-Clade-5_X;Dino-Group-II-Clade-5_X_sp.;	Eukaryota;TSAR;Alveolata;Dinoflagellata;Dinophyceae;Peridiniales;Protoperidiniaceae;Protoperidinium;Protoperidinium_sp.;	0.146447	1	Surface
Eukaryota;TSAR;Alveolata;Dinoflagellata;Syndiniales;Dino-Group-II;Dino-Group-II-Clade-10-and-11;Dino-Group-II-Clade-10-and-11_X;Dino-Group-II-Clade-10-and-11_X_sp.;	Eukaryota;TSAR;Alveolata;Dinoflagellata;Dinophyceae;Gonyaulacales;Pyrocystaceae;Alexandrium;Alexandrium_ostenfeldii;	-0.0771626	1	Surface
Eukaryota;TSAR;Alveolata;Dinoflagellata;Syndiniales;Dino-Group-II;Dino-Group-II-Clade-10-and-11;Dino-Group-II-Clade-10-and-11_X;Dino-Group-II-Clade-10-and-11_X_sp.;	Eukaryota;TSAR;Alveolata;Dinoflagellata;Dinophyceae;Gymnodiniales;Gymnodiniaceae;Gyrodinium	0.21651	1	Surface
Eukaryota;TSAR;Alveolata;Dinoflagellata;Dinophyceae;Peridiniales;Heterocapsaceae;Heterocapsa	Eukaryota;TSAR;Alveolata;Dinoflagellata;Syndiniales;Dino-Group-II;Dino-Group-II-Clade-16;Dino-Group-II-Clade-16_X;Dino-Group-II-Clade-16_X_sp.;	-0.304298	0.69959	Surface
Eukaryota;TSAR;Alveolata;Dinoflagellata;Dinophyceae;Peridiniales;Heterocapsaceae;Heterocapsa	Eukaryota;TSAR;Alveolata;Dinoflagellata;Syndiniales;Dino-Group-II;Dino-Group-II-Clade-1;Dino-Group-II-Clade-1_X;Dino-Group-II-Clade-1_X_sp.;	0.320936	0.332406	Surface
Eukaryota;TSAR;Alveolata;Dinoflagellata;Syndiniales;Dino-Group-II;Dino-Group-II-Clade-10-and-11;Dino-Group-II-Clade-10-and-11_X;Dino-Group-II-Clade-10-and-11_X_sp.;	Eukaryota;TSAR;Alveolata;Dinoflagellata;Dinophyceae;Gymnodiniales;Gymnodiniaceae;Gymnodinium	0.0134933	1	Surface
Eukaryota;TSAR;Alveolata;Dinoflagellata;Syndiniales;Dino-Group-II;Dino-Group-II-Clade-7;Dino-Group-II-Clade-7_X;Dino-Group-II-Clade-7_X_sp.;	Eukaryota;TSAR;Alveolata;Dinoflagellata;Dinophyceae;Peridiniales;Protoperidiniaceae;Protoperidinium;Protoperidinium_sp.;	-0.0835188	1	Surface
Eukaryota;TSAR;Alveolata;Dinoflagellata;Syndiniales;Dino-Group-II;Dino-Group-II-Clade-10-and-11;Dino-Group-II-Clade-10-and-11_X;Dino-Group-II-Clade-10-and-11_X_sp.;	Eukaryota;TSAR;Alveolata;Dinoflagellata;Dinophyceae;Prorocentrales;Prorocentraceae;Prorocentrum;Prorocentrum_sp.;	-0.0316998	1	Surface
Eukaryota;TSAR;Alveolata;Dinoflagellata;Syndiniales;Dino-Group-II;Dino-Group-II-Clade-10-and-11;Dino-Group-II-Clade-10-and-11_X;Dino-Group-II-Clade-10-and-11_X_sp.;	Eukaryota;TSAR;Alveolata;Dinoflagellata;Dinophyceae;Gonyaulacales;Pyrocystaceae;Alexandrium;Alexandrium_ostenfeldii;	0	1	Surface
Eukaryota;TSAR;Alveolata;Dinoflagellata;Syndiniales;Dino-Group-II;Dino-Group-II-Clade-10-and-11;Dino-Group-II-Clade-10-and-11_X;Dino-Group-II-Clade-10-and-11_X_sp.;	Eukaryota;TSAR;Alveolata;Dinoflagellata;Dinophyceae;Peridiniales;Protoperidiniaceae;Protoperidinium;Protoperidinium_sp.;	-0.217652	1	Surface
Eukaryota;TSAR;Alveolata;Dinoflagellata;Syndiniales;Dino-Group-II;Dino-Group-II-Clade-7;Dino-Group-II-Clade-7_X;Dino-Group-II-Clade-7_X_sp.;	Eukaryota;TSAR;Alveolata;Dinoflagellata;Dinophyceae;Gymnodiniales;Kareniaceae;Karlodinium	0.140918	1	Surface
Eukaryota;TSAR;Alveolata;Dinoflagellata;Syndiniales;Dino-Group-II;Dino-Group-II-Clade-10-and-11;Dino-Group-II-Clade-10-and-11_X;Dino-Group-II-Clade-10-and-11_X_sp.;	Eukaryota;TSAR;Alveolata;Dinoflagellata;Dinophyceae;Gymnodiniales;Gymnodiniaceae;Gymnodinium	-0.00477122	1	Surface
Eukaryota;TSAR;Alveolata;Dinoflagellata;Syndiniales;Dino-Group-II;Dino-Group-II-Clade-1;Dino-Group-II-Clade-1_X;Dino-Group-II-Clade-1_X_sp.;	Eukaryota;TSAR;Alveolata;Dinoflagellata;Dinophyceae;Gymnodiniales;Kareniaceae;Karlodinium	0.203659	1	Surface
Eukaryota;TSAR;Alveolata;Dinoflagellata;Syndiniales;Dino-Group-II;Dino-Group-II-Clade-1;Dino-Group-II-Clade-1_X;Dino-Group-II-Clade-1_X_sp.;	Eukaryota;TSAR;Alveolata;Dinoflagellata;Dinophyceae;Gymnodiniales;Gymnodiniaceae;Gyrodinium;Gyrodinium_helveticum;	-0.00421827	1	Surface
Eukaryota;TSAR;Alveolata;Dinoflagellata;Syndiniales;Dino-Group-II;Dino-Group-II-Clade-26;Dino-Group-II-Clade-26_X;Dino-Group-II-Clade-26_X_sp.;	Eukaryota;TSAR;Alveolata;Dinoflagellata;Dinophyceae;Gymnodiniales;Gymnodiniaceae;Gymnodinium	-0.00277728	1	Surface
Eukaryota;TSAR;Alveolata;Dinoflagellata;Syndiniales;Dino-Group-II;Dino-Group-II-Clade-26;Dino-Group-II-Clade-26_X;Dino-Group-II-Clade-26_X_sp.;	Eukaryota;TSAR;Alveolata;Dinoflagellata;Dinophyceae;Prorocentrales;Prorocentraceae;Prorocentrum;Prorocentrum_sp.;	0.132791	1	Surface
Eukaryota;TSAR;Alveolata;Dinoflagellata;Syndiniales;Dino-Group-II;Dino-Group-II-Clade-26;Dino-Group-II-Clade-26_X;Dino-Group-II-Clade-26_X_sp.;	Eukaryota;TSAR;Alveolata;Dinoflagellata;Dinophyceae;Gonyaulacales;Pyrocystaceae;Alexandrium;Alexandrium_ostenfeldii;	0.00477075	1	Surface
Eukaryota;TSAR;Alveolata;Dinoflagellata;Syndiniales;Dino-Group-II;Dino-Group-II-Clade-16;Dino-Group-II-Clade-16_X;Dino-Group-II-Clade-16_X_sp.;	Eukaryota;TSAR;Alveolata;Dinoflagellata;Dinophyceae;Gymnodiniales;Gymnodiniaceae;Gymnodinium	-0.261399	1	Surface
Eukaryota;TSAR;Alveolata;Dinoflagellata;Dinophyceae;Gymnodiniales;Kareniaceae;Karlodinium	Eukaryota;TSAR;Alveolata;Dinoflagellata;Syndiniales;Dino-Group-II;Dino-Group-II-Clade-16;Dino-Group-II-Clade-16_X;Dino-Group-II-Clade-16_X_sp.;	0.227779	1	Surface
Eukaryota;TSAR;Alveolata;Dinoflagellata;Dinophyceae;Gymnodiniales;Kareniaceae;Karlodinium	Eukaryota;TSAR;Alveolata;Dinoflagellata;Syndiniales;Dino-Group-II;Dino-Group-II-Clade-4;Dino-Group-II-Clade-4_X;Dino-Group-II-Clade-4_X_sp.;	-0.109102	1	Surface
Eukaryota;TSAR;Alveolata;Dinoflagellata;Dinophyceae;Gymnodiniales;Kareniaceae;Karlodinium	Eukaryota;TSAR;Alveolata;Dinoflagellata;Syndiniales;Dino-Group-II;Dino-Group-II-Clade-5;Dino-Group-II-Clade-5_X;Dino-Group-II-Clade-5_X_sp.;	-0.120354	1	Surface
Eukaryota;TSAR;Alveolata;Dinoflagellata;Syndiniales;Dino-Group-II;Dino-Group-II-Clade-3;Dino-Group-II-Clade-3_X;Dino-Group-II-Clade-3_X_sp.;	Eukaryota;TSAR;Alveolata;Dinoflagellata;Dinophyceae;Gymnodiniales;Gymnodiniaceae;Gyrodinium;Gyrodinium_rubrum;	-0.188792	1	Surface
Eukaryota;TSAR;Alveolata;Dinoflagellata;Dinophyceae;Gymnodiniales;Gymnodiniaceae;Gymnodinium	Eukaryota;TSAR;Alveolata;Dinoflagellata;Syndiniales;Dino-Group-II;Dino-Group-II-Clade-1;Dino-Group-II-Clade-1_X;Dino-Group-II-Clade-1_X_sp.;	0.00618456	1	Surface
Eukaryota;TSAR;Alveolata;Dinoflagellata;Dinophyceae;Gymnodiniales;Gymnodiniaceae;Gymnodinium	Eukaryota;TSAR;Alveolata;Dinoflagellata;Syndiniales;Dino-Group-II;Dino-Group-II-Clade-16;Dino-Group-II-Clade-16_X;Dino-Group-II-Clade-16_X_sp.;	0	1	Surface
Eukaryota;TSAR;Alveolata;Dinoflagellata;Dinophyceae;Gymnodiniales;Gymnodiniaceae;Gymnodinium	Eukaryota;TSAR;Alveolata;Dinoflagellata;Syndiniales;Dino-Group-II;Dino-Group-II-Clade-30;Dino-Group-II-Clade-30_X;Dino-Group-II-Clade-30_X_sp.;	0.120147	1	Surface
Eukaryota;TSAR;Alveolata;Dinoflagellata;Dinophyceae;Gymnodiniales;Gymnodiniaceae;Gymnodinium	Eukaryota;TSAR;Alveolata;Dinoflagellata;Syndiniales;Dino-Group-II;Dino-Group-II-Clade-20;Dino-Group-II-Clade-20_X;Dino-Group-II-Clade-20_X_sp.;	0	1	Surface
Eukaryota;TSAR;Alveolata;Dinoflagellata;Dinophyceae;Gymnodiniales;Gymnodiniaceae;Gymnodinium	Eukaryota;TSAR;Alveolata;Dinoflagellata;Syndiniales;Dino-Group-II;Dino-Group-II-Clade-1;Dino-Group-II-Clade-1_X;Dino-Group-II-Clade-1_X_sp.;	-0.230634	1	Surface
Eukaryota;TSAR;Alveolata;Dinoflagellata;Dinophyceae;Gymnodiniales;Gymnodiniaceae;Gymnodinium	Eukaryota;TSAR;Alveolata;Dinoflagellata;Syndiniales;Dino-Group-II;Dino-Group-II-Clade-3;Dino-Group-II-Clade-3_X;Dino-Group-II-Clade-3_X_sp.;	-0.00795289	1	Surface
Eukaryota;TSAR;Alveolata;Dinoflagellata;Dinophyceae;Gymnodiniales;Gymnodiniaceae;Gymnodinium	Eukaryota;TSAR;Alveolata;Dinoflagellata;Syndiniales;Dino-Group-II;Dino-Group-II-Clade-1;Dino-Group-II-Clade-1_X;Dino-Group-II-Clade-1_X_sp.;	0.181021	1	Surface
Eukaryota;TSAR;Alveolata;Dinoflagellata;Dinophyceae;Gymnodiniales;Gymnodiniaceae;Gymnodinium	Eukaryota;TSAR;Alveolata;Dinoflagellata;Syndiniales;Dino-Group-II;Dino-Group-II-Clade-4;Amoebophrya;Amoebophrya_sp.;	-0.00477122	1	Surface
Eukaryota;TSAR;Alveolata;Dinoflagellata;Syndiniales;Dino-Group-II;Dino-Group-II-Clade-38;Dino-Group-II-Clade-38_X;Dino-Group-II-Clade-38_X_sp.;	Eukaryota;TSAR;Alveolata;Dinoflagellata;Dinophyceae;Peridiniales;Protoperidiniaceae;Protoperidinium;Protoperidinium_sp.;	0.25879	1	Surface
Eukaryota;TSAR;Alveolata;Dinoflagellata;Syndiniales;Dino-Group-II;Dino-Group-II-Clade-38;Dino-Group-II-Clade-38_X;Dino-Group-II-Clade-38_X_sp.;	Eukaryota;TSAR;Alveolata;Dinoflagellata;Dinophyceae;Gymnodiniales;Gymnodiniaceae;Gyrodinium	-0.178008	1	Surface
Eukaryota;TSAR;Alveolata;Dinoflagellata;Syndiniales;Dino-Group-II;Dino-Group-II-Clade-20;Dino-Group-II-Clade-20_X;Dino-Group-II-Clade-20_X_sp.;	Eukaryota;TSAR;Alveolata;Dinoflagellata;Dinophyceae;Gymnodiniales;Gymnodiniaceae;Gyrodinium;Gyrodinium_rubrum;	-0.304365	0.697562	Surface
Eukaryota;TSAR;Alveolata;Dinoflagellata;Syndiniales;Dino-Group-II;Dino-Group-II-Clade-16;Dino-Group-II-Clade-16_X;Dino-Group-II-Clade-16_X_sp.;	Eukaryota;TSAR;Alveolata;Dinoflagellata;Dinophyceae;Gonyaulacales;Pyrocystaceae;Alexandrium;Alexandrium_ostenfeldii;	0.145263	1	Surface
Eukaryota;TSAR;Alveolata;Dinoflagellata;Syndiniales;Dino-Group-II;Dino-Group-II-Clade-3;Dino-Group-II-Clade-3_X;Dino-Group-II-Clade-3_X_sp.;	Eukaryota;TSAR;Alveolata;Dinoflagellata;Dinophyceae;Gonyaulacales;Pyrocystaceae;Alexandrium;Alexandrium_ostenfeldii;	0.208519	1	Surface
Eukaryota;TSAR;Alveolata;Dinoflagellata;Dinophyceae;Gymnodiniales;Gymnodiniaceae;Gyrodinium;Gyrodinium_helveticum;	Eukaryota;TSAR;Alveolata;Dinoflagellata;Syndiniales;Dino-Group-II;Dino-Group-II-Clade-32;Dino-Group-II-Clade-32_X;Dino-Group-II-Clade-32_X_sp.;	0.0273925	1	Surface
Eukaryota;TSAR;Alveolata;Dinoflagellata;Dinophyceae;Gymnodiniales;Gymnodiniaceae;Gyrodinium;Gyrodinium_helveticum;	Eukaryota;TSAR;Alveolata;Dinoflagellata;Syndiniales;Dino-Group-II;Dino-Group-II-Clade-1;Dino-Group-II-Clade-1_X;Dino-Group-II-Clade-1_X_sp.;	-0.145056	1	Surface
Eukaryota;TSAR;Alveolata;Dinoflagellata;Dinophyceae;Gymnodiniales;Gymnodiniaceae;Gyrodinium;Gyrodinium_helveticum;	Eukaryota;TSAR;Alveolata;Dinoflagellata;Syndiniales;Dino-Group-II;Dino-Group-II-Clade-5;Dino-Group-II-Clade-5_X;Dino-Group-II-Clade-5_X_sp.;	0.0245889	1	Surface
Eukaryota;TSAR;Alveolata;Dinoflagellata;Dinophyceae;Gymnodiniales;Gymnodiniaceae;Gyrodinium;Gyrodinium_helveticum;	Eukaryota;TSAR;Alveolata;Dinoflagellata;Syndiniales;Dino-Group-II;Dino-Group-II-Clade-5;Dino-Group-II-Clade-5_X;Dino-Group-II-Clade-5_X_sp.;	-0.108574	1	Surface
Eukaryota;TSAR;Alveolata;Dinoflagellata;Dinophyceae;Gymnodiniales;Gymnodiniaceae;Gyrodinium;Gyrodinium_helveticum;	Eukaryota;TSAR;Alveolata;Dinoflagellata;Syndiniales;Dino-Group-II;Dino-Group-II-Clade-4;Dino-Group-II-Clade-4_X;Dino-Group-II-Clade-4_X_sp.;	-0.0994372	1	Surface
Eukaryota;TSAR;Alveolata;Dinoflagellata;Syndiniales;Dino-Group-II;Dino-Group-II-Clade-32;Dino-Group-II-Clade-32_X;Dino-Group-II-Clade-32_X_sp.;	Eukaryota;TSAR;Alveolata;Dinoflagellata;Dinophyceae;Gymnodiniales;Gymnodiniaceae;Gyrodinium;Gyrodinium_rubrum;	-0.155602	1	Surface
Eukaryota;TSAR;Alveolata;Dinoflagellata;Syndiniales;Dino-Group-II;Dino-Group-II-Clade-1;Dino-Group-II-Clade-1_X;Dino-Group-II-Clade-1_X_sp.;	Eukaryota;TSAR;Alveolata;Dinoflagellata;Dinophyceae;Gonyaulacales;Pyrocystaceae;Alexandrium;Alexandrium_ostenfeldii;	0.00237339	1	Surface
Eukaryota;TSAR;Alveolata;Dinoflagellata;Syndiniales;Dino-Group-II;Dino-Group-II-Clade-1;Dino-Group-II-Clade-1_X;Dino-Group-II-Clade-1_X_sp.;	Eukaryota;TSAR;Alveolata;Dinoflagellata;Dinophyceae;Gonyaulacales;Pyrocystaceae;Alexandrium;Alexandrium_ostenfeldii;	0.146218	1	Surface
Eukaryota;TSAR;Alveolata;Dinoflagellata;Syndiniales;Dino-Group-II;Dino-Group-II-Clade-5;Dino-Group-II-Clade-5_X;Dino-Group-II-Clade-5_X_sp.;	Eukaryota;TSAR;Alveolata;Dinoflagellata;Dinophyceae;Prorocentrales;Prorocentraceae;Prorocentrum;Prorocentrum_sp.;	0.0413156	1	Surface
Eukaryota;TSAR;Alveolata;Dinoflagellata;Syndiniales;Dino-Group-II;Dino-Group-II-Clade-24;Dino-Group-II-Clade-24_X;Dino-Group-II-Clade-24_X_sp.;	Eukaryota;TSAR;Alveolata;Dinoflagellata;Dinophyceae;Gymnodiniales;Gymnodiniaceae;Gyrodinium	0.182509	1	Surface
Eukaryota;TSAR;Alveolata;Dinoflagellata;Dinophyceae;Peridiniales;Protoperidiniaceae;Protoperidinium;Protoperidinium_sp.;	Eukaryota;TSAR;Alveolata;Dinoflagellata;Syndiniales;Dino-Group-II;Dino-Group-II-Clade-4;Dino-Group-II-Clade-4_X;Dino-Group-II-Clade-4_X_sp.;	0.0753239	1	Surface
Eukaryota;TSAR;Alveolata;Dinoflagellata;Dinophyceae;Peridiniales;Protoperidiniaceae;Protoperidinium;Protoperidinium_sp.;	Eukaryota;TSAR;Alveolata;Dinoflagellata;Syndiniales;Dino-Group-II;Dino-Group-II-Clade-16;Dino-Group-II-Clade-16_X;Dino-Group-II-Clade-16_X_sp.;	0.179698	1	Surface
Eukaryota;TSAR;Alveolata;Dinoflagellata;Syndiniales;Dino-Group-II;Dino-Group-II-Clade-16;Dino-Group-II-Clade-16_X;Dino-Group-II-Clade-16_X_sp.;	Eukaryota;TSAR;Alveolata;Dinoflagellata;Dinophyceae;Gonyaulacales;Pyrocystaceae;Alexandrium;Alexandrium_ostenfeldii;	-0.105022	1	Surface
Eukaryota;TSAR;Alveolata;Dinoflagellata;Syndiniales;Dino-Group-II;Dino-Group-II-Clade-16;Dino-Group-II-Clade-16_X;Dino-Group-II-Clade-16_X_sp.;	Eukaryota;TSAR;Alveolata;Dinoflagellata;Dinophyceae;Gymnodiniales;Gymnodiniaceae;Gyrodinium	0.505577	2.76222722239898e-06	Surface
Eukaryota;TSAR;Alveolata;Dinoflagellata;Dinophyceae;Gonyaulacales;Pyrocystaceae;Alexandrium;Alexandrium_ostenfeldii;	Eukaryota;TSAR;Alveolata;Dinoflagellata;Syndiniales;Dino-Group-II;Dino-Group-II-Clade-28;Dino-Group-II-Clade-28_X;Dino-Group-II-Clade-28_X_sp.;	0.240133	1	Surface
Eukaryota;TSAR;Alveolata;Dinoflagellata;Dinophyceae;Gonyaulacales;Pyrocystaceae;Alexandrium;Alexandrium_ostenfeldii;	Eukaryota;TSAR;Alveolata;Dinoflagellata;Syndiniales;Dino-Group-II;Dino-Group-II-Clade-1;Dino-Group-II-Clade-1_X;Dino-Group-II-Clade-1_X_sp.;	-0.107638	1	Surface
Eukaryota;TSAR;Alveolata;Dinoflagellata;Dinophyceae;Gonyaulacales;Pyrocystaceae;Alexandrium;Alexandrium_ostenfeldii;	Eukaryota;TSAR;Alveolata;Dinoflagellata;Syndiniales;Dino-Group-II;Dino-Group-II-Clade-5;Dino-Group-II-Clade-5_X;Dino-Group-II-Clade-5_X_sp.;	0.0797925	1	Surface
Eukaryota;TSAR;Alveolata;Dinoflagellata;Syndiniales;Dino-Group-II;Dino-Group-II-Clade-1;Dino-Group-II-Clade-1_X;Dino-Group-II-Clade-1_X_sp.;	Eukaryota;TSAR;Alveolata;Dinoflagellata;Dinophyceae;Gymnodiniales;Gymnodiniaceae;Gyrodinium	0.224581	1	Surface
Eukaryota;TSAR;Alveolata;Dinoflagellata;Syndiniales;Dino-Group-II;Dino-Group-II-Clade-1;Dino-Group-II-Clade-1_X;Dino-Group-II-Clade-1_X_sp.;	Eukaryota;TSAR;Alveolata;Dinoflagellata;Dinophyceae;Prorocentrales;Prorocentraceae;Prorocentrum;Prorocentrum_sp.;	-0.298091	0.913405	Surface
Eukaryota;TSAR;Alveolata;Dinoflagellata;Dinophyceae;Prorocentrales;Prorocentraceae;Prorocentrum;Prorocentrum_sp.;	Eukaryota;TSAR;Alveolata;Dinoflagellata;Syndiniales;Dino-Group-II;Dino-Group-II-Clade-10-and-11;Dino-Group-II-Clade-10-and-11_X;Dino-Group-II-Clade-10-and-11_X_sp.;	0.199152	1	Surface
Eukaryota;TSAR;Stramenopiles;Gyrista;Mediophyceae;Chaetocerotales;Chaetocerotaceae;Chaetoceros;Chaetoceros_sporotruncatus;	Eukaryota;TSAR;Rhizaria;Cercozoa;Filosa-Thecofilosea;Cryomonadida;Cryothecomonas-lineage;Cryothecomonas	-0.182244	1	Surface
Eukaryota;TSAR;Stramenopiles;Gyrista;Mediophyceae;Thalassiosirales;Thalassiosiraceae;Thalassiosira	Eukaryota;TSAR;Rhizaria;Cercozoa;Filosa-Thecofilosea;Cryomonadida;Cryothecomonas-lineage;Cryothecomonas;Cryothecomonas_aestivalis;	0.0138749	1	Surface
Eukaryota;TSAR;Alveolata;Ciliophora;Spirotrichea;Choreotrichida;Strobilidiidae;Pelagostrobilidium;Pelagostrobilidium_sp.;	Eukaryota;TSAR;Alveolata;Dinoflagellata;Syndiniales;Dino-Group-I;Dino-Group-I-Clade-5;Dino-Group-I-Clade-5_X;Dino-Group-I-Clade-5_X_sp.;	-0.28862	1	DCM
Eukaryota;TSAR;Alveolata;Ciliophora;Spirotrichea;Choreotrichida;Strobilidiidae;Pelagostrobilidium;Pelagostrobilidium_sp.;	Eukaryota;TSAR;Alveolata;Dinoflagellata;Syndiniales;Dino-Group-I;Dino-Group-I-Clade-5;Dino-Group-I-Clade-5_X;Dino-Group-I-Clade-5_X_sp.;	0.29051	1	DCM
Eukaryota;TSAR;Alveolata;Ciliophora;Spirotrichea;Choreotrichida;Strobilidiidae;Pelagostrobilidium;Pelagostrobilidium_sp.;	Eukaryota;TSAR;Alveolata;Dinoflagellata;Syndiniales;Dino-Group-I;Dino-Group-I-Clade-1;Dino-Group-I-Clade-1_X;Dino-Group-I-Clade-1_X_sp.;	0.262136	1	DCM
Eukaryota;TSAR;Alveolata;Dinoflagellata;Syndiniales;Dino-Group-I;Dino-Group-I-Clade-1;Dino-Group-I-Clade-1_X;Dino-Group-I-Clade-1_X_sp.;	Eukaryota;TSAR;Alveolata;Ciliophora;Spirotrichea;Choreotrichida;Strobilidiidae;Pelagostrobilidium;Pelagostrobilidium_sp.;	0.247827	1	DCM
Eukaryota;TSAR;Alveolata;Dinoflagellata;Syndiniales;Dino-Group-I;Dino-Group-I-Clade-1;Dino-Group-I-Clade-1_X;Dino-Group-I-Clade-1_X_sp.;	Eukaryota;TSAR;Alveolata;Ciliophora;Spirotrichea;Choreotrichida;Strobilidiidae;Pelagostrobilidium;Pelagostrobilidium_sp.;	-0.178649	1	DCM
Eukaryota;TSAR;Alveolata;Dinoflagellata;Syndiniales;Dino-Group-I;Dino-Group-I-Clade-1;Dino-Group-I-Clade-1_X;Dino-Group-I-Clade-1_X_sp.;	Eukaryota;TSAR;Alveolata;Ciliophora;Spirotrichea;Choreotrichida;Strobilidiidae;Pelagostrobilidium;Pelagostrobilidium_sp.;	-0.26291	1	DCM
Eukaryota;TSAR;Alveolata;Dinoflagellata;Syndiniales;Dino-Group-I;Dino-Group-I-Clade-1;Dino-Group-I-Clade-1_X;Dino-Group-I-Clade-1_X_sp.;	Eukaryota;TSAR;Alveolata;Ciliophora;Spirotrichea;Oligotrichida;Strombidiidae;Strombidium;Strombidium_capitatum;	0.228275	1	DCM
Eukaryota;TSAR;Alveolata;Dinoflagellata;Syndiniales;Dino-Group-I;Dino-Group-I-Clade-1;Dino-Group-I-Clade-1_X;Dino-Group-I-Clade-1_X_sp.;	Eukaryota;TSAR;Alveolata;Ciliophora;Spirotrichea;Choreotrichida;Strobilidiidae;Pelagostrobilidium;Pelagostrobilidium_sp.;	-0.23455	1	DCM
Eukaryota;TSAR;Alveolata;Dinoflagellata;Syndiniales;Dino-Group-I;Dino-Group-I-Clade-1;Dino-Group-I-Clade-1_X;Dino-Group-I-Clade-1_X_sp.;	Eukaryota;TSAR;Alveolata;Ciliophora;Spirotrichea;Choreotrichida;Strobilidiidae;Pelagostrobilidium;Pelagostrobilidium_minutum;	0.0915895	1	DCM
Eukaryota;TSAR;Alveolata;Dinoflagellata;Syndiniales;Dino-Group-I;Dino-Group-I-Clade-1;Dino-Group-I-Clade-1_X;Dino-Group-I-Clade-1_X_sp.;	Eukaryota;TSAR;Alveolata;Ciliophora;Spirotrichea;Choreotrichida-Tintinnina;Eutintinnidae;Eutintinnus	-0.233412	1	DCM
Eukaryota;TSAR;Alveolata;Dinoflagellata;Syndiniales;Dino-Group-I;Dino-Group-I-Clade-1;Dino-Group-I-Clade-1_X;Dino-Group-I-Clade-1_X_sp.;	Eukaryota;TSAR;Alveolata;Ciliophora;Spirotrichea;Choreotrichida;Strobilidiidae;Pelagostrobilidium;Pelagostrobilidium_sp.;	-0.129435	1	DCM
Eukaryota;TSAR;Alveolata;Dinoflagellata;Syndiniales;Dino-Group-I;Dino-Group-I-Clade-5;Dino-Group-I-Clade-5_X;Dino-Group-I-Clade-5_X_sp.;	Eukaryota;TSAR;Alveolata;Ciliophora;Spirotrichea;Choreotrichida;Strobilidiidae;Pelagostrobilidium;Pelagostrobilidium_sp.;	0.205948	1	DCM
Eukaryota;TSAR;Alveolata;Dinoflagellata;Syndiniales;Dino-Group-I;Dino-Group-I-Clade-5;Dino-Group-I-Clade-5_X;Dino-Group-I-Clade-5_X_sp.;	Eukaryota;TSAR;Alveolata;Ciliophora;Spirotrichea;Choreotrichida;Strobilidiidae;Pelagostrobilidium;Pelagostrobilidium_sp.;	-0.173281	1	DCM
Eukaryota;TSAR;Alveolata;Dinoflagellata;Syndiniales;Dino-Group-I;Dino-Group-I-Clade-5;Dino-Group-I-Clade-5_X;Dino-Group-I-Clade-5_X_sp.;	Eukaryota;TSAR;Alveolata;Ciliophora;Spirotrichea;Choreotrichida;Strobilidiidae;Pelagostrobilidium;Pelagostrobilidium_minutum;	0.231501	1	DCM
Eukaryota;TSAR;Alveolata;Dinoflagellata;Syndiniales;Dino-Group-I;Dino-Group-I-Clade-5;Dino-Group-I-Clade-5_X;Dino-Group-I-Clade-5_X_sp.;	Eukaryota;TSAR;Alveolata;Ciliophora;Spirotrichea;Choreotrichida;Strobilidiidae;Pelagostrobilidium;Pelagostrobilidium_sp.;	-0.161168	1	DCM
Eukaryota;TSAR;Alveolata;Ciliophora;Spirotrichea;Choreotrichida;Strobilidiidae;Pelagostrobilidium;Pelagostrobilidium_sp.;	Eukaryota;TSAR;Alveolata;Dinoflagellata;Syndiniales;Dino-Group-I;Dino-Group-I-Clade-5;Dino-Group-I-Clade-5_X;Dino-Group-I-Clade-5_X_sp.;	0.261082	1	DCM
Eukaryota;TSAR;Alveolata;Ciliophora;Spirotrichea;Choreotrichida;Strobilidiidae;Pelagostrobilidium;Pelagostrobilidium_sp.;	Eukaryota;TSAR;Alveolata;Dinoflagellata;Syndiniales;Dino-Group-I;Dino-Group-I-Clade-5;Dino-Group-I-Clade-5_X;Dino-Group-I-Clade-5_X_sp.;	-0.231104	1	DCM
Eukaryota;TSAR;Alveolata;Ciliophora;Spirotrichea;Choreotrichida;Strobilidiidae;Pelagostrobilidium;Pelagostrobilidium_sp.;	Eukaryota;TSAR;Alveolata;Dinoflagellata;Syndiniales;Dino-Group-I;Dino-Group-I-Clade-1;Dino-Group-I-Clade-1_X;Dino-Group-I-Clade-1_X_sp.;	-0.203615	1	DCM
Eukaryota;TSAR;Alveolata;Dinoflagellata;Syndiniales;Dino-Group-I;Dino-Group-I-Clade-5;Dino-Group-I-Clade-5_X;Dino-Group-I-Clade-5_X_sp.;	Eukaryota;TSAR;Alveolata;Ciliophora;Spirotrichea;Choreotrichida;Strobilidiidae;Pelagostrobilidium;Pelagostrobilidium_minutum;	0.202576	1	DCM
Eukaryota;TSAR;Alveolata;Dinoflagellata;Syndiniales;Dino-Group-I;Dino-Group-I-Clade-5;Dino-Group-I-Clade-5_X;Dino-Group-I-Clade-5_X_sp.;	Eukaryota;TSAR;Alveolata;Ciliophora;Spirotrichea;Oligotrichida;Strombidiidae;Strombidium;Strombidium_capitatum;	0.261217	1	DCM
Eukaryota;TSAR;Alveolata;Dinoflagellata;Syndiniales;Dino-Group-I;Dino-Group-I-Clade-5;Dino-Group-I-Clade-5_X;Dino-Group-I-Clade-5_X_sp.;	Eukaryota;TSAR;Alveolata;Ciliophora;Spirotrichea;Choreotrichida;Strobilidiidae;Pelagostrobilidium	0.193789	1	DCM
Eukaryota;TSAR;Alveolata;Dinoflagellata;Syndiniales;Dino-Group-I;Dino-Group-I-Clade-4;Dino-Group-I-Clade-4_X;Dino-Group-I-Clade-4_X_sp.;	Eukaryota;TSAR;Alveolata;Ciliophora;Spirotrichea;Choreotrichida;Strobilidiidae;Pelagostrobilidium;Pelagostrobilidium_sp.;	-0.229935	1	DCM
Eukaryota;TSAR;Alveolata;Dinoflagellata;Syndiniales;Dino-Group-I;Dino-Group-I-Clade-5;Dino-Group-I-Clade-5_X;Dino-Group-I-Clade-5_X_sp.;	Eukaryota;TSAR;Alveolata;Ciliophora;Spirotrichea;Choreotrichida;Strobilidiidae;Pelagostrobilidium;Pelagostrobilidium_minutum;	0.252319	1	DCM
Eukaryota;TSAR;Alveolata;Dinoflagellata;Syndiniales;Dino-Group-I;Dino-Group-I-Clade-5;Dino-Group-I-Clade-5_X;Dino-Group-I-Clade-5_X_sp.;	Eukaryota;TSAR;Alveolata;Ciliophora;Spirotrichea;Choreotrichida;Strobilidiidae;Pelagostrobilidium;Pelagostrobilidium_sp.;	0.169068	1	DCM
Eukaryota;TSAR;Alveolata;Dinoflagellata;Syndiniales;Dino-Group-I;Dino-Group-I-Clade-5;Dino-Group-I-Clade-5_X;Dino-Group-I-Clade-5_X_sp.;	Eukaryota;TSAR;Alveolata;Ciliophora;Spirotrichea;Choreotrichida;Strobilidiidae;Pelagostrobilidium;Pelagostrobilidium_sp.;	0.155931	1	DCM
Eukaryota;TSAR;Alveolata;Dinoflagellata;Syndiniales;Dino-Group-I;Dino-Group-I-Clade-5;Dino-Group-I-Clade-5_X;Dino-Group-I-Clade-5_X_sp.;	Eukaryota;TSAR;Alveolata;Ciliophora;Spirotrichea;Choreotrichida;Strobilidiidae;Pelagostrobilidium;Pelagostrobilidium_sp.;	-0.213117	1	DCM
Eukaryota;TSAR;Alveolata;Ciliophora;Spirotrichea;Oligotrichida;Strombidiidae;Strombidium;Strombidium_capitatum;	Eukaryota;TSAR;Alveolata;Dinoflagellata;Syndiniales;Dino-Group-I;Dino-Group-I-Clade-1;Dino-Group-I-Clade-1_X;Dino-Group-I-Clade-1_X_sp.;	-0.209446	1	DCM
Eukaryota;TSAR;Alveolata;Ciliophora;Spirotrichea;Oligotrichida;Strombidiidae;Strombidium;Strombidium_capitatum;	Eukaryota;TSAR;Alveolata;Dinoflagellata;Syndiniales;Dino-Group-I;Dino-Group-I-Clade-4;Dino-Group-I-Clade-4_X;Dino-Group-I-Clade-4_X_sp.;	0.29643	1	DCM
Eukaryota;TSAR;Alveolata;Ciliophora;Spirotrichea;Oligotrichida;Strombidiidae;Strombidium;Strombidium_capitatum;	Eukaryota;TSAR;Alveolata;Dinoflagellata;Syndiniales;Dino-Group-I;Dino-Group-I-Clade-5;Dino-Group-I-Clade-5_X;Dino-Group-I-Clade-5_X_sp.;	-0.297207	1	DCM
Eukaryota;TSAR;Alveolata;Ciliophora;Spirotrichea;Oligotrichida;Strombidiidae;Strombidium;Strombidium_capitatum;	Eukaryota;TSAR;Alveolata;Dinoflagellata;Syndiniales;Dino-Group-I;Dino-Group-I-Clade-5;Dino-Group-I-Clade-5_X;Dino-Group-I-Clade-5_X_sp.;	-0.243858	1	DCM
Eukaryota;TSAR;Alveolata;Dinoflagellata;Syndiniales;Dino-Group-I;Dino-Group-I-Clade-5;Dino-Group-I-Clade-5_X;Dino-Group-I-Clade-5_X_sp.;	Eukaryota;TSAR;Alveolata;Ciliophora;Spirotrichea;Choreotrichida;Strobilidiidae;Pelagostrobilidium;Pelagostrobilidium_minutum;	0.246951	1	DCM
Eukaryota;TSAR;Alveolata;Dinoflagellata;Syndiniales;Dino-Group-I;Dino-Group-I-Clade-5;Dino-Group-I-Clade-5_X;Dino-Group-I-Clade-5_X_sp.;	Eukaryota;TSAR;Alveolata;Ciliophora;Spirotrichea;Choreotrichida;Strobilidiidae;Pelagostrobilidium	-0.189915	1	DCM
Eukaryota;TSAR;Alveolata;Dinoflagellata;Syndiniales;Dino-Group-I;Dino-Group-I-Clade-5;Dino-Group-I-Clade-5_X;Dino-Group-I-Clade-5_X_sp.;	Eukaryota;TSAR;Alveolata;Ciliophora;Spirotrichea;Choreotrichida;Strobilidiidae;Pelagostrobilidium;Pelagostrobilidium_sp.;	-0.186757	1	DCM
Eukaryota;TSAR;Alveolata;Ciliophora;Spirotrichea;Choreotrichida;Strobilidiidae;Pelagostrobilidium;Pelagostrobilidium_minutum;	Eukaryota;TSAR;Alveolata;Dinoflagellata;Syndiniales;Dino-Group-I;Dino-Group-I-Clade-5;Dino-Group-I-Clade-5_X;Dino-Group-I-Clade-5_X_sp.;	0.25196	1	DCM
Eukaryota;TSAR;Alveolata;Ciliophora;Spirotrichea;Choreotrichida;Strobilidiidae;Pelagostrobilidium;Pelagostrobilidium_minutum;	Eukaryota;TSAR;Alveolata;Dinoflagellata;Syndiniales;Dino-Group-I;Dino-Group-I-Clade-4;Dino-Group-I-Clade-4_X;Dino-Group-I-Clade-4_X_sp.;	0.238221	1	DCM
Eukaryota;TSAR;Alveolata;Ciliophora;Spirotrichea;Choreotrichida;Strobilidiidae;Pelagostrobilidium;Pelagostrobilidium_minutum;	Eukaryota;TSAR;Alveolata;Dinoflagellata;Syndiniales;Dino-Group-I;Dino-Group-I-Clade-5;Dino-Group-I-Clade-5_X;Dino-Group-I-Clade-5_X_sp.;	-0.183798	1	DCM
Eukaryota;TSAR;Alveolata;Ciliophora;Spirotrichea;Choreotrichida;Strobilidiidae;Pelagostrobilidium;Pelagostrobilidium_minutum;	Eukaryota;TSAR;Alveolata;Dinoflagellata;Syndiniales;Dino-Group-I;Dino-Group-I-Clade-5;Dino-Group-I-Clade-5_X;Dino-Group-I-Clade-5_X_sp.;	-0.210408	1	DCM
Eukaryota;TSAR;Alveolata;Ciliophora;Spirotrichea;Choreotrichida;Strobilidiidae;Pelagostrobilidium;Pelagostrobilidium_minutum;	Eukaryota;TSAR;Alveolata;Dinoflagellata;Syndiniales;Dino-Group-I;Dino-Group-I-Clade-5;Dino-Group-I-Clade-5_X;Dino-Group-I-Clade-5_X_sp.;	-0.228363	1	DCM
Eukaryota;TSAR;Alveolata;Dinoflagellata;Syndiniales;Dino-Group-I;Dino-Group-I-Clade-1;Dino-Group-I-Clade-1_X;Dino-Group-I-Clade-1_X_sp.;	Eukaryota;TSAR;Alveolata;Ciliophora;Spirotrichea;Choreotrichida;Strobilidiidae;Pelagostrobilidium	-0.166478	1	DCM
Eukaryota;TSAR;Alveolata;Dinoflagellata;Syndiniales;Dino-Group-I;Dino-Group-I-Clade-1;Dino-Group-I-Clade-1_X;Dino-Group-I-Clade-1_X_sp.;	Eukaryota;TSAR;Alveolata;Ciliophora;Spirotrichea;Choreotrichida;Strobilidiidae;Pelagostrobilidium;Pelagostrobilidium_sp.;	-0.173031	1	DCM
Eukaryota;TSAR;Alveolata;Dinoflagellata;Syndiniales;Dino-Group-I;Dino-Group-I-Clade-1;Dino-Group-I-Clade-1_X;Dino-Group-I-Clade-1_X_sp.;	Eukaryota;TSAR;Alveolata;Ciliophora;Spirotrichea;Oligotrichida;Strombidiidae;Strombidium;Strombidium_paracapitatum;	-0.166959	1	DCM
Eukaryota;TSAR;Alveolata;Dinoflagellata;Syndiniales;Dino-Group-I;Dino-Group-I-Clade-5;Dino-Group-I-Clade-5_X;Dino-Group-I-Clade-5_X_sp.;	Eukaryota;TSAR;Alveolata;Ciliophora;Spirotrichea;Choreotrichida;Strobilidiidae;Pelagostrobilidium;Pelagostrobilidium_sp.;	-0.181558	1	DCM
Eukaryota;TSAR;Alveolata;Dinoflagellata;Syndiniales;Dino-Group-I;Dino-Group-I-Clade-5;Dino-Group-I-Clade-5_X;Dino-Group-I-Clade-5_X_sp.;	Eukaryota;TSAR;Alveolata;Ciliophora;Spirotrichea;Choreotrichida;Strobilidiidae;Pelagostrobilidium;Pelagostrobilidium_sp.;	0.251569	1	DCM
Eukaryota;TSAR;Alveolata;Ciliophora;Spirotrichea;Choreotrichida;Strobilidiidae;Pelagostrobilidium;Pelagostrobilidium_sp.;	Eukaryota;TSAR;Alveolata;Dinoflagellata;Syndiniales;Dino-Group-I;Dino-Group-I-Clade-5;Dino-Group-I-Clade-5_X;Dino-Group-I-Clade-5_X_sp.;	0.195456	1	DCM
Eukaryota;TSAR;Alveolata;Ciliophora;Spirotrichea;Choreotrichida;Strobilidiidae;Pelagostrobilidium;Pelagostrobilidium_sp.;	Eukaryota;TSAR;Alveolata;Dinoflagellata;Syndiniales;Dino-Group-I;Dino-Group-I-Clade-5;Dino-Group-I-Clade-5_X;Dino-Group-I-Clade-5_X_sp.;	0.181862	1	DCM
Eukaryota;TSAR;Alveolata;Dinoflagellata;Syndiniales;Dino-Group-I;Dino-Group-I-Clade-1;Dino-Group-I-Clade-1_X;Dino-Group-I-Clade-1_X_sp.;	Eukaryota;TSAR;Alveolata;Ciliophora;Spirotrichea;Choreotrichida;Strobilidiidae;Pelagostrobilidium;Pelagostrobilidium_sp.;	0.210147	1	DCM
Eukaryota;TSAR;Alveolata;Dinoflagellata;Syndiniales;Dino-Group-I;Dino-Group-I-Clade-5;Dino-Group-I-Clade-5_X;Dino-Group-I-Clade-5_X_sp.;	Eukaryota;TSAR;Alveolata;Ciliophora;Spirotrichea;Choreotrichida;Strobilidiidae;Pelagostrobilidium;Pelagostrobilidium_sp.;	0.23612	1	DCM
Eukaryota;TSAR;Alveolata;Ciliophora;Spirotrichea;Choreotrichida-Tintinnina;Eutintinnidae;Eutintinnus;Eutintinnus_medius;	Eukaryota;TSAR;Alveolata;Dinoflagellata;Syndiniales;Dino-Group-I;Dino-Group-I-Clade-5;Dino-Group-I-Clade-5_X;Dino-Group-I-Clade-5_X_sp.;	-0.0741161	1	DCM
Eukaryota;TSAR;Alveolata;Dinoflagellata;Syndiniales;Dino-Group-I;Dino-Group-I-Clade-5;Dino-Group-I-Clade-5_X;Dino-Group-I-Clade-5_X_sp.;	Eukaryota;TSAR;Alveolata;Ciliophora;Spirotrichea;Choreotrichida;Strobilidiidae;Pelagostrobilidium;Pelagostrobilidium_sp.;	0.401085	0.00578054	DCM
Eukaryota;TSAR;Alveolata;Ciliophora;Spirotrichea;Choreotrichida-Tintinnina;Eutintinnidae;Eutintinnus	Eukaryota;TSAR;Alveolata;Dinoflagellata;Syndiniales;Dino-Group-I;Dino-Group-I-Clade-4;Dino-Group-I-Clade-4_X;Dino-Group-I-Clade-4_X_sp.;	-0.370785	0.0318659	DCM
Eukaryota;TSAR;Alveolata;Ciliophora;Spirotrichea;Choreotrichida-Tintinnina;Eutintinnidae;Eutintinnus	Eukaryota;TSAR;Alveolata;Dinoflagellata;Syndiniales;Dino-Group-I;Dino-Group-I-Clade-5;Dino-Group-I-Clade-5_X;Dino-Group-I-Clade-5_X_sp.;	0.105509	1	DCM
Eukaryota;TSAR;Alveolata;Ciliophora;Spirotrichea;Choreotrichida-Tintinnina;Eutintinnidae;Eutintinnus	Eukaryota;TSAR;Alveolata;Dinoflagellata;Syndiniales;Dino-Group-I;Dino-Group-I-Clade-3;Dino-Group-I-Clade-3_X;Dino-Group-I-Clade-3_X_sp.;	-0.242133	1	DCM
Eukaryota;TSAR;Alveolata;Dinoflagellata;Syndiniales;Dino-Group-I;Dino-Group-I-Clade-8;Dino-Group-I-Clade-8_X;Dino-Group-I-Clade-8_X_sp.;	Eukaryota;TSAR;Alveolata;Ciliophora;Spirotrichea;Choreotrichida;Strobilidiidae;Pelagostrobilidium;Pelagostrobilidium_sp.;	-0.191464	1	DCM
Eukaryota;TSAR;Alveolata;Dinoflagellata;Syndiniales;Dino-Group-I;Dino-Group-I-Clade-5;Dino-Group-I-Clade-5_X;Dino-Group-I-Clade-5_X_sp.;	Eukaryota;TSAR;Alveolata;Ciliophora;Spirotrichea;Choreotrichida;Strobilidiidae;Pelagostrobilidium;Pelagostrobilidium_minutum;	0.339668	0.155373	DCM
Eukaryota;TSAR;Alveolata;Ciliophora;Spirotrichea;Choreotrichida;Strobilidiidae;Pelagostrobilidium;Pelagostrobilidium_minutum;	Eukaryota;TSAR;Alveolata;Dinoflagellata;Syndiniales;Dino-Group-I;Dino-Group-I-Clade-4;Dino-Group-I-Clade-4_X;Dino-Group-I-Clade-4_X_sp.;	-0.205388	1	DCM
Eukaryota;TSAR;Alveolata;Dinoflagellata;Syndiniales;Dino-Group-I;Dino-Group-I-Clade-4;Dino-Group-I-Clade-4_X;Dino-Group-I-Clade-4_X_sp.;	Eukaryota;TSAR;Alveolata;Ciliophora;Spirotrichea;Choreotrichida;Strobilidiidae;Pelagostrobilidium;Pelagostrobilidium_sp.;	0.172727	1	DCM
Eukaryota;TSAR;Alveolata;Dinoflagellata;Syndiniales;Dino-Group-I;Dino-Group-I-Clade-5;Dino-Group-I-Clade-5_X;Dino-Group-I-Clade-5_X_sp.;	Eukaryota;TSAR;Alveolata;Ciliophora;Spirotrichea;Choreotrichida;Strobilidiidae;Pelagostrobilidium	0.240267	1	DCM
Eukaryota;TSAR;Alveolata;Dinoflagellata;Syndiniales;Dino-Group-I;Dino-Group-I-Clade-8;Dino-Group-I-Clade-8_X;Dino-Group-I-Clade-8_X_sp.;	Eukaryota;TSAR;Alveolata;Ciliophora;Spirotrichea;Choreotrichida;Strobilidiidae;Pelagostrobilidium;Pelagostrobilidium_sp.;	0.274349	1	DCM
Eukaryota;TSAR;Alveolata;Dinoflagellata;Syndiniales;Dino-Group-I;Dino-Group-I-Clade-8;Dino-Group-I-Clade-8_X;Dino-Group-I-Clade-8_X_sp.;	Eukaryota;TSAR;Alveolata;Ciliophora;Spirotrichea;Choreotrichida;Strobilidiidae;Pelagostrobilidium;Pelagostrobilidium_sp.;	0.16709	1	DCM
Eukaryota;TSAR;Alveolata;Dinoflagellata;Syndiniales;Dino-Group-I;Dino-Group-I-Clade-5;Dino-Group-I-Clade-5_X;Dino-Group-I-Clade-5_X_sp.;	Eukaryota;TSAR;Alveolata;Ciliophora;Spirotrichea;Choreotrichida;Strobilidiidae;Pelagostrobilidium;Pelagostrobilidium_sp.;	0.139321	1	DCM
Eukaryota;TSAR;Alveolata;Dinoflagellata;Syndiniales;Dino-Group-I;Dino-Group-I-Clade-5;Dino-Group-I-Clade-5_X;Dino-Group-I-Clade-5_X_sp.;	Eukaryota;TSAR;Alveolata;Ciliophora;Spirotrichea;Choreotrichida;Strobilidiidae;Pelagostrobilidium;Pelagostrobilidium_sp.;	0.125132	1	DCM
Eukaryota;TSAR;Alveolata;Dinoflagellata;Syndiniales;Dino-Group-I;Dino-Group-I-Clade-5;Dino-Group-I-Clade-5_X;Dino-Group-I-Clade-5_X_sp.;	Eukaryota;TSAR;Alveolata;Ciliophora;Spirotrichea;Choreotrichida;Strobilidiidae;Pelagostrobilidium;Pelagostrobilidium_sp.;	0.124264	1	DCM
Eukaryota;TSAR;Alveolata;Dinoflagellata;Syndiniales;Dino-Group-I;Dino-Group-I-Clade-5;Dino-Group-I-Clade-5_X;Dino-Group-I-Clade-5_X_sp.;	Eukaryota;TSAR;Alveolata;Ciliophora;Spirotrichea;Choreotrichida;Strobilidiidae;Pelagostrobilidium;Pelagostrobilidium_sp.;	-0.226701	1	DCM
Eukaryota;TSAR;Alveolata;Dinoflagellata;Syndiniales;Dino-Group-I;Dino-Group-I-Clade-5;Dino-Group-I-Clade-5_X;Dino-Group-I-Clade-5_X_sp.;	Eukaryota;TSAR;Alveolata;Ciliophora;Spirotrichea;Choreotrichida;Strobilidiidae;Pelagostrobilidium;Pelagostrobilidium_sp.;	0.292132	1	DCM
Eukaryota;TSAR;Alveolata;Ciliophora;Spirotrichea;Choreotrichida;Strobilidiidae;Pelagostrobilidium;Pelagostrobilidium_sp.;	Eukaryota;TSAR;Alveolata;Dinoflagellata;Syndiniales;Dino-Group-I;Dino-Group-I-Clade-5;Dino-Group-I-Clade-5_X;Dino-Group-I-Clade-5_X_sp.;	0.192325	1	DCM
Eukaryota;TSAR;Alveolata;Dinoflagellata;Dinophyceae;Gymnodiniales;Gymnodiniaceae;Gymnodinium;Gymnodinium_sp.;	Eukaryota;TSAR;Alveolata;Dinoflagellata;Syndiniales;Dino-Group-II;Dino-Group-II-Clade-10-and-11;Dino-Group-II-Clade-10-and-11_X;Dino-Group-II-Clade-10-and-11_X_sp.;	0.378109	0.0214189	DCM
Eukaryota;TSAR;Alveolata;Dinoflagellata;Dinophyceae;Gymnodiniales;Gymnodiniaceae;Gymnodinium;Gymnodinium_sp.;	Eukaryota;TSAR;Alveolata;Dinoflagellata;Syndiniales;Dino-Group-II;Dino-Group-II-Clade-10-and-11;Dino-Group-II-Clade-10-and-11_X;Dino-Group-II-Clade-10-and-11_X_sp.;	0.388369	0.0120793	DCM
Eukaryota;TSAR;Alveolata;Dinoflagellata;Dinophyceae;Gymnodiniales;Gymnodiniaceae;Gymnodinium;Gymnodinium_sp.;	Eukaryota;TSAR;Alveolata;Dinoflagellata;Syndiniales;Dino-Group-II;Dino-Group-II-Clade-7;Dino-Group-II-Clade-7_X;Dino-Group-II-Clade-7_X_sp.;	0.32482	0.312709	DCM
Eukaryota;TSAR;Alveolata;Dinoflagellata;Dinophyceae;Gymnodiniales;Gymnodiniaceae;Gymnodinium;Gymnodinium_sp.;	Eukaryota;TSAR;Alveolata;Dinoflagellata;Syndiniales;Dino-Group-II;Dino-Group-II-Clade-16;Dino-Group-II-Clade-16_X;Dino-Group-II-Clade-16_X_sp.;	-0.0985383	1	DCM
Eukaryota;TSAR;Alveolata;Dinoflagellata;Dinophyceae;Gymnodiniales;Gymnodiniaceae;Gymnodinium;Gymnodinium_sp.;	Eukaryota;TSAR;Alveolata;Dinoflagellata;Syndiniales;Dino-Group-II;Dino-Group-II-Clade-13;Dino-Group-II-Clade-13_X;Dino-Group-II-Clade-13_X_sp.;	-0.185028	1	DCM
Eukaryota;TSAR;Alveolata;Dinoflagellata;Dinophyceae;Gymnodiniales;Gymnodiniaceae;Gymnodinium;Gymnodinium_sp.;	Eukaryota;TSAR;Alveolata;Dinoflagellata;Syndiniales;Dino-Group-II;Dino-Group-II-Clade-5;Dino-Group-II-Clade-5_X;Dino-Group-II-Clade-5_X_sp.;	-0.152196	1	DCM
Eukaryota;TSAR;Alveolata;Dinoflagellata;Dinophyceae;Gymnodiniales;Gymnodiniaceae;Gymnodinium;Gymnodinium_sp.;	Eukaryota;TSAR;Alveolata;Dinoflagellata;Syndiniales;Dino-Group-II;Dino-Group-II-Clade-10-and-11;Dino-Group-II-Clade-10-and-11_X;Dino-Group-II-Clade-10-and-11_X_sp.;	0.296878	1	DCM
Eukaryota;TSAR;Alveolata;Dinoflagellata;Dinophyceae;Gymnodiniales;Gymnodiniaceae;Gymnodinium;Gymnodinium_sp.;	Eukaryota;TSAR;Alveolata;Dinoflagellata;Syndiniales;Dino-Group-II;Dino-Group-II-Clade-7;Dino-Group-II-Clade-7_X;Dino-Group-II-Clade-7_X_sp.;	0.289343	1	DCM
Eukaryota;TSAR;Alveolata;Dinoflagellata;Dinophyceae;Gymnodiniales;Gymnodiniaceae;Gymnodinium;Gymnodinium_sp.;	Eukaryota;TSAR;Alveolata;Dinoflagellata;Syndiniales;Dino-Group-II;Dino-Group-II-Clade-1;Dino-Group-II-Clade-1_X;Dino-Group-II-Clade-1_X_sp.;	0.340161	0.151711	DCM
Eukaryota;TSAR;Alveolata;Dinoflagellata;Dinophyceae;Gymnodiniales;Gymnodiniaceae;Gymnodinium;Gymnodinium_sp.;	Eukaryota;TSAR;Alveolata;Dinoflagellata;Syndiniales;Dino-Group-II;Dino-Group-II-Clade-1;Dino-Group-II-Clade-1_X;Dino-Group-II-Clade-1_X_sp.;	0.228509	1	DCM
Eukaryota;TSAR;Alveolata;Dinoflagellata;Dinophyceae;Prorocentrales;Prorocentraceae;Prorocentrum	Eukaryota;TSAR;Alveolata;Dinoflagellata;Syndiniales;Dino-Group-II;Dino-Group-II-Clade-22;Dino-Group-II-Clade-22_X;Dino-Group-II-Clade-22_X_sp.;	0.526914	6.02089702908011e-07	DCM
Eukaryota;TSAR;Alveolata;Dinoflagellata;Dinophyceae;Prorocentrales;Prorocentraceae;Prorocentrum	Eukaryota;TSAR;Alveolata;Dinoflagellata;Syndiniales;Dino-Group-II;Dino-Group-II-Clade-1;Dino-Group-II-Clade-1_X;Dino-Group-II-Clade-1_X_sp.;	0.542179	1.50466943169514e-07	DCM
Eukaryota;TSAR;Alveolata;Dinoflagellata;Dinophyceae;Prorocentrales;Prorocentraceae;Prorocentrum	Eukaryota;TSAR;Alveolata;Dinoflagellata;Syndiniales;Dino-Group-II;Dino-Group-II-Clade-1;Dino-Group-II-Clade-1_X;Dino-Group-II-Clade-1_X_sp.;	0.366701	0.0396035	DCM
Eukaryota;TSAR;Alveolata;Dinoflagellata;Dinophyceae;Prorocentrales;Prorocentraceae;Prorocentrum	Eukaryota;TSAR;Alveolata;Dinoflagellata;Syndiniales;Dino-Group-II;Dino-Group-II-Clade-27;Dino-Group-II-Clade-27_X;Dino-Group-II-Clade-27_X_sp.;	-0.269748	1	DCM
Eukaryota;TSAR;Alveolata;Dinoflagellata;Dinophyceae;Prorocentrales;Prorocentraceae;Prorocentrum	Eukaryota;TSAR;Alveolata;Dinoflagellata;Syndiniales;Dino-Group-II;Dino-Group-II-Clade-1;Dino-Group-II-Clade-1_X;Dino-Group-II-Clade-1_X_sp.;	-0.190994	1	DCM
Eukaryota;TSAR;Alveolata;Dinoflagellata;Dinophyceae;Prorocentrales;Prorocentraceae;Prorocentrum	Eukaryota;TSAR;Alveolata;Dinoflagellata;Syndiniales;Dino-Group-II;Dino-Group-II-Clade-3;Dino-Group-II-Clade-3_X;Dino-Group-II-Clade-3_X_sp.;	-0.392096	0.00976337	DCM
Eukaryota;TSAR;Alveolata;Dinoflagellata;Dinophyceae;Prorocentrales;Prorocentraceae;Prorocentrum	Eukaryota;TSAR;Alveolata;Dinoflagellata;Syndiniales;Dino-Group-II;Dino-Group-II-Clade-10-and-11;Dino-Group-II-Clade-10-and-11_X;Dino-Group-II-Clade-10-and-11_X_sp.;	0.330109	0.244741	DCM
Eukaryota;TSAR;Alveolata;Dinoflagellata;Dinophyceae;Prorocentrales;Prorocentraceae;Prorocentrum	Eukaryota;TSAR;Alveolata;Dinoflagellata;Syndiniales;Dino-Group-II;Dino-Group-II-Clade-3;Dino-Group-II-Clade-3_X;Dino-Group-II-Clade-3_X_sp.;	0.400308	0.0060523	DCM
Eukaryota;TSAR;Alveolata;Dinoflagellata;Dinophyceae;Prorocentrales;Prorocentraceae;Prorocentrum	Eukaryota;TSAR;Alveolata;Dinoflagellata;Syndiniales;Dino-Group-II;Dino-Group-II-Clade-1;Dino-Group-II-Clade-1_X;Dino-Group-II-Clade-1_X_sp.;	0.267469	1	DCM
Eukaryota;TSAR;Alveolata;Dinoflagellata;Dinophyceae;Prorocentrales;Prorocentraceae;Prorocentrum	Eukaryota;TSAR;Alveolata;Dinoflagellata;Syndiniales;Dino-Group-II;Dino-Group-II-Clade-32;Dino-Group-II-Clade-32_X;Dino-Group-II-Clade-32_X_sp.;	0.180496	1	DCM
Eukaryota;TSAR;Alveolata;Dinoflagellata;Dinophyceae;Prorocentrales;Prorocentraceae;Prorocentrum	Eukaryota;TSAR;Alveolata;Dinoflagellata;Syndiniales;Dino-Group-II;Dino-Group-II-Clade-50;Dino-Group-II-Clade-50_X;Dino-Group-II-Clade-50_X_sp.;	-0.234503	1	DCM
Eukaryota;TSAR;Alveolata;Dinoflagellata;Dinophyceae;Gymnodiniales;Gymnodiniaceae;Gyrodinium;Gyrodinium_helveticum;	Eukaryota;TSAR;Alveolata;Dinoflagellata;Syndiniales;Dino-Group-II;Dino-Group-II-Clade-10-and-11;Dino-Group-II-Clade-10-and-11_X;Dino-Group-II-Clade-10-and-11_X_sp.;	-0.282942	1	DCM
Eukaryota;TSAR;Alveolata;Dinoflagellata;Dinophyceae;Gymnodiniales;Gymnodiniaceae;Gyrodinium;Gyrodinium_helveticum;	Eukaryota;TSAR;Alveolata;Dinoflagellata;Syndiniales;Dino-Group-II;Dino-Group-II-Clade-22;Dino-Group-II-Clade-22_X;Dino-Group-II-Clade-22_X_sp.;	0.235455	1	DCM
Eukaryota;TSAR;Alveolata;Dinoflagellata;Dinophyceae;Gymnodiniales;Gymnodiniaceae;Gyrodinium;Gyrodinium_helveticum;	Eukaryota;TSAR;Alveolata;Dinoflagellata;Syndiniales;Dino-Group-II;Dino-Group-II-Clade-10-and-11;Dino-Group-II-Clade-10-and-11_X;Dino-Group-II-Clade-10-and-11_X_sp.;	0.381121	0.0181396	DCM
Eukaryota;TSAR;Alveolata;Dinoflagellata;Dinophyceae;Gymnodiniales;Gymnodiniaceae;Gyrodinium;Gyrodinium_helveticum;	Eukaryota;TSAR;Alveolata;Dinoflagellata;Syndiniales;Dino-Group-II;Dino-Group-II-Clade-6;Dino-Group-II-Clade-6_X;Dino-Group-II-Clade-6_X_sp.;	-0.189812	1	DCM
Eukaryota;TSAR;Alveolata;Dinoflagellata;Dinophyceae;Gymnodiniales;Gymnodiniaceae;Gyrodinium;Gyrodinium_helveticum;	Eukaryota;TSAR;Alveolata;Dinoflagellata;Syndiniales;Dino-Group-II;Dino-Group-II-Clade-1;Dino-Group-II-Clade-1_X;Dino-Group-II-Clade-1_X_sp.;	-0.0685698	1	DCM
Eukaryota;TSAR;Alveolata;Dinoflagellata;Dinophyceae;Gymnodiniales;Gymnodiniaceae;Gyrodinium;Gyrodinium_helveticum;	Eukaryota;TSAR;Alveolata;Dinoflagellata;Syndiniales;Dino-Group-II;Dino-Group-II-Clade-10-and-11;Dino-Group-II-Clade-10-and-11_X;Dino-Group-II-Clade-10-and-11_X_sp.;	0.098523	1	DCM
Eukaryota;TSAR;Alveolata;Dinoflagellata;Dinophyceae;Gymnodiniales;Gymnodiniaceae;Gyrodinium;Gyrodinium_helveticum;	Eukaryota;TSAR;Alveolata;Dinoflagellata;Syndiniales;Dino-Group-II;Dino-Group-II-Clade-10-and-11;Dino-Group-II-Clade-10-and-11_X;Dino-Group-II-Clade-10-and-11_X_sp.;	0.0729814	1	DCM
Eukaryota;TSAR;Alveolata;Dinoflagellata;Dinophyceae;Gymnodiniales;Gymnodiniaceae;Gyrodinium;Gyrodinium_helveticum;	Eukaryota;TSAR;Alveolata;Dinoflagellata;Syndiniales;Dino-Group-II;Dino-Group-II-Clade-7;Dino-Group-II-Clade-7_X;Dino-Group-II-Clade-7_X_sp.;	0.178806	1	DCM
Eukaryota;TSAR;Alveolata;Dinoflagellata;Dinophyceae;Gymnodiniales;Gymnodiniaceae;Gyrodinium;Gyrodinium_helveticum;	Eukaryota;TSAR;Alveolata;Dinoflagellata;Syndiniales;Dino-Group-II;Dino-Group-II-Clade-4;Dino-Group-II-Clade-4_X;Dino-Group-II-Clade-4_X_sp.;	0.170899	1	DCM
Eukaryota;TSAR;Alveolata;Dinoflagellata;Syndiniales;Dino-Group-II;Dino-Group-II-Clade-10-and-11;Dino-Group-II-Clade-10-and-11_X;Dino-Group-II-Clade-10-and-11_X_sp.;	Eukaryota;TSAR;Alveolata;Dinoflagellata;Dinophyceae;Peridiniales;Heterocapsaceae;Heterocapsa	0.304382	0.773875	DCM
Eukaryota;TSAR;Alveolata;Dinoflagellata;Syndiniales;Dino-Group-II;Dino-Group-II-Clade-10-and-11;Dino-Group-II-Clade-10-and-11_X;Dino-Group-II-Clade-10-and-11_X_sp.;	Eukaryota;TSAR;Alveolata;Dinoflagellata;Dinophyceae;Peridiniales;Thoracosphaeraceae;Scrippsiella	0.336914	0.177368	DCM
Eukaryota;TSAR;Alveolata;Dinoflagellata;Syndiniales;Dino-Group-II;Dino-Group-II-Clade-22;Dino-Group-II-Clade-22_X;Dino-Group-II-Clade-22_X_sp.;	Eukaryota;TSAR;Alveolata;Dinoflagellata;Dinophyceae;Prorocentrales;Prorocentraceae;Prorocentrum;Prorocentrum_sp.;	0.441927	0.000437095	DCM
Eukaryota;TSAR;Alveolata;Dinoflagellata;Syndiniales;Dino-Group-II;Dino-Group-II-Clade-22;Dino-Group-II-Clade-22_X;Dino-Group-II-Clade-22_X_sp.;	Eukaryota;TSAR;Alveolata;Dinoflagellata;Dinophyceae;Gymnodiniales;Gymnodiniaceae;Gymnodinium;Gymnodinium_sp.;	0.380432	0.0188447	DCM
Eukaryota;TSAR;Alveolata;Dinoflagellata;Syndiniales;Dino-Group-II;Dino-Group-II-Clade-22;Dino-Group-II-Clade-22_X;Dino-Group-II-Clade-22_X_sp.;	Eukaryota;TSAR;Alveolata;Dinoflagellata;Dinophyceae;Prorocentrales;Prorocentraceae;Prorocentrum;Prorocentrum_sp.;	0.306759	0.698765	DCM
Eukaryota;TSAR;Alveolata;Dinoflagellata;Syndiniales;Dino-Group-II;Dino-Group-II-Clade-22;Dino-Group-II-Clade-22_X;Dino-Group-II-Clade-22_X_sp.;	Eukaryota;TSAR;Alveolata;Dinoflagellata;Dinophyceae;Gymnodiniales;Gymnodiniaceae;Gyrodinium	-0.205615	1	DCM
Eukaryota;TSAR;Alveolata;Dinoflagellata;Dinophyceae;Gymnodiniales;Gymnodiniaceae;Gyrodinium;Gyrodinium_dominans;	Eukaryota;TSAR;Alveolata;Dinoflagellata;Syndiniales;Dino-Group-II;Dino-Group-II-Clade-22;Dino-Group-II-Clade-22_X;Dino-Group-II-Clade-22_X_sp.;	0.339663	0.155414	DCM
Eukaryota;TSAR;Alveolata;Dinoflagellata;Dinophyceae;Gymnodiniales;Gymnodiniaceae;Gyrodinium;Gyrodinium_dominans;	Eukaryota;TSAR;Alveolata;Dinoflagellata;Syndiniales;Dino-Group-II;Dino-Group-II-Clade-6;Dino-Group-II-Clade-6_X;Dino-Group-II-Clade-6_X_sp.;	0.40342	0.0050322	DCM
Eukaryota;TSAR;Alveolata;Dinoflagellata;Dinophyceae;Gymnodiniales;Gymnodiniaceae;Gyrodinium;Gyrodinium_dominans;	Eukaryota;TSAR;Alveolata;Dinoflagellata;Syndiniales;Dino-Group-II;Dino-Group-II-Clade-5;Dino-Group-II-Clade-5_X;Dino-Group-II-Clade-5_X_sp.;	-0.155987	1	DCM
Eukaryota;TSAR;Alveolata;Dinoflagellata;Syndiniales;Dino-Group-II;Dino-Group-II-Clade-6;Dino-Group-II-Clade-6_X;Dino-Group-II-Clade-6_X_sp.;	Eukaryota;TSAR;Alveolata;Dinoflagellata;Dinophyceae;Prorocentrales;Prorocentraceae;Prorocentrum	-0.124353	1	DCM
Eukaryota;TSAR;Alveolata;Dinoflagellata;Syndiniales;Dino-Group-II;Dino-Group-II-Clade-22;Dino-Group-II-Clade-22_X;Dino-Group-II-Clade-22_X_sp.;	Eukaryota;TSAR;Alveolata;Dinoflagellata;Dinophyceae;Prorocentrales;Prorocentraceae;Prorocentrum;Prorocentrum_sp.;	0.417554	0.00212522	DCM
Eukaryota;TSAR;Alveolata;Dinoflagellata;Syndiniales;Dino-Group-II;Dino-Group-II-Clade-22;Dino-Group-II-Clade-22_X;Dino-Group-II-Clade-22_X_sp.;	Eukaryota;TSAR;Alveolata;Dinoflagellata;Dinophyceae;Gymnodiniales;Kareniaceae;Karlodinium;Karlodinium_sp.;	0.333023	0.213416	DCM
Eukaryota;TSAR;Alveolata;Dinoflagellata;Syndiniales;Dino-Group-II;Dino-Group-II-Clade-22;Dino-Group-II-Clade-22_X;Dino-Group-II-Clade-22_X_sp.;	Eukaryota;TSAR;Alveolata;Dinoflagellata;Dinophyceae;Gymnodiniales;Kareniaceae;Karlodinium	0.542987	1.3955078901529e-07	DCM
Eukaryota;TSAR;Alveolata;Dinoflagellata;Syndiniales;Dino-Group-II;Dino-Group-II-Clade-22;Dino-Group-II-Clade-22_X;Dino-Group-II-Clade-22_X_sp.;	Eukaryota;TSAR;Alveolata;Dinoflagellata;Dinophyceae;Peridiniales;Thoracosphaeraceae;Scrippsiella	0.152375	1	DCM
Eukaryota;TSAR;Alveolata;Dinoflagellata;Syndiniales;Dino-Group-II;Dino-Group-II-Clade-22;Dino-Group-II-Clade-22_X;Dino-Group-II-Clade-22_X_sp.;	Eukaryota;TSAR;Alveolata;Dinoflagellata;Dinophyceae;Prorocentrales;Prorocentraceae;Prorocentrum;Prorocentrum_sp.;	0.353686	0.0776671	DCM
Eukaryota;TSAR;Alveolata;Dinoflagellata;Syndiniales;Dino-Group-II;Dino-Group-II-Clade-22;Dino-Group-II-Clade-22_X;Dino-Group-II-Clade-22_X_sp.;	Eukaryota;TSAR;Alveolata;Dinoflagellata;Dinophyceae;Gymnodiniales;Gymnodiniaceae;Gyrodinium;Gyrodinium_rubrum;	0.26311	1	DCM
Eukaryota;TSAR;Alveolata;Dinoflagellata;Syndiniales;Dino-Group-II;Dino-Group-II-Clade-10-and-11;Dino-Group-II-Clade-10-and-11_X;Dino-Group-II-Clade-10-and-11_X_sp.;	Eukaryota;TSAR;Alveolata;Dinoflagellata;Dinophyceae;Prorocentrales;Prorocentraceae;Prorocentrum;Prorocentrum_sp.;	0.497782	7.06882589137836e-06	DCM
Eukaryota;TSAR;Alveolata;Dinoflagellata;Syndiniales;Dino-Group-II;Dino-Group-II-Clade-10-and-11;Dino-Group-II-Clade-10-and-11_X;Dino-Group-II-Clade-10-and-11_X_sp.;	Eukaryota;TSAR;Alveolata;Dinoflagellata;Dinophyceae;Gymnodiniales;Gymnodiniaceae;Gymnodinium;Gymnodinium_sp.;	0.457432	0.000149603	DCM
Eukaryota;TSAR;Alveolata;Dinoflagellata;Syndiniales;Dino-Group-II;Dino-Group-II-Clade-10-and-11;Dino-Group-II-Clade-10-and-11_X;Dino-Group-II-Clade-10-and-11_X_sp.;	Eukaryota;TSAR;Alveolata;Dinoflagellata;Dinophyceae;Gymnodiniales;Gymnodiniaceae;Gyrodinium	0.459755	0.00012682	DCM
Eukaryota;TSAR;Alveolata;Dinoflagellata;Syndiniales;Dino-Group-II;Dino-Group-II-Clade-10-and-11;Dino-Group-II-Clade-10-and-11_X;Dino-Group-II-Clade-10-and-11_X_sp.;	Eukaryota;TSAR;Alveolata;Dinoflagellata;Dinophyceae;Prorocentrales;Prorocentraceae;Prorocentrum;Prorocentrum_sp.;	0.362763	0.0487059	DCM
Eukaryota;TSAR;Alveolata;Dinoflagellata;Syndiniales;Dino-Group-II;Dino-Group-II-Clade-10-and-11;Dino-Group-II-Clade-10-and-11_X;Dino-Group-II-Clade-10-and-11_X_sp.;	Eukaryota;TSAR;Alveolata;Dinoflagellata;Dinophyceae;Gymnodiniales;Kareniaceae;Karlodinium;Karlodinium_veneficum;	-0.150894	1	DCM
Eukaryota;TSAR;Alveolata;Dinoflagellata;Syndiniales;Dino-Group-II;Dino-Group-II-Clade-10-and-11;Dino-Group-II-Clade-10-and-11_X;Dino-Group-II-Clade-10-and-11_X_sp.;	Eukaryota;TSAR;Alveolata;Dinoflagellata;Dinophyceae;Peridiniales;Protoperidiniaceae;Protoperidinium;Protoperidinium_bipes;	-0.187301	1	DCM
Eukaryota;TSAR;Alveolata;Dinoflagellata;Syndiniales;Dino-Group-II;Dino-Group-II-Clade-10-and-11;Dino-Group-II-Clade-10-and-11_X;Dino-Group-II-Clade-10-and-11_X_sp.;	Eukaryota;TSAR;Alveolata;Dinoflagellata;Dinophyceae;Gymnodiniales;Gymnodiniaceae;Gyrodinium;Gyrodinium_helveticum;	0.352892	0.0808506	DCM
Eukaryota;TSAR;Alveolata;Dinoflagellata;Dinophyceae;Prorocentrales;Prorocentraceae;Prorocentrum;Prorocentrum_sp.;	Eukaryota;TSAR;Alveolata;Dinoflagellata;Syndiniales;Dino-Group-II;Dino-Group-II-Clade-10-and-11;Dino-Group-II-Clade-10-and-11_X;Dino-Group-II-Clade-10-and-11_X_sp.;	-0.270308	1	DCM
Eukaryota;TSAR;Alveolata;Dinoflagellata;Dinophyceae;Prorocentrales;Prorocentraceae;Prorocentrum;Prorocentrum_sp.;	Eukaryota;TSAR;Alveolata;Dinoflagellata;Syndiniales;Dino-Group-II;Dino-Group-II-Clade-7;Dino-Group-II-Clade-7_X;Dino-Group-II-Clade-7_X_sp.;	0.338125	0.167362	DCM
Eukaryota;TSAR;Alveolata;Dinoflagellata;Dinophyceae;Prorocentrales;Prorocentraceae;Prorocentrum;Prorocentrum_sp.;	Eukaryota;TSAR;Alveolata;Dinoflagellata;Syndiniales;Dino-Group-II;Dino-Group-II-Clade-1;Dino-Group-II-Clade-1_X;Dino-Group-II-Clade-1_X_sp.;	0.463901	9.41368366785427e-05	DCM
Eukaryota;TSAR;Alveolata;Dinoflagellata;Dinophyceae;Prorocentrales;Prorocentraceae;Prorocentrum;Prorocentrum_sp.;	Eukaryota;TSAR;Alveolata;Dinoflagellata;Syndiniales;Dino-Group-II;Dino-Group-II-Clade-3;Dino-Group-II-Clade-3_X;Dino-Group-II-Clade-3_X_sp.;	-0.379506	0.0198336	DCM
Eukaryota;TSAR;Alveolata;Dinoflagellata;Dinophyceae;Prorocentrales;Prorocentraceae;Prorocentrum;Prorocentrum_sp.;	Eukaryota;TSAR;Alveolata;Dinoflagellata;Syndiniales;Dino-Group-II;Dino-Group-II-Clade-10-and-11;Dino-Group-II-Clade-10-and-11_X;Dino-Group-II-Clade-10-and-11_X_sp.;	0.23436	1	DCM
Eukaryota;TSAR;Alveolata;Dinoflagellata;Dinophyceae;Prorocentrales;Prorocentraceae;Prorocentrum;Prorocentrum_sp.;	Eukaryota;TSAR;Alveolata;Dinoflagellata;Syndiniales;Dino-Group-II;Dino-Group-II-Clade-10-and-11;Dino-Group-II-Clade-10-and-11_X;Dino-Group-II-Clade-10-and-11_X_sp.;	0.295812	1	DCM
Eukaryota;TSAR;Alveolata;Dinoflagellata;Dinophyceae;Gymnodiniales;Kareniaceae;Karlodinium;Karlodinium_sp.;	Eukaryota;TSAR;Alveolata;Dinoflagellata;Syndiniales;Dino-Group-II;Dino-Group-II-Clade-8;Dino-Group-II-Clade-8_X;Dino-Group-II-Clade-8_X_sp.;	-0.124058	1	DCM
Eukaryota;TSAR;Alveolata;Dinoflagellata;Dinophyceae;Gymnodiniales;Kareniaceae;Karlodinium;Karlodinium_sp.;	Eukaryota;TSAR;Alveolata;Dinoflagellata;Syndiniales;Dino-Group-II;Dino-Group-II-Clade-10-and-11;Dino-Group-II-Clade-10-and-11_X;Dino-Group-II-Clade-10-and-11_X_sp.;	0.338351	0.16556	DCM
Eukaryota;TSAR;Alveolata;Dinoflagellata;Dinophyceae;Gymnodiniales;Kareniaceae;Karlodinium;Karlodinium_sp.;	Eukaryota;TSAR;Alveolata;Dinoflagellata;Syndiniales;Dino-Group-II;Dino-Group-II-Clade-29;Dino-Group-II-Clade-29_X;Dino-Group-II-Clade-29_X_sp.;	0.140238	1	DCM
Eukaryota;TSAR;Alveolata;Dinoflagellata;Dinophyceae;Gymnodiniales;Kareniaceae;Karlodinium;Karlodinium_sp.;	Eukaryota;TSAR;Alveolata;Dinoflagellata;Syndiniales;Dino-Group-II;Dino-Group-II-Clade-22;Dino-Group-II-Clade-22_X;Dino-Group-II-Clade-22_X_sp.;	0.251554	1	DCM
Eukaryota;TSAR;Alveolata;Dinoflagellata;Dinophyceae;Gymnodiniales;Kareniaceae;Karlodinium;Karlodinium_sp.;	Eukaryota;TSAR;Alveolata;Dinoflagellata;Syndiniales;Dino-Group-II;Dino-Group-II-Clade-30;Dino-Group-II-Clade-30_X;Dino-Group-II-Clade-30_X_sp.;	-0.17086	1	DCM
Eukaryota;TSAR;Alveolata;Dinoflagellata;Dinophyceae;Gymnodiniales;Kareniaceae;Karlodinium;Karlodinium_sp.;	Eukaryota;TSAR;Alveolata;Dinoflagellata;Syndiniales;Dino-Group-II;Dino-Group-II-Clade-4;Amoebophrya;Amoebophrya_sp.;	0.343131	0.131308	DCM
Eukaryota;TSAR;Alveolata;Dinoflagellata;Dinophyceae;Gymnodiniales;Kareniaceae;Karlodinium;Karlodinium_sp.;	Eukaryota;TSAR;Alveolata;Dinoflagellata;Syndiniales;Dino-Group-II;Dino-Group-II-Clade-26;Dino-Group-II-Clade-26_X;Dino-Group-II-Clade-26_X_sp.;	0.376228	0.0237404	DCM
Eukaryota;TSAR;Alveolata;Dinoflagellata;Dinophyceae;Gymnodiniales;Kareniaceae;Karlodinium;Karlodinium_sp.;	Eukaryota;TSAR;Alveolata;Dinoflagellata;Syndiniales;Dino-Group-II;Dino-Group-II-Clade-6;Dino-Group-II-Clade-6_X;Dino-Group-II-Clade-6_X_sp.;	-0.186586	1	DCM
Eukaryota;TSAR;Alveolata;Dinoflagellata;Dinophyceae;Gymnodiniales;Kareniaceae;Karlodinium;Karlodinium_sp.;	Eukaryota;TSAR;Alveolata;Dinoflagellata;Syndiniales;Dino-Group-II;Dino-Group-II-Clade-39;Dino-Group-II-Clade-39_X;Dino-Group-II-Clade-39_X_sp.;	-0.211045	1	DCM
Eukaryota;TSAR;Alveolata;Dinoflagellata;Dinophyceae;Gymnodiniales;Kareniaceae;Karlodinium;Karlodinium_sp.;	Eukaryota;TSAR;Alveolata;Dinoflagellata;Syndiniales;Dino-Group-II;Dino-Group-II-Clade-1;Dino-Group-II-Clade-1_X;Dino-Group-II-Clade-1_X_sp.;	-0.251461	1	DCM
Eukaryota;TSAR;Alveolata;Dinoflagellata;Dinophyceae;Gymnodiniales;Kareniaceae;Karlodinium	Eukaryota;TSAR;Alveolata;Dinoflagellata;Syndiniales;Dino-Group-II;Dino-Group-II-Clade-6;Dino-Group-II-Clade-6_X;Dino-Group-II-Clade-6_X_sp.;	0.258843	1	DCM
Eukaryota;TSAR;Alveolata;Dinoflagellata;Dinophyceae;Gymnodiniales;Kareniaceae;Karlodinium	Eukaryota;TSAR;Alveolata;Dinoflagellata;Syndiniales;Dino-Group-II;Dino-Group-II-Clade-1;Dino-Group-II-Clade-1_X;Dino-Group-II-Clade-1_X_sp.;	0.320627	0.378587	DCM
Eukaryota;TSAR;Alveolata;Dinoflagellata;Dinophyceae;Gymnodiniales;Kareniaceae;Karlodinium	Eukaryota;TSAR;Alveolata;Dinoflagellata;Syndiniales;Dino-Group-II;Dino-Group-II-Clade-12;Dino-Group-II-Clade-12_X;Dino-Group-II-Clade-12_X_sp.;	-0.13345	1	DCM
Eukaryota;TSAR;Alveolata;Dinoflagellata;Dinophyceae;Gymnodiniales;Kareniaceae;Karlodinium	Eukaryota;TSAR;Alveolata;Dinoflagellata;Syndiniales;Dino-Group-II;Dino-Group-II-Clade-10-and-11;Dino-Group-II-Clade-10-and-11_X;Dino-Group-II-Clade-10-and-11_X_sp.;	-0.189057	1	DCM
Eukaryota;TSAR;Alveolata;Dinoflagellata;Dinophyceae;Gymnodiniales;Kareniaceae;Karlodinium	Eukaryota;TSAR;Alveolata;Dinoflagellata;Syndiniales;Dino-Group-II;Dino-Group-II-Clade-10-and-11;Dino-Group-II-Clade-10-and-11_X;Dino-Group-II-Clade-10-and-11_X_sp.;	-0.194576	1	DCM
Eukaryota;TSAR;Alveolata;Dinoflagellata;Dinophyceae;Gymnodiniales;Kareniaceae;Karlodinium	Eukaryota;TSAR;Alveolata;Dinoflagellata;Syndiniales;Dino-Group-II;Dino-Group-II-Clade-3;Dino-Group-II-Clade-3_X;Dino-Group-II-Clade-3_X_sp.;	0.337431	0.173031	DCM
Eukaryota;TSAR;Alveolata;Dinoflagellata;Dinophyceae;Gymnodiniales;Kareniaceae;Karlodinium	Eukaryota;TSAR;Alveolata;Dinoflagellata;Syndiniales;Dino-Group-II;Dino-Group-II-Clade-22;Dino-Group-II-Clade-22_X;Dino-Group-II-Clade-22_X_sp.;	0.344318	0.123896	DCM
Eukaryota;TSAR;Alveolata;Dinoflagellata;Dinophyceae;Gymnodiniales;Kareniaceae;Karlodinium	Eukaryota;TSAR;Alveolata;Dinoflagellata;Syndiniales;Dino-Group-II;Dino-Group-II-Clade-16;Dino-Group-II-Clade-16_X;Dino-Group-II-Clade-16_X_sp.;	-0.252956	1	DCM
Eukaryota;TSAR;Alveolata;Dinoflagellata;Dinophyceae;Gymnodiniales;Kareniaceae;Karlodinium	Eukaryota;TSAR;Alveolata;Dinoflagellata;Syndiniales;Dino-Group-II;Dino-Group-II-Clade-16;Dino-Group-II-Clade-16_X;Dino-Group-II-Clade-16_X_sp.;	0.202905	1	DCM
Eukaryota;TSAR;Alveolata;Dinoflagellata;Syndiniales;Dino-Group-II;Dino-Group-II-Clade-10-and-11;Dino-Group-II-Clade-10-and-11_X;Dino-Group-II-Clade-10-and-11_X_sp.;	Eukaryota;TSAR;Alveolata;Dinoflagellata;Dinophyceae;Prorocentrales;Prorocentraceae;Prorocentrum;Prorocentrum_sp.;	-0.162719	1	DCM
Eukaryota;TSAR;Alveolata;Dinoflagellata;Syndiniales;Dino-Group-II;Dino-Group-II-Clade-10-and-11;Dino-Group-II-Clade-10-and-11_X;Dino-Group-II-Clade-10-and-11_X_sp.;	Eukaryota;TSAR;Alveolata;Dinoflagellata;Dinophyceae;Gymnodiniales;Gymnodiniaceae;Gyrodinium;Gyrodinium_rubrum;	-0.214505	1	DCM
Eukaryota;TSAR;Alveolata;Dinoflagellata;Dinophyceae;Gymnodiniales;Gymnodiniaceae;Gymnodinium;Gymnodinium_sp.;	Eukaryota;TSAR;Alveolata;Dinoflagellata;Syndiniales;Dino-Group-II;Dino-Group-II-Clade-7;Dino-Group-II-Clade-7_X;Dino-Group-II-Clade-7_X_sp.;	0.259236	1	DCM
Eukaryota;TSAR;Alveolata;Dinoflagellata;Dinophyceae;Gymnodiniales;Gymnodiniaceae;Gymnodinium;Gymnodinium_sp.;	Eukaryota;TSAR;Alveolata;Dinoflagellata;Syndiniales;Dino-Group-II;Dino-Group-II-Clade-7;Dino-Group-II-Clade-7_X;Dino-Group-II-Clade-7_X_sp.;	0.298487	0.993219	DCM
Eukaryota;TSAR;Alveolata;Dinoflagellata;Dinophyceae;Gymnodiniales;Gymnodiniaceae;Gymnodinium;Gymnodinium_sp.;	Eukaryota;TSAR;Alveolata;Dinoflagellata;Syndiniales;Dino-Group-II;Dino-Group-II-Clade-10-and-11;Dino-Group-II-Clade-10-and-11_X;Dino-Group-II-Clade-10-and-11_X_sp.;	0.380844	0.0184199	DCM
Eukaryota;TSAR;Alveolata;Dinoflagellata;Dinophyceae;Gymnodiniales;Gymnodiniaceae;Gymnodinium;Gymnodinium_sp.;	Eukaryota;TSAR;Alveolata;Dinoflagellata;Syndiniales;Dino-Group-II;Dino-Group-II-Clade-4;Dino-Group-II-Clade-4_X;Dino-Group-II-Clade-4_X_sp.;	0.23665	1	DCM
Eukaryota;TSAR;Alveolata;Dinoflagellata;Dinophyceae;Gymnodiniales;Gymnodiniaceae;Gymnodinium;Gymnodinium_sp.;	Eukaryota;TSAR;Alveolata;Dinoflagellata;Syndiniales;Dino-Group-II;Dino-Group-II-Clade-10-and-11;Dino-Group-II-Clade-10-and-11_X;Dino-Group-II-Clade-10-and-11_X_sp.;	0.106048	1	DCM
Eukaryota;TSAR;Alveolata;Dinoflagellata;Dinophyceae;Gymnodiniales;Gymnodiniaceae;Gymnodinium;Gymnodinium_sp.;	Eukaryota;TSAR;Alveolata;Dinoflagellata;Syndiniales;Dino-Group-II;Dino-Group-II-Clade-1;Dino-Group-II-Clade-1_X;Dino-Group-II-Clade-1_X_sp.;	0.454655	0.000181987	DCM
Eukaryota;TSAR;Alveolata;Dinoflagellata;Dinophyceae;Gymnodiniales;Gymnodiniaceae;Gymnodinium;Gymnodinium_sp.;	Eukaryota;TSAR;Alveolata;Dinoflagellata;Syndiniales;Dino-Group-II;Dino-Group-II-Clade-17;Dino-Group-II-Clade-17_X;Dino-Group-II-Clade-17_X_sp.;	-0.250633	1	DCM
Eukaryota;TSAR;Alveolata;Dinoflagellata;Dinophyceae;Gymnodiniales;Gymnodiniaceae;Gymnodinium;Gymnodinium_sp.;	Eukaryota;TSAR;Alveolata;Dinoflagellata;Syndiniales;Dino-Group-II;Dino-Group-II-Clade-10-and-11;Dino-Group-II-Clade-10-and-11_X;Dino-Group-II-Clade-10-and-11_X_sp.;	0.328572	0.262924	DCM
Eukaryota;TSAR;Alveolata;Dinoflagellata;Dinophyceae;Gymnodiniales;Gymnodiniaceae;Gymnodinium;Gymnodinium_sp.;	Eukaryota;TSAR;Alveolata;Dinoflagellata;Syndiniales;Dino-Group-II;Dino-Group-II-Clade-4;Dino-Group-II-Clade-4_X;Dino-Group-II-Clade-4_X_sp.;	0.306272	0.713579	DCM
Eukaryota;TSAR;Alveolata;Dinoflagellata;Dinophyceae;Gymnodiniales;Gymnodiniaceae;Gymnodinium;Gymnodinium_sp.;	Eukaryota;TSAR;Alveolata;Dinoflagellata;Syndiniales;Dino-Group-II;Dino-Group-II-Clade-24;Dino-Group-II-Clade-24_X;Dino-Group-II-Clade-24_X_sp.;	0.269347	1	DCM
Eukaryota;TSAR;Alveolata;Dinoflagellata;Dinophyceae;Peridiniales;Heterocapsaceae;Heterocapsa	Eukaryota;TSAR;Alveolata;Dinoflagellata;Syndiniales;Dino-Group-II;Dino-Group-II-Clade-32;Dino-Group-II-Clade-32_X;Dino-Group-II-Clade-32_X_sp.;	0.0634132	1	DCM
Eukaryota;TSAR;Alveolata;Dinoflagellata;Dinophyceae;Peridiniales;Heterocapsaceae;Heterocapsa	Eukaryota;TSAR;Alveolata;Dinoflagellata;Syndiniales;Dino-Group-II;Dino-Group-II-Clade-17;Dino-Group-II-Clade-17_X;Dino-Group-II-Clade-17_X_sp.;	-0.291092	1	DCM
Eukaryota;TSAR;Alveolata;Dinoflagellata;Dinophyceae;Peridiniales;Heterocapsaceae;Heterocapsa	Eukaryota;TSAR;Alveolata;Dinoflagellata;Syndiniales;Dino-Group-II;Dino-Group-II-Clade-3;Dino-Group-II-Clade-3_X;Dino-Group-II-Clade-3_X_sp.;	0.0541058	1	DCM
Eukaryota;TSAR;Alveolata;Dinoflagellata;Dinophyceae;Peridiniales;Heterocapsaceae;Heterocapsa	Eukaryota;TSAR;Alveolata;Dinoflagellata;Syndiniales;Dino-Group-II;Dino-Group-II-Clade-3;Dino-Group-II-Clade-3_X;Dino-Group-II-Clade-3_X_sp.;	0.0878351	1	DCM
Eukaryota;TSAR;Alveolata;Dinoflagellata;Dinophyceae;Peridiniales;Heterocapsaceae;Heterocapsa	Eukaryota;TSAR;Alveolata;Dinoflagellata;Syndiniales;Dino-Group-II;Dino-Group-II-Clade-10-and-11;Dino-Group-II-Clade-10-and-11_X;Dino-Group-II-Clade-10-and-11_X_sp.;	-0.264178	1	DCM
Eukaryota;TSAR;Alveolata;Dinoflagellata;Dinophyceae;Peridiniales;Heterocapsaceae;Heterocapsa	Eukaryota;TSAR;Alveolata;Dinoflagellata;Syndiniales;Dino-Group-II;Dino-Group-II-Clade-6;Dino-Group-II-Clade-6_X;Dino-Group-II-Clade-6_X_sp.;	-0.143827	1	DCM
Eukaryota;TSAR;Alveolata;Dinoflagellata;Dinophyceae;Peridiniales;Heterocapsaceae;Heterocapsa;Heterocapsa_nei/rotundata;	Eukaryota;TSAR;Alveolata;Dinoflagellata;Syndiniales;Dino-Group-II;Dino-Group-II-Clade-1;Dino-Group-II-Clade-1_X;Dino-Group-II-Clade-1_X_sp.;	-0.266414	1	DCM
Eukaryota;TSAR;Alveolata;Dinoflagellata;Dinophyceae;Peridiniales;Heterocapsaceae;Heterocapsa;Heterocapsa_nei/rotundata;	Eukaryota;TSAR;Alveolata;Dinoflagellata;Syndiniales;Dino-Group-II;Dino-Group-II-Clade-10-and-11;Dino-Group-II-Clade-10-and-11_X;Dino-Group-II-Clade-10-and-11_X_sp.;	0.13347	1	DCM
Eukaryota;TSAR;Alveolata;Dinoflagellata;Syndiniales;Dino-Group-II;Dino-Group-II-Clade-10-and-11;Dino-Group-II-Clade-10-and-11_X;Dino-Group-II-Clade-10-and-11_X_sp.;	Eukaryota;TSAR;Alveolata;Dinoflagellata;Dinophyceae;Gymnodiniales;Kareniaceae;Karlodinium;Karlodinium_veneficum;	0.407325	0.0039813	DCM
Eukaryota;TSAR;Alveolata;Dinoflagellata;Syndiniales;Dino-Group-II;Dino-Group-II-Clade-22;Dino-Group-II-Clade-22_X;Dino-Group-II-Clade-22_X_sp.;	Eukaryota;TSAR;Alveolata;Dinoflagellata;Dinophyceae;Gonyaulacales;Ceratiaceae;Tripos;Tripos_fusus;	0.152595	1	DCM
Eukaryota;TSAR;Alveolata;Dinoflagellata;Syndiniales;Dino-Group-II;Dino-Group-II-Clade-22;Dino-Group-II-Clade-22_X;Dino-Group-II-Clade-22_X_sp.;	Eukaryota;TSAR;Alveolata;Dinoflagellata;Dinophyceae;Gonyaulacales;Gonyaulacaceae;Gonyaulax;Gonyaulax_polygramma;	0.123411	1	DCM
Eukaryota;TSAR;Alveolata;Dinoflagellata;Syndiniales;Dino-Group-II;Dino-Group-II-Clade-22;Dino-Group-II-Clade-22_X;Dino-Group-II-Clade-22_X_sp.;	Eukaryota;TSAR;Alveolata;Dinoflagellata;Dinophyceae;Gymnodiniales;Gymnodiniaceae;Gyrodinium	-0.125173	1	DCM
Eukaryota;TSAR;Alveolata;Dinoflagellata;Syndiniales;Dino-Group-II;Dino-Group-II-Clade-22;Dino-Group-II-Clade-22_X;Dino-Group-II-Clade-22_X_sp.;	Eukaryota;TSAR;Alveolata;Dinoflagellata;Dinophyceae;Peridiniales;Protoperidiniaceae;Protoperidinium;Protoperidinium_sp.;	0.24114	1	DCM
Eukaryota;TSAR;Alveolata;Dinoflagellata;Dinophyceae;Gymnodiniales;Kareniaceae;Karlodinium;Karlodinium_veneficum;	Eukaryota;TSAR;Alveolata;Dinoflagellata;Syndiniales;Dino-Group-II;Dino-Group-II-Clade-26;Dino-Group-II-Clade-26_X;Dino-Group-II-Clade-26_X_sp.;	0.22747	1	DCM
Eukaryota;TSAR;Alveolata;Dinoflagellata;Dinophyceae;Gymnodiniales;Kareniaceae;Karlodinium;Karlodinium_veneficum;	Eukaryota;TSAR;Alveolata;Dinoflagellata;Syndiniales;Dino-Group-II;Dino-Group-II-Clade-1;Dino-Group-II-Clade-1_X;Dino-Group-II-Clade-1_X_sp.;	0.159402	1	DCM
Eukaryota;TSAR;Alveolata;Dinoflagellata;Dinophyceae;Gymnodiniales;Kareniaceae;Karlodinium;Karlodinium_veneficum;	Eukaryota;TSAR;Alveolata;Dinoflagellata;Syndiniales;Dino-Group-II;Dino-Group-II-Clade-6;Dino-Group-II-Clade-6_X;Dino-Group-II-Clade-6_X_sp.;	0.155397	1	DCM
Eukaryota;TSAR;Alveolata;Dinoflagellata;Dinophyceae;Gymnodiniales;Kareniaceae;Karlodinium;Karlodinium_veneficum;	Eukaryota;TSAR;Alveolata;Dinoflagellata;Syndiniales;Dino-Group-II;Dino-Group-II-Clade-1;Dino-Group-II-Clade-1_X;Dino-Group-II-Clade-1_X_sp.;	-0.0512637	1	DCM
Eukaryota;TSAR;Alveolata;Dinoflagellata;Dinophyceae;Gymnodiniales;Kareniaceae;Karlodinium;Karlodinium_veneficum;	Eukaryota;TSAR;Alveolata;Dinoflagellata;Syndiniales;Dino-Group-II;Dino-Group-II-Clade-3;Dino-Group-II-Clade-3_X;Dino-Group-II-Clade-3_X_sp.;	-0.100424	1	DCM
Eukaryota;TSAR;Alveolata;Dinoflagellata;Dinophyceae;Gymnodiniales;Kareniaceae;Karlodinium;Karlodinium_veneficum;	Eukaryota;TSAR;Alveolata;Dinoflagellata;Syndiniales;Dino-Group-II;Dino-Group-II-Clade-16;Dino-Group-II-Clade-16_X;Dino-Group-II-Clade-16_X_sp.;	-0.119113	1	DCM
Eukaryota;TSAR;Alveolata;Dinoflagellata;Dinophyceae;Gymnodiniales;Kareniaceae;Karlodinium;Karlodinium_veneficum;	Eukaryota;TSAR;Alveolata;Dinoflagellata;Syndiniales;Dino-Group-II;Dino-Group-II-Clade-3;Dino-Group-II-Clade-3_X;Dino-Group-II-Clade-3_X_sp.;	-0.0755394	1	DCM
Eukaryota;TSAR;Alveolata;Dinoflagellata;Dinophyceae;Gymnodiniales;Kareniaceae;Karlodinium;Karlodinium_veneficum;	Eukaryota;TSAR;Alveolata;Dinoflagellata;Syndiniales;Dino-Group-II;Dino-Group-II-Clade-3;Dino-Group-II-Clade-3_X;Dino-Group-II-Clade-3_X_sp.;	-0.195228	1	DCM
Eukaryota;TSAR;Alveolata;Dinoflagellata;Dinophyceae;Gymnodiniales;Kareniaceae;Karlodinium;Karlodinium_veneficum;	Eukaryota;TSAR;Alveolata;Dinoflagellata;Syndiniales;Dino-Group-II;Dino-Group-II-Clade-28;Dino-Group-II-Clade-28_X;Dino-Group-II-Clade-28_X_sp.;	-0.00339771	1	DCM
Eukaryota;TSAR;Alveolata;Dinoflagellata;Syndiniales;Dino-Group-II;Dino-Group-II-Clade-6;Dino-Group-II-Clade-6_X;Dino-Group-II-Clade-6_X_sp.;	Eukaryota;TSAR;Alveolata;Dinoflagellata;Dinophyceae;Gymnodiniales;Gymnodiniaceae;Gyrodinium	-0.249793	1	DCM
Eukaryota;TSAR;Alveolata;Dinoflagellata;Dinophyceae;Gymnodiniales;Gymnodiniaceae;Gyrodinium	Eukaryota;TSAR;Alveolata;Dinoflagellata;Syndiniales;Dino-Group-II;Dino-Group-II-Clade-10-and-11;Dino-Group-II-Clade-10-and-11_X;Dino-Group-II-Clade-10-and-11_X_sp.;	0.315018	0.486813	DCM
Eukaryota;TSAR;Alveolata;Dinoflagellata;Dinophyceae;Gymnodiniales;Gymnodiniaceae;Gyrodinium	Eukaryota;TSAR;Alveolata;Dinoflagellata;Syndiniales;Dino-Group-II;Dino-Group-II-Clade-6;Dino-Group-II-Clade-6_X;Dino-Group-II-Clade-6_X_sp.;	0.280873	1	DCM
Eukaryota;TSAR;Alveolata;Dinoflagellata;Dinophyceae;Gymnodiniales;Gymnodiniaceae;Gyrodinium	Eukaryota;TSAR;Alveolata;Dinoflagellata;Syndiniales;Dino-Group-II;Dino-Group-II-Clade-10-and-11;Dino-Group-II-Clade-10-and-11_X;Dino-Group-II-Clade-10-and-11_X_sp.;	0.377546	0.0220899	DCM
Eukaryota;TSAR;Alveolata;Dinoflagellata;Dinophyceae;Gymnodiniales;Gymnodiniaceae;Gyrodinium	Eukaryota;TSAR;Alveolata;Dinoflagellata;Syndiniales;Dino-Group-II;Dino-Group-II-Clade-10-and-11;Dino-Group-II-Clade-10-and-11_X;Dino-Group-II-Clade-10-and-11_X_sp.;	-0.217898	1	DCM
Eukaryota;TSAR;Alveolata;Dinoflagellata;Dinophyceae;Gymnodiniales;Gymnodiniaceae;Gyrodinium	Eukaryota;TSAR;Alveolata;Dinoflagellata;Syndiniales;Dino-Group-II;Dino-Group-II-Clade-3;Dino-Group-II-Clade-3_X;Dino-Group-II-Clade-3_X_sp.;	-0.16991	1	DCM
Eukaryota;TSAR;Alveolata;Dinoflagellata;Dinophyceae;Gymnodiniales;Gymnodiniaceae;Gyrodinium	Eukaryota;TSAR;Alveolata;Dinoflagellata;Syndiniales;Dino-Group-II;Dino-Group-II-Clade-3;Dino-Group-II-Clade-3_X;Dino-Group-II-Clade-3_X_sp.;	-0.177919	1	DCM
Eukaryota;TSAR;Alveolata;Dinoflagellata;Dinophyceae;Gymnodiniales;Gymnodiniaceae;Gyrodinium	Eukaryota;TSAR;Alveolata;Dinoflagellata;Syndiniales;Dino-Group-II;Dino-Group-II-Clade-10-and-11;Dino-Group-II-Clade-10-and-11_X;Dino-Group-II-Clade-10-and-11_X_sp.;	0.307417	0.679197	DCM
Eukaryota;TSAR;Alveolata;Dinoflagellata;Dinophyceae;Gymnodiniales;Gymnodiniaceae;Gyrodinium	Eukaryota;TSAR;Alveolata;Dinoflagellata;Syndiniales;Dino-Group-II;Dino-Group-II-Clade-5;Dino-Group-II-Clade-5_X;Dino-Group-II-Clade-5_X_sp.;	-0.300677	0.905831	DCM
Eukaryota;TSAR;Alveolata;Dinoflagellata;Syndiniales;Dino-Group-II;Dino-Group-II-Clade-7;Dino-Group-II-Clade-7_X;Dino-Group-II-Clade-7_X_sp.;	Eukaryota;TSAR;Alveolata;Dinoflagellata;Dinophyceae;Gymnodiniales;Gymnodiniaceae;Gyrodinium;Gyrodinium_rubrum;	0.332749	0.21619	DCM
Eukaryota;TSAR;Alveolata;Dinoflagellata;Dinophyceae;Gonyaulacales;Ceratiaceae;Tripos;Tripos_fusus;	Eukaryota;TSAR;Alveolata;Dinoflagellata;Syndiniales;Dino-Group-II;Dino-Group-II-Clade-13;Dino-Group-II-Clade-13_X;Dino-Group-II-Clade-13_X_sp.;	-0.211979	1	DCM
Eukaryota;TSAR;Alveolata;Dinoflagellata;Dinophyceae;Gonyaulacales;Ceratiaceae;Tripos;Tripos_fusus;	Eukaryota;TSAR;Alveolata;Dinoflagellata;Syndiniales;Dino-Group-II;Dino-Group-II-Clade-7;Dino-Group-II-Clade-7_X;Dino-Group-II-Clade-7_X_sp.;	-0.222029	1	DCM
Eukaryota;TSAR;Alveolata;Dinoflagellata;Dinophyceae;Gonyaulacales;Ceratiaceae;Tripos;Tripos_fusus;	Eukaryota;TSAR;Alveolata;Dinoflagellata;Syndiniales;Dino-Group-II;Dino-Group-II-Clade-10-and-11;Dino-Group-II-Clade-10-and-11_X;Dino-Group-II-Clade-10-and-11_X_sp.;	-0.181966	1	DCM
Eukaryota;TSAR;Alveolata;Dinoflagellata;Dinophyceae;Gonyaulacales;Ceratiaceae;Tripos;Tripos_fusus;	Eukaryota;TSAR;Alveolata;Dinoflagellata;Syndiniales;Dino-Group-II;Dino-Group-II-Clade-2;Dino-Group-II-Clade-2_X;Dino-Group-II-Clade-2_X_sp.;	0.181376	1	DCM
Eukaryota;TSAR;Alveolata;Dinoflagellata;Syndiniales;Dino-Group-II;Dino-Group-II-Clade-8;Dino-Group-II-Clade-8_X;Dino-Group-II-Clade-8_X_sp.;	Eukaryota;TSAR;Alveolata;Dinoflagellata;Dinophyceae;Gymnodiniales;Gymnodiniaceae;Gyrodinium	-0.276568	1	DCM
Eukaryota;TSAR;Alveolata;Dinoflagellata;Syndiniales;Dino-Group-II;Dino-Group-II-Clade-8;Dino-Group-II-Clade-8_X;Dino-Group-II-Clade-8_X_sp.;	Eukaryota;TSAR;Alveolata;Dinoflagellata;Dinophyceae;Gymnodiniales;Gymnodiniaceae;Gyrodinium;Gyrodinium_rubrum;	-0.232624	1	DCM
Eukaryota;TSAR;Alveolata;Dinoflagellata;Syndiniales;Dino-Group-II;Dino-Group-II-Clade-6;Dino-Group-II-Clade-6_X;Dino-Group-II-Clade-6_X_sp.;	Eukaryota;TSAR;Alveolata;Dinoflagellata;Dinophyceae;Gonyaulacales;Gonyaulacaceae;Gonyaulax;Gonyaulax_polygramma;	0.16046	1	DCM
Eukaryota;TSAR;Alveolata;Dinoflagellata;Syndiniales;Dino-Group-II;Dino-Group-II-Clade-6;Dino-Group-II-Clade-6_X;Dino-Group-II-Clade-6_X_sp.;	Eukaryota;TSAR;Alveolata;Dinoflagellata;Dinophyceae;Prorocentrales;Prorocentraceae;Prorocentrum;Prorocentrum_sp.;	0.220386	1	DCM
Eukaryota;TSAR;Alveolata;Dinoflagellata;Syndiniales;Dino-Group-II;Dino-Group-II-Clade-6;Dino-Group-II-Clade-6_X;Dino-Group-II-Clade-6_X_sp.;	Eukaryota;TSAR;Alveolata;Dinoflagellata;Dinophyceae;Gymnodiniales;Gymnodiniaceae;Gymnodinium;Gymnodinium_sp.;	-0.288996	1	DCM
Eukaryota;TSAR;Alveolata;Dinoflagellata;Syndiniales;Dino-Group-II;Dino-Group-II-Clade-6;Dino-Group-II-Clade-6_X;Dino-Group-II-Clade-6_X_sp.;	Eukaryota;TSAR;Alveolata;Dinoflagellata;Dinophyceae;Gonyaulacales;Pyrocystaceae;Alexandrium;Alexandrium_ostenfeldii;	-0.029594	1	DCM
Eukaryota;TSAR;Alveolata;Dinoflagellata;Syndiniales;Dino-Group-II;Dino-Group-II-Clade-8;Dino-Group-II-Clade-8_X;Dino-Group-II-Clade-8_X_sp.;	Eukaryota;TSAR;Alveolata;Dinoflagellata;Dinophyceae;Gymnodiniales;Gymnodiniaceae;Gyrodinium;Gyrodinium_rubrum;	-0.262708	1	DCM
Eukaryota;TSAR;Alveolata;Dinoflagellata;Syndiniales;Dino-Group-II;Dino-Group-II-Clade-8;Dino-Group-II-Clade-8_X;Dino-Group-II-Clade-8_X_sp.;	Eukaryota;TSAR;Alveolata;Dinoflagellata;Dinophyceae;Prorocentrales;Prorocentraceae;Prorocentrum;Prorocentrum_sp.;	-0.244524	1	DCM
Eukaryota;TSAR;Alveolata;Dinoflagellata;Syndiniales;Dino-Group-II;Dino-Group-II-Clade-6;Dino-Group-II-Clade-6_X;Dino-Group-II-Clade-6_X_sp.;	Eukaryota;TSAR;Alveolata;Ciliophora;Spirotrichea;Oligotrichida;Strombidiidae;Strombidium;Strombidium_capitatum;	0.370313	0.0326803	DCM
Eukaryota;TSAR;Alveolata;Dinoflagellata;Syndiniales;Dino-Group-II;Dino-Group-II-Clade-6;Dino-Group-II-Clade-6_X;Dino-Group-II-Clade-6_X_sp.;	Eukaryota;TSAR;Alveolata;Dinoflagellata;Dinophyceae;Prorocentrales;Prorocentraceae;Prorocentrum;Prorocentrum_sp.;	-0.204174	1	DCM
Eukaryota;TSAR;Alveolata;Dinoflagellata;Syndiniales;Dino-Group-II;Dino-Group-II-Clade-6;Dino-Group-II-Clade-6_X;Dino-Group-II-Clade-6_X_sp.;	Eukaryota;TSAR;Alveolata;Dinoflagellata;Dinophyceae;Gymnodiniales;Gymnodiniaceae;Gymnodinium;Gymnodinium_sp.;	0.278961	1	DCM
Eukaryota;TSAR;Alveolata;Dinoflagellata;Syndiniales;Dino-Group-II;Dino-Group-II-Clade-6;Dino-Group-II-Clade-6_X;Dino-Group-II-Clade-6_X_sp.;	Eukaryota;TSAR;Alveolata;Dinoflagellata;Dinophyceae;Peridiniales;Heterocapsaceae;Heterocapsa	0.343006	0.132114	DCM
Eukaryota;TSAR;Alveolata;Dinoflagellata;Syndiniales;Dino-Group-II;Dino-Group-II-Clade-6;Dino-Group-II-Clade-6_X;Dino-Group-II-Clade-6_X_sp.;	Eukaryota;TSAR;Alveolata;Dinoflagellata;Dinophyceae;Gonyaulacales;Ceratiaceae;Tripos;Tripos_furca;	-0.161024	1	DCM
Eukaryota;TSAR;Alveolata;Dinoflagellata;Syndiniales;Dino-Group-II;Dino-Group-II-Clade-26;Dino-Group-II-Clade-26_X;Dino-Group-II-Clade-26_X_sp.;	Eukaryota;TSAR;Alveolata;Dinoflagellata;Dinophyceae;Gymnodiniales;Kareniaceae;Karlodinium	0.48447	2.02179329684665e-05	DCM
Eukaryota;TSAR;Alveolata;Dinoflagellata;Syndiniales;Dino-Group-II;Dino-Group-II-Clade-26;Dino-Group-II-Clade-26_X;Dino-Group-II-Clade-26_X_sp.;	Eukaryota;TSAR;Alveolata;Dinoflagellata;Dinophyceae;Prorocentrales;Prorocentraceae;Prorocentrum;Prorocentrum_sp.;	0.579315	3.79314033486977e-09	DCM
Eukaryota;TSAR;Alveolata;Dinoflagellata;Syndiniales;Dino-Group-II;Dino-Group-II-Clade-26;Dino-Group-II-Clade-26_X;Dino-Group-II-Clade-26_X_sp.;	Eukaryota;TSAR;Alveolata;Dinoflagellata;Dinophyceae;Peridiniales;Heterocapsaceae;Heterocapsa	-0.35631	0.0679626	DCM
Eukaryota;TSAR;Alveolata;Dinoflagellata;Syndiniales;Dino-Group-II;Dino-Group-II-Clade-3;Dino-Group-II-Clade-3_X;Dino-Group-II-Clade-3_X_sp.;	Eukaryota;TSAR;Alveolata;Dinoflagellata;Dinophyceae;Gymnodiniales;Gymnodiniaceae;Gymnodinium	-0.198095	1	DCM
Eukaryota;TSAR;Alveolata;Dinoflagellata;Syndiniales;Dino-Group-II;Dino-Group-II-Clade-10-and-11;Dino-Group-II-Clade-10-and-11_X;Dino-Group-II-Clade-10-and-11_X_sp.;	Eukaryota;TSAR;Alveolata;Dinoflagellata;Dinophyceae;Gymnodiniales;Gymnodiniaceae;Gymnodinium;Gymnodinium_sp.;	0.241902	1	DCM
Eukaryota;TSAR;Alveolata;Dinoflagellata;Syndiniales;Dino-Group-II;Dino-Group-II-Clade-10-and-11;Dino-Group-II-Clade-10-and-11_X;Dino-Group-II-Clade-10-and-11_X_sp.;	Eukaryota;TSAR;Alveolata;Dinoflagellata;Dinophyceae;Gymnodiniales;Kareniaceae;Karlodinium	0.254676	1	DCM
Eukaryota;TSAR;Alveolata;Dinoflagellata;Syndiniales;Dino-Group-II;Dino-Group-II-Clade-10-and-11;Dino-Group-II-Clade-10-and-11_X;Dino-Group-II-Clade-10-and-11_X_sp.;	Eukaryota;TSAR;Alveolata;Dinoflagellata;Dinophyceae;Prorocentrales;Prorocentraceae;Prorocentrum;Prorocentrum_sp.;	-0.205752	1	DCM
Eukaryota;TSAR;Alveolata;Dinoflagellata;Syndiniales;Dino-Group-II;Dino-Group-II-Clade-10-and-11;Dino-Group-II-Clade-10-and-11_X;Dino-Group-II-Clade-10-and-11_X_sp.;	Eukaryota;TSAR;Alveolata;Dinoflagellata;Dinophyceae;Gonyaulacales;Ceratiaceae;Tripos	-0.235459	1	DCM
Eukaryota;TSAR;Alveolata;Dinoflagellata;Dinophyceae;Gonyaulacales;Ceratiaceae;Tripos	Eukaryota;TSAR;Alveolata;Dinoflagellata;Syndiniales;Dino-Group-II;Dino-Group-II-Clade-1;Dino-Group-II-Clade-1_X;Dino-Group-II-Clade-1_X_sp.;	0.194396	1	DCM
Eukaryota;TSAR;Alveolata;Dinoflagellata;Dinophyceae;Gonyaulacales;Ceratiaceae;Tripos	Eukaryota;TSAR;Alveolata;Dinoflagellata;Syndiniales;Dino-Group-II;Dino-Group-II-Clade-10-and-11;Dino-Group-II-Clade-10-and-11_X;Dino-Group-II-Clade-10-and-11_X_sp.;	-0.266274	1	DCM
Eukaryota;TSAR;Alveolata;Dinoflagellata;Dinophyceae;Gonyaulacales;Ceratiaceae;Tripos	Eukaryota;TSAR;Alveolata;Dinoflagellata;Syndiniales;Dino-Group-II;Dino-Group-II-Clade-5;Dino-Group-II-Clade-5_X;Dino-Group-II-Clade-5_X_sp.;	-0.223031	1	DCM
Eukaryota;TSAR;Alveolata;Dinoflagellata;Dinophyceae;Gonyaulacales;Ceratiaceae;Tripos	Eukaryota;TSAR;Alveolata;Dinoflagellata;Syndiniales;Dino-Group-II;Dino-Group-II-Clade-10-and-11;Dino-Group-II-Clade-10-and-11_X;Dino-Group-II-Clade-10-and-11_X_sp.;	-0.19454	1	DCM
Eukaryota;TSAR;Alveolata;Dinoflagellata;Dinophyceae;Gonyaulacales;Ceratiaceae;Tripos	Eukaryota;TSAR;Alveolata;Dinoflagellata;Syndiniales;Dino-Group-II;Dino-Group-II-Clade-20;Dino-Group-II-Clade-20_X;Dino-Group-II-Clade-20_X_sp.;	0.121211	1	DCM
Eukaryota;TSAR;Alveolata;Dinoflagellata;Dinophyceae;Gonyaulacales;Ceratiaceae;Tripos	Eukaryota;TSAR;Alveolata;Dinoflagellata;Syndiniales;Dino-Group-II;Dino-Group-II-Clade-16;Dino-Group-II-Clade-16_X;Dino-Group-II-Clade-16_X_sp.;	0.185285	1	DCM
Eukaryota;TSAR;Alveolata;Dinoflagellata;Syndiniales;Dino-Group-II;Dino-Group-II-Clade-6;Dino-Group-II-Clade-6_X;Dino-Group-II-Clade-6_X_sp.;	Eukaryota;TSAR;Alveolata;Dinoflagellata;Dinophyceae;Prorocentrales;Prorocentraceae;Prorocentrum;Prorocentrum_sp.;	-0.0296602	1	DCM
Eukaryota;TSAR;Alveolata;Dinoflagellata;Dinophyceae;Prorocentrales;Prorocentraceae;Prorocentrum;Prorocentrum_sp.;	Eukaryota;TSAR;Alveolata;Dinoflagellata;Syndiniales;Dino-Group-II;Dino-Group-II-Clade-1;Dino-Group-II-Clade-1_X;Dino-Group-II-Clade-1_X_sp.;	0.346222	0.112811	DCM
Eukaryota;TSAR;Alveolata;Dinoflagellata;Dinophyceae;Prorocentrales;Prorocentraceae;Prorocentrum;Prorocentrum_sp.;	Eukaryota;TSAR;Alveolata;Dinoflagellata;Syndiniales;Dino-Group-II;Dino-Group-II-Clade-10-and-11;Dino-Group-II-Clade-10-and-11_X;Dino-Group-II-Clade-10-and-11_X_sp.;	0.29154	1	DCM
Eukaryota;TSAR;Alveolata;Dinoflagellata;Dinophyceae;Prorocentrales;Prorocentraceae;Prorocentrum;Prorocentrum_sp.;	Eukaryota;TSAR;Alveolata;Dinoflagellata;Syndiniales;Dino-Group-II;Dino-Group-II-Clade-10-and-11;Dino-Group-II-Clade-10-and-11_X;Dino-Group-II-Clade-10-and-11_X_sp.;	0.331516	0.229122	DCM
Eukaryota;TSAR;Alveolata;Dinoflagellata;Dinophyceae;Prorocentrales;Prorocentraceae;Prorocentrum;Prorocentrum_sp.;	Eukaryota;TSAR;Alveolata;Dinoflagellata;Syndiniales;Dino-Group-II;Dino-Group-II-Clade-6;Dino-Group-II-Clade-6_X;Dino-Group-II-Clade-6_X_sp.;	-0.186248	1	DCM
Eukaryota;TSAR;Alveolata;Dinoflagellata;Dinophyceae;Prorocentrales;Prorocentraceae;Prorocentrum;Prorocentrum_sp.;	Eukaryota;TSAR;Alveolata;Dinoflagellata;Syndiniales;Dino-Group-II;Dino-Group-II-Clade-1;Dino-Group-II-Clade-1_X;Dino-Group-II-Clade-1_X_sp.;	-0.215119	1	DCM
Eukaryota;TSAR;Alveolata;Dinoflagellata;Dinophyceae;Prorocentrales;Prorocentraceae;Prorocentrum;Prorocentrum_sp.;	Eukaryota;TSAR;Alveolata;Dinoflagellata;Syndiniales;Dino-Group-II;Dino-Group-II-Clade-6;Dino-Group-II-Clade-6_X;Dino-Group-II-Clade-6_X_sp.;	0.259767	1	DCM
Eukaryota;TSAR;Alveolata;Dinoflagellata;Dinophyceae;Prorocentrales;Prorocentraceae;Prorocentrum;Prorocentrum_sp.;	Eukaryota;TSAR;Alveolata;Dinoflagellata;Syndiniales;Dino-Group-II;Dino-Group-II-Clade-10-and-11;Dino-Group-II-Clade-10-and-11_X;Dino-Group-II-Clade-10-and-11_X_sp.;	0.22419	1	DCM
Eukaryota;TSAR;Alveolata;Dinoflagellata;Dinophyceae;Prorocentrales;Prorocentraceae;Prorocentrum;Prorocentrum_sp.;	Eukaryota;TSAR;Alveolata;Dinoflagellata;Syndiniales;Dino-Group-II;Dino-Group-II-Clade-10-and-11;Dino-Group-II-Clade-10-and-11_X;Dino-Group-II-Clade-10-and-11_X_sp.;	-0.0076993	1	DCM
Eukaryota;TSAR;Alveolata;Dinoflagellata;Dinophyceae;Prorocentrales;Prorocentraceae;Prorocentrum;Prorocentrum_sp.;	Eukaryota;TSAR;Alveolata;Dinoflagellata;Syndiniales;Dino-Group-II;Dino-Group-II-Clade-36;Dino-Group-II-Clade-36_X;Dino-Group-II-Clade-36_X_sp.;	0.301113	0.889296	DCM
Eukaryota;TSAR;Alveolata;Dinoflagellata;Dinophyceae;Prorocentrales;Prorocentraceae;Prorocentrum;Prorocentrum_sp.;	Eukaryota;TSAR;Alveolata;Dinoflagellata;Syndiniales;Dino-Group-II;Dino-Group-II-Clade-1;Dino-Group-II-Clade-1_X;Dino-Group-II-Clade-1_X_sp.;	0.44546	0.000343963	DCM
Eukaryota;TSAR;Alveolata;Dinoflagellata;Dinophyceae;Prorocentrales;Prorocentraceae;Prorocentrum;Prorocentrum_sp.;	Eukaryota;TSAR;Alveolata;Dinoflagellata;Syndiniales;Dino-Group-II;Dino-Group-II-Clade-3;Dino-Group-II-Clade-3_X;Dino-Group-II-Clade-3_X_sp.;	-0.213296	1	DCM
Eukaryota;TSAR;Alveolata;Dinoflagellata;Dinophyceae;Prorocentrales;Prorocentraceae;Prorocentrum;Prorocentrum_sp.;	Eukaryota;TSAR;Alveolata;Dinoflagellata;Syndiniales;Dino-Group-II;Dino-Group-II-Clade-17;Dino-Group-II-Clade-17_X;Dino-Group-II-Clade-17_X_sp.;	-0.162325	1	DCM
Eukaryota;TSAR;Alveolata;Dinoflagellata;Dinophyceae;Prorocentrales;Prorocentraceae;Prorocentrum;Prorocentrum_sp.;	Eukaryota;TSAR;Alveolata;Dinoflagellata;Syndiniales;Dino-Group-II;Dino-Group-II-Clade-10-and-11;Dino-Group-II-Clade-10-and-11_X;Dino-Group-II-Clade-10-and-11_X_sp.;	0.239378	1	DCM
Eukaryota;TSAR;Alveolata;Dinoflagellata;Dinophyceae;Prorocentrales;Prorocentraceae;Prorocentrum;Prorocentrum_sp.;	Eukaryota;TSAR;Alveolata;Dinoflagellata;Syndiniales;Dino-Group-II;Dino-Group-II-Clade-1;Dino-Group-II-Clade-1_X;Dino-Group-II-Clade-1_X_sp.;	0.172657	1	DCM
Eukaryota;TSAR;Alveolata;Dinoflagellata;Dinophyceae;Prorocentrales;Prorocentraceae;Prorocentrum;Prorocentrum_sp.;	Eukaryota;TSAR;Alveolata;Dinoflagellata;Syndiniales;Dino-Group-II;Dino-Group-II-Clade-6;Dino-Group-II-Clade-6_X;Dino-Group-II-Clade-6_X_sp.;	-0.188091	1	DCM
Eukaryota;TSAR;Alveolata;Dinoflagellata;Dinophyceae;Prorocentrales;Prorocentraceae;Prorocentrum;Prorocentrum_sp.;	Eukaryota;TSAR;Alveolata;Dinoflagellata;Syndiniales;Dino-Group-II;Dino-Group-II-Clade-1;Dino-Group-II-Clade-1_X;Dino-Group-II-Clade-1_X_sp.;	0.249338	1	DCM
Eukaryota;TSAR;Alveolata;Dinoflagellata;Dinophyceae;Prorocentrales;Prorocentraceae;Prorocentrum;Prorocentrum_sp.;	Eukaryota;TSAR;Alveolata;Dinoflagellata;Syndiniales;Dino-Group-II;Dino-Group-II-Clade-3;Dino-Group-II-Clade-3_X;Dino-Group-II-Clade-3_X_sp.;	-0.219113	1	DCM
Eukaryota;TSAR;Alveolata;Dinoflagellata;Syndiniales;Dino-Group-II;Dino-Group-II-Clade-10-and-11;Dino-Group-II-Clade-10-and-11_X;Dino-Group-II-Clade-10-and-11_X_sp.;	Eukaryota;TSAR;Alveolata;Dinoflagellata;Dinophyceae;Gonyaulacales;Gonyaulacaceae;Gonyaulax;Gonyaulax_polygramma;	0.174042	1	DCM
Eukaryota;TSAR;Alveolata;Dinoflagellata;Syndiniales;Dino-Group-II;Dino-Group-II-Clade-10-and-11;Dino-Group-II-Clade-10-and-11_X;Dino-Group-II-Clade-10-and-11_X_sp.;	Eukaryota;TSAR;Alveolata;Dinoflagellata;Dinophyceae;Prorocentrales;Prorocentraceae;Prorocentrum;Prorocentrum_sp.;	-0.239531	1	DCM
Eukaryota;TSAR;Alveolata;Dinoflagellata;Syndiniales;Dino-Group-II;Dino-Group-II-Clade-4;Dino-Group-II-Clade-4_X;Dino-Group-II-Clade-4_X_sp.;	Eukaryota;TSAR;Alveolata;Dinoflagellata;Dinophyceae;Prorocentrales;Prorocentraceae;Prorocentrum;Prorocentrum_sp.;	-0.174082	1	DCM
Eukaryota;TSAR;Alveolata;Dinoflagellata;Dinophyceae;Gymnodiniales;Kareniaceae;Karlodinium	Eukaryota;TSAR;Alveolata;Dinoflagellata;Syndiniales;Dino-Group-II;Dino-Group-II-Clade-3;Dino-Group-II-Clade-3_X;Dino-Group-II-Clade-3_X_sp.;	0.312689	0.539614	DCM
Eukaryota;TSAR;Alveolata;Dinoflagellata;Dinophyceae;Gymnodiniales;Kareniaceae;Karlodinium	Eukaryota;TSAR;Alveolata;Dinoflagellata;Syndiniales;Dino-Group-II;Dino-Group-II-Clade-10-and-11;Dino-Group-II-Clade-10-and-11_X;Dino-Group-II-Clade-10-and-11_X_sp.;	0.264507	1	DCM
Eukaryota;TSAR;Alveolata;Dinoflagellata;Dinophyceae;Gymnodiniales;Kareniaceae;Karlodinium	Eukaryota;TSAR;Alveolata;Dinoflagellata;Syndiniales;Dino-Group-II;Dino-Group-II-Clade-16;Dino-Group-II-Clade-16_X;Dino-Group-II-Clade-16_X_sp.;	-0.189937	1	DCM
Eukaryota;TSAR;Alveolata;Dinoflagellata;Dinophyceae;Gymnodiniales;Kareniaceae;Karlodinium	Eukaryota;TSAR;Alveolata;Dinoflagellata;Syndiniales;Dino-Group-II;Dino-Group-II-Clade-14;Dino-Group-II-Clade-14_X;Dino-Group-II-Clade-14_X_sp.;	0.310375	0.597256	DCM
Eukaryota;TSAR;Alveolata;Dinoflagellata;Dinophyceae;Gymnodiniales;Kareniaceae;Karlodinium	Eukaryota;TSAR;Alveolata;Dinoflagellata;Syndiniales;Dino-Group-II;Dino-Group-II-Clade-44;Dino-Group-II-Clade-44_X;Dino-Group-II-Clade-44_X_sp.;	-0.306736	0.699458	DCM
Eukaryota;TSAR;Alveolata;Dinoflagellata;Dinophyceae;Gymnodiniales;Kareniaceae;Karlodinium	Eukaryota;TSAR;Alveolata;Dinoflagellata;Syndiniales;Dino-Group-II;Dino-Group-II-Clade-1;Dino-Group-II-Clade-1_X;Dino-Group-II-Clade-1_X_sp.;	0.274315	1	DCM
Eukaryota;TSAR;Alveolata;Dinoflagellata;Dinophyceae;Gymnodiniales;Kareniaceae;Karlodinium	Eukaryota;TSAR;Alveolata;Dinoflagellata;Syndiniales;Dino-Group-II;Dino-Group-II-Clade-32;Dino-Group-II-Clade-32_X;Dino-Group-II-Clade-32_X_sp.;	0.113687	1	DCM
Eukaryota;TSAR;Alveolata;Dinoflagellata;Syndiniales;Dino-Group-II;Dino-Group-II-Clade-7;Dino-Group-II-Clade-7_X;Dino-Group-II-Clade-7_X_sp.;	Eukaryota;TSAR;Alveolata;Dinoflagellata;Dinophyceae;Gonyaulacales;Pyrocystaceae;Alexandrium;Alexandrium_ostenfeldii;	-0.0913432	1	DCM
Eukaryota;TSAR;Alveolata;Dinoflagellata;Syndiniales;Dino-Group-II;Dino-Group-II-Clade-3;Dino-Group-II-Clade-3_X;Dino-Group-II-Clade-3_X_sp.;	Eukaryota;TSAR;Alveolata;Dinoflagellata;Dinophyceae;Prorocentrales;Prorocentraceae;Prorocentrum;Prorocentrum_sp.;	0.384348	0.0151541	DCM
Eukaryota;TSAR;Alveolata;Dinoflagellata;Syndiniales;Dino-Group-II;Dino-Group-II-Clade-3;Dino-Group-II-Clade-3_X;Dino-Group-II-Clade-3_X_sp.;	Eukaryota;TSAR;Alveolata;Dinoflagellata;Dinophyceae;Prorocentrales;Prorocentraceae;Prorocentrum;Prorocentrum_sp.;	0.307169	0.686515	DCM
Eukaryota;TSAR;Alveolata;Dinoflagellata;Dinophyceae;Prorocentrales;Prorocentraceae;Prorocentrum;Prorocentrum_sp.;	Eukaryota;TSAR;Alveolata;Dinoflagellata;Syndiniales;Dino-Group-II;Dino-Group-II-Clade-1;Dino-Group-II-Clade-1_X;Dino-Group-II-Clade-1_X_sp.;	0.479911	2.86831843400257e-05	DCM
Eukaryota;TSAR;Alveolata;Dinoflagellata;Dinophyceae;Prorocentrales;Prorocentraceae;Prorocentrum;Prorocentrum_sp.;	Eukaryota;TSAR;Alveolata;Dinoflagellata;Syndiniales;Dino-Group-II;Dino-Group-II-Clade-12;Dino-Group-II-Clade-12_X;Dino-Group-II-Clade-12_X_sp.;	0.441755	0.000442185	DCM
Eukaryota;TSAR;Alveolata;Dinoflagellata;Dinophyceae;Prorocentrales;Prorocentraceae;Prorocentrum;Prorocentrum_sp.;	Eukaryota;TSAR;Alveolata;Dinoflagellata;Syndiniales;Dino-Group-II;Dino-Group-II-Clade-7;Dino-Group-II-Clade-7_X;Dino-Group-II-Clade-7_X_sp.;	-0.115407	1	DCM
Eukaryota;TSAR;Alveolata;Dinoflagellata;Dinophyceae;Prorocentrales;Prorocentraceae;Prorocentrum;Prorocentrum_sp.;	Eukaryota;TSAR;Alveolata;Dinoflagellata;Syndiniales;Dino-Group-II;Dino-Group-II-Clade-10-and-11;Dino-Group-II-Clade-10-and-11_X;Dino-Group-II-Clade-10-and-11_X_sp.;	0.362913	0.0483255	DCM
Eukaryota;TSAR;Alveolata;Dinoflagellata;Dinophyceae;Prorocentrales;Prorocentraceae;Prorocentrum;Prorocentrum_sp.;	Eukaryota;TSAR;Alveolata;Dinoflagellata;Syndiniales;Dino-Group-II;Dino-Group-II-Clade-7;Dino-Group-II-Clade-7_X;Dino-Group-II-Clade-7_X_sp.;	0.486911	1.67300518443786e-05	DCM
Eukaryota;TSAR;Alveolata;Dinoflagellata;Dinophyceae;Prorocentrales;Prorocentraceae;Prorocentrum;Prorocentrum_sp.;	Eukaryota;TSAR;Alveolata;Dinoflagellata;Syndiniales;Dino-Group-II;Dino-Group-II-Clade-3;Dino-Group-II-Clade-3_X;Dino-Group-II-Clade-3_X_sp.;	0.452905	0.000205722	DCM
Eukaryota;TSAR;Alveolata;Ciliophora;Spirotrichea;Oligotrichida;Strombidiidae;Strombidium;Strombidium_capitatum;	Eukaryota;TSAR;Alveolata;Dinoflagellata;Syndiniales;Dino-Group-II;Dino-Group-II-Clade-14;Dino-Group-II-Clade-14_X;Dino-Group-II-Clade-14_X_sp.;	0.290467	1	DCM
Eukaryota;TSAR;Alveolata;Ciliophora;Spirotrichea;Oligotrichida;Strombidiidae;Strombidium;Strombidium_capitatum;	Eukaryota;TSAR;Alveolata;Dinoflagellata;Syndiniales;Dino-Group-II;Dino-Group-II-Clade-7;Dino-Group-II-Clade-7_X;Dino-Group-II-Clade-7_X_sp.;	0.185463	1	DCM
Eukaryota;TSAR;Alveolata;Ciliophora;Spirotrichea;Oligotrichida;Strombidiidae;Strombidium;Strombidium_capitatum;	Eukaryota;TSAR;Alveolata;Dinoflagellata;Syndiniales;Dino-Group-II;Dino-Group-II-Clade-5;Dino-Group-II-Clade-5_X;Dino-Group-II-Clade-5_X_sp.;	0.268593	1	DCM
Eukaryota;TSAR;Alveolata;Ciliophora;Spirotrichea;Oligotrichida;Strombidiidae;Strombidium;Strombidium_capitatum;	Eukaryota;TSAR;Alveolata;Dinoflagellata;Syndiniales;Dino-Group-II;Dino-Group-II-Clade-13;Dino-Group-II-Clade-13_X;Dino-Group-II-Clade-13_X_sp.;	0.189979	1	DCM
Eukaryota;TSAR;Alveolata;Ciliophora;Spirotrichea;Oligotrichida;Strombidiidae;Strombidium;Strombidium_capitatum;	Eukaryota;TSAR;Alveolata;Dinoflagellata;Syndiniales;Dino-Group-II;Dino-Group-II-Clade-1;Dino-Group-II-Clade-1_X;Dino-Group-II-Clade-1_X_sp.;	0.169799	1	DCM
Eukaryota;TSAR;Alveolata;Ciliophora;Spirotrichea;Oligotrichida;Strombidiidae;Strombidium;Strombidium_capitatum;	Eukaryota;TSAR;Alveolata;Dinoflagellata;Syndiniales;Dino-Group-II;Dino-Group-II-Clade-1;Dino-Group-II-Clade-1_X;Dino-Group-II-Clade-1_X_sp.;	0.326027	0.295822	DCM
Eukaryota;TSAR;Alveolata;Ciliophora;Spirotrichea;Oligotrichida;Strombidiidae;Strombidium;Strombidium_capitatum;	Eukaryota;TSAR;Alveolata;Dinoflagellata;Syndiniales;Dino-Group-II;Dino-Group-II-Clade-3;Dino-Group-II-Clade-3_X;Dino-Group-II-Clade-3_X_sp.;	0.263707	1	DCM
Eukaryota;TSAR;Alveolata;Ciliophora;Spirotrichea;Oligotrichida;Strombidiidae;Strombidium;Strombidium_capitatum;	Eukaryota;TSAR;Alveolata;Dinoflagellata;Syndiniales;Dino-Group-II;Dino-Group-II-Clade-26;Dino-Group-II-Clade-26_X;Dino-Group-II-Clade-26_X_sp.;	0.212558	1	DCM
Eukaryota;TSAR;Alveolata;Ciliophora;Spirotrichea;Oligotrichida;Strombidiidae;Strombidium;Strombidium_capitatum;	Eukaryota;TSAR;Alveolata;Dinoflagellata;Syndiniales;Dino-Group-II;Dino-Group-II-Clade-1;Dino-Group-II-Clade-1_X;Dino-Group-II-Clade-1_X_sp.;	-0.186244	1	DCM
Eukaryota;TSAR;Alveolata;Ciliophora;Spirotrichea;Oligotrichida;Strombidiidae;Strombidium;Strombidium_capitatum;	Eukaryota;TSAR;Alveolata;Dinoflagellata;Syndiniales;Dino-Group-II;Dino-Group-II-Clade-16;Dino-Group-II-Clade-16_X;Dino-Group-II-Clade-16_X_sp.;	-0.279327	1	DCM
Eukaryota;TSAR;Alveolata;Dinoflagellata;Dinophyceae;Prorocentrales;Prorocentraceae;Prorocentrum;Prorocentrum_sp.;	Eukaryota;TSAR;Alveolata;Dinoflagellata;Syndiniales;Dino-Group-II;Dino-Group-II-Clade-13;Dino-Group-II-Clade-13_X;Dino-Group-II-Clade-13_X_sp.;	0.252349	1	DCM
Eukaryota;TSAR;Alveolata;Dinoflagellata;Dinophyceae;Prorocentrales;Prorocentraceae;Prorocentrum;Prorocentrum_sp.;	Eukaryota;TSAR;Alveolata;Dinoflagellata;Syndiniales;Dino-Group-II;Dino-Group-II-Clade-14;Dino-Group-II-Clade-14_X;Dino-Group-II-Clade-14_X_sp.;	0.130999	1	DCM
Eukaryota;TSAR;Alveolata;Dinoflagellata;Dinophyceae;Prorocentrales;Prorocentraceae;Prorocentrum;Prorocentrum_sp.;	Eukaryota;TSAR;Alveolata;Dinoflagellata;Syndiniales;Dino-Group-II;Dino-Group-II-Clade-14;Dino-Group-II-Clade-14_X;Dino-Group-II-Clade-14_X_sp.;	0.262998	1	DCM
Eukaryota;TSAR;Alveolata;Dinoflagellata;Dinophyceae;Prorocentrales;Prorocentraceae;Prorocentrum;Prorocentrum_sp.;	Eukaryota;TSAR;Alveolata;Dinoflagellata;Syndiniales;Dino-Group-II;Dino-Group-II-Clade-1;Dino-Group-II-Clade-1_X;Dino-Group-II-Clade-1_X_sp.;	0.124811	1	DCM
Eukaryota;TSAR;Alveolata;Dinoflagellata;Dinophyceae;Prorocentrales;Prorocentraceae;Prorocentrum;Prorocentrum_sp.;	Eukaryota;TSAR;Alveolata;Dinoflagellata;Syndiniales;Dino-Group-II;Dino-Group-II-Clade-17;Dino-Group-II-Clade-17_X;Dino-Group-II-Clade-17_X_sp.;	-0.177969	1	DCM
Eukaryota;TSAR;Alveolata;Dinoflagellata;Dinophyceae;Prorocentrales;Prorocentraceae;Prorocentrum;Prorocentrum_sp.;	Eukaryota;TSAR;Alveolata;Dinoflagellata;Syndiniales;Dino-Group-II;Dino-Group-II-Clade-16;Dino-Group-II-Clade-16_X;Dino-Group-II-Clade-16_X_sp.;	-0.20561	1	DCM
Eukaryota;TSAR;Alveolata;Dinoflagellata;Dinophyceae;Prorocentrales;Prorocentraceae;Prorocentrum;Prorocentrum_sp.;	Eukaryota;TSAR;Alveolata;Dinoflagellata;Syndiniales;Dino-Group-II;Dino-Group-II-Clade-1;Dino-Group-II-Clade-1_X;Dino-Group-II-Clade-1_X_sp.;	0.124291	1	DCM
Eukaryota;TSAR;Alveolata;Dinoflagellata;Dinophyceae;Prorocentrales;Prorocentraceae;Prorocentrum;Prorocentrum_sp.;	Eukaryota;TSAR;Alveolata;Dinoflagellata;Syndiniales;Dino-Group-II;Dino-Group-II-Clade-1;Dino-Group-II-Clade-1_X;Dino-Group-II-Clade-1_X_sp.;	-0.191479	1	DCM
Eukaryota;TSAR;Alveolata;Dinoflagellata;Dinophyceae;Prorocentrales;Prorocentraceae;Prorocentrum;Prorocentrum_sp.;	Eukaryota;TSAR;Alveolata;Dinoflagellata;Syndiniales;Dino-Group-II;Dino-Group-II-Clade-5;Dino-Group-II-Clade-5_X;Dino-Group-II-Clade-5_X_sp.;	-0.211439	1	DCM
Eukaryota;TSAR;Alveolata;Dinoflagellata;Dinophyceae;Prorocentrales;Prorocentraceae;Prorocentrum;Prorocentrum_sp.;	Eukaryota;TSAR;Alveolata;Dinoflagellata;Syndiniales;Dino-Group-II;Dino-Group-II-Clade-23;Dino-Group-II-Clade-23_X;Dino-Group-II-Clade-23_X_sp.;	-0.176571	1	DCM
Eukaryota;TSAR;Alveolata;Dinoflagellata;Dinophyceae;Prorocentrales;Prorocentraceae;Prorocentrum;Prorocentrum_sp.;	Eukaryota;TSAR;Alveolata;Dinoflagellata;Syndiniales;Dino-Group-II;Dino-Group-II-Clade-1;Dino-Group-II-Clade-1_X;Dino-Group-II-Clade-1_X_sp.;	-0.190173	1	DCM
Eukaryota;TSAR;Alveolata;Dinoflagellata;Dinophyceae;Prorocentrales;Prorocentraceae;Prorocentrum;Prorocentrum_sp.;	Eukaryota;TSAR;Alveolata;Dinoflagellata;Syndiniales;Dino-Group-II;Dino-Group-II-Clade-4;Amoebophrya;Amoebophrya_sp.;	-0.213834	1	DCM
Eukaryota;TSAR;Alveolata;Dinoflagellata;Dinophyceae;Gonyaulacales;Ceratiaceae;Tripos	Eukaryota;TSAR;Alveolata;Dinoflagellata;Syndiniales;Dino-Group-II;Dino-Group-II-Clade-1;Dino-Group-II-Clade-1_X;Dino-Group-II-Clade-1_X_sp.;	-0.173093	1	DCM
Eukaryota;TSAR;Alveolata;Dinoflagellata;Dinophyceae;Gonyaulacales;Ceratiaceae;Tripos	Eukaryota;TSAR;Alveolata;Dinoflagellata;Syndiniales;Dino-Group-II;Dino-Group-II-Clade-3;Dino-Group-II-Clade-3_X;Dino-Group-II-Clade-3_X_sp.;	0.168974	1	DCM
Eukaryota;TSAR;Alveolata;Dinoflagellata;Dinophyceae;Gonyaulacales;Ceratiaceae;Tripos	Eukaryota;TSAR;Alveolata;Dinoflagellata;Syndiniales;Dino-Group-II;Dino-Group-II-Clade-50;Dino-Group-II-Clade-50_X;Dino-Group-II-Clade-50_X_sp.;	0.220877	1	DCM
Eukaryota;TSAR;Alveolata;Dinoflagellata;Dinophyceae;Gonyaulacales;Ceratiaceae;Tripos	Eukaryota;TSAR;Alveolata;Dinoflagellata;Syndiniales;Dino-Group-II;Dino-Group-II-Clade-13;Dino-Group-II-Clade-13_X;Dino-Group-II-Clade-13_X_sp.;	-0.214473	1	DCM
Eukaryota;TSAR;Alveolata;Dinoflagellata;Dinophyceae;Gonyaulacales;Ceratiaceae;Tripos	Eukaryota;TSAR;Alveolata;Dinoflagellata;Syndiniales;Dino-Group-II;Dino-Group-II-Clade-10-and-11;Dino-Group-II-Clade-10-and-11_X;Dino-Group-II-Clade-10-and-11_X_sp.;	-0.245872	1	DCM
Eukaryota;TSAR;Alveolata;Dinoflagellata;Dinophyceae;Gonyaulacales;Ceratiaceae;Tripos	Eukaryota;TSAR;Alveolata;Dinoflagellata;Syndiniales;Dino-Group-II;Dino-Group-II-Clade-12;Dino-Group-II-Clade-12_X;Dino-Group-II-Clade-12_X_sp.;	0.248481	1	DCM
Eukaryota;TSAR;Alveolata;Dinoflagellata;Dinophyceae;Gonyaulacales;Ceratiaceae;Tripos	Eukaryota;TSAR;Alveolata;Dinoflagellata;Syndiniales;Dino-Group-II;Dino-Group-II-Clade-3;Dino-Group-II-Clade-3_X;Dino-Group-II-Clade-3_X_sp.;	-0.157168	1	DCM
Eukaryota;TSAR;Alveolata;Dinoflagellata;Dinophyceae;Gonyaulacales;Ceratiaceae;Tripos	Eukaryota;TSAR;Alveolata;Dinoflagellata;Syndiniales;Dino-Group-II;Dino-Group-II-Clade-4;Amoebophrya;Amoebophrya_sp.;	-0.174557	1	DCM
Eukaryota;TSAR;Alveolata;Dinoflagellata;Dinophyceae;Gonyaulacales;Ceratiaceae;Tripos	Eukaryota;TSAR;Alveolata;Dinoflagellata;Syndiniales;Dino-Group-II;Dino-Group-II-Clade-10-and-11;Dino-Group-II-Clade-10-and-11_X;Dino-Group-II-Clade-10-and-11_X_sp.;	0.22142	1	DCM
Eukaryota;TSAR;Alveolata;Dinoflagellata;Dinophyceae;Gonyaulacales;Ceratiaceae;Tripos	Eukaryota;TSAR;Alveolata;Dinoflagellata;Syndiniales;Dino-Group-II;Dino-Group-II-Clade-1;Dino-Group-II-Clade-1_X;Dino-Group-II-Clade-1_X_sp.;	0.180907	1	DCM
Eukaryota;TSAR;Alveolata;Dinoflagellata;Dinophyceae;Gonyaulacales;Ceratiaceae;Tripos	Eukaryota;TSAR;Alveolata;Dinoflagellata;Syndiniales;Dino-Group-II;Dino-Group-II-Clade-5;Dino-Group-II-Clade-5_X;Dino-Group-II-Clade-5_X_sp.;	-0.150823	1	DCM
Eukaryota;TSAR;Alveolata;Dinoflagellata;Dinophyceae;Prorocentrales;Prorocentraceae;Prorocentrum	Eukaryota;TSAR;Alveolata;Dinoflagellata;Syndiniales;Dino-Group-II;Dino-Group-II-Clade-14;Dino-Group-II-Clade-14_X;Dino-Group-II-Clade-14_X_sp.;	0.322349	0.350121	DCM
Eukaryota;TSAR;Alveolata;Dinoflagellata;Dinophyceae;Prorocentrales;Prorocentraceae;Prorocentrum	Eukaryota;TSAR;Alveolata;Dinoflagellata;Syndiniales;Dino-Group-II;Dino-Group-II-Clade-1;Dino-Group-II-Clade-1_X;Dino-Group-II-Clade-1_X_sp.;	-0.228578	1	DCM
Eukaryota;TSAR;Alveolata;Dinoflagellata;Dinophyceae;Prorocentrales;Prorocentraceae;Prorocentrum	Eukaryota;TSAR;Alveolata;Dinoflagellata;Syndiniales;Dino-Group-II;Dino-Group-II-Clade-4;Dino-Group-II-Clade-4_X;Dino-Group-II-Clade-4_X_sp.;	0.116349	1	DCM
Eukaryota;TSAR;Alveolata;Dinoflagellata;Dinophyceae;Prorocentrales;Prorocentraceae;Prorocentrum	Eukaryota;TSAR;Alveolata;Dinoflagellata;Syndiniales;Dino-Group-II;Dino-Group-II-Clade-32;Dino-Group-II-Clade-32_X;Dino-Group-II-Clade-32_X_sp.;	-0.208728	1	DCM
Eukaryota;TSAR;Alveolata;Dinoflagellata;Dinophyceae;Prorocentrales;Prorocentraceae;Prorocentrum	Eukaryota;TSAR;Alveolata;Dinoflagellata;Syndiniales;Dino-Group-II;Dino-Group-II-Clade-22;Dino-Group-II-Clade-22_X;Dino-Group-II-Clade-22_X_sp.;	0.187789	1	DCM
Eukaryota;TSAR;Alveolata;Dinoflagellata;Dinophyceae;Prorocentrales;Prorocentraceae;Prorocentrum	Eukaryota;TSAR;Alveolata;Dinoflagellata;Syndiniales;Dino-Group-II;Dino-Group-II-Clade-6;Dino-Group-II-Clade-6_X;Dino-Group-II-Clade-6_X_sp.;	-0.170933	1	DCM
Eukaryota;TSAR;Alveolata;Dinoflagellata;Dinophyceae;Prorocentrales;Prorocentraceae;Prorocentrum	Eukaryota;TSAR;Alveolata;Dinoflagellata;Syndiniales;Dino-Group-II;Dino-Group-II-Clade-5;Dino-Group-II-Clade-5_X;Dino-Group-II-Clade-5_X_sp.;	-0.222935	1	DCM
Eukaryota;TSAR;Alveolata;Dinoflagellata;Dinophyceae;Prorocentrales;Prorocentraceae;Prorocentrum	Eukaryota;TSAR;Alveolata;Dinoflagellata;Syndiniales;Dino-Group-II;Dino-Group-II-Clade-38;Dino-Group-II-Clade-38_X;Dino-Group-II-Clade-38_X_sp.;	0.243186	1	DCM
Eukaryota;TSAR;Alveolata;Dinoflagellata;Syndiniales;Dino-Group-II;Dino-Group-II-Clade-19;Dino-Group-II-Clade-19_X;Dino-Group-II-Clade-19_X_sp.;	Eukaryota;TSAR;Alveolata;Dinoflagellata;Dinophyceae;Prorocentrales;Prorocentraceae;Prorocentrum;Prorocentrum_sp.;	-0.333729	0.206412	DCM
Eukaryota;TSAR;Alveolata;Dinoflagellata;Syndiniales;Dino-Group-II;Dino-Group-II-Clade-20;Dino-Group-II-Clade-20_X;Dino-Group-II-Clade-20_X_sp.;	Eukaryota;TSAR;Alveolata;Dinoflagellata;Dinophyceae;Gymnodiniales;Gymnodiniaceae;Gyrodinium;Gyrodinium_rubrum;	-0.282597	1	DCM
Eukaryota;TSAR;Alveolata;Dinoflagellata;Syndiniales;Dino-Group-II;Dino-Group-II-Clade-20;Dino-Group-II-Clade-20_X;Dino-Group-II-Clade-20_X_sp.;	Eukaryota;TSAR;Alveolata;Dinoflagellata;Dinophyceae;Gymnodiniales;Kareniaceae;Karlodinium	0.201778	1	DCM
Eukaryota;TSAR;Alveolata;Dinoflagellata;Syndiniales;Dino-Group-II;Dino-Group-II-Clade-16;Dino-Group-II-Clade-16_X;Dino-Group-II-Clade-16_X_sp.;	Eukaryota;TSAR;Alveolata;Dinoflagellata;Dinophyceae;Gonyaulacales;Gonyaulacaceae;Gonyaulax;Gonyaulax_polygramma;	0.212051	1	DCM
Eukaryota;TSAR;Alveolata;Dinoflagellata;Dinophyceae;Gonyaulacales;Gonyaulacaceae;Gonyaulax;Gonyaulax_polygramma;	Eukaryota;TSAR;Alveolata;Dinoflagellata;Syndiniales;Dino-Group-II;Dino-Group-II-Clade-10-and-11;Dino-Group-II-Clade-10-and-11_X;Dino-Group-II-Clade-10-and-11_X_sp.;	0.169114	1	DCM
Eukaryota;TSAR;Alveolata;Dinoflagellata;Dinophyceae;Gonyaulacales;Gonyaulacaceae;Gonyaulax;Gonyaulax_polygramma;	Eukaryota;TSAR;Alveolata;Dinoflagellata;Syndiniales;Dino-Group-II;Dino-Group-II-Clade-7;Dino-Group-II-Clade-7_X;Dino-Group-II-Clade-7_X_sp.;	-0.158407	1	DCM
Eukaryota;TSAR;Alveolata;Dinoflagellata;Dinophyceae;Gonyaulacales;Gonyaulacaceae;Gonyaulax;Gonyaulax_polygramma;	Eukaryota;TSAR;Alveolata;Dinoflagellata;Syndiniales;Dino-Group-II;Dino-Group-II-Clade-12;Dino-Group-II-Clade-12_X;Dino-Group-II-Clade-12_X_sp.;	0.180308	1	DCM
Eukaryota;TSAR;Alveolata;Dinoflagellata;Dinophyceae;Gonyaulacales;Gonyaulacaceae;Gonyaulax;Gonyaulax_polygramma;	Eukaryota;TSAR;Alveolata;Dinoflagellata;Syndiniales;Dino-Group-II;Dino-Group-II-Clade-1;Dino-Group-II-Clade-1_X;Dino-Group-II-Clade-1_X_sp.;	0.132836	1	DCM
Eukaryota;TSAR;Alveolata;Dinoflagellata;Dinophyceae;Gonyaulacales;Gonyaulacaceae;Gonyaulax;Gonyaulax_polygramma;	Eukaryota;TSAR;Alveolata;Dinoflagellata;Syndiniales;Dino-Group-II;Dino-Group-II-Clade-1;Dino-Group-II-Clade-1_X;Dino-Group-II-Clade-1_X_sp.;	0.116193	1	DCM
Eukaryota;TSAR;Alveolata;Dinoflagellata;Dinophyceae;Gonyaulacales;Gonyaulacaceae;Gonyaulax;Gonyaulax_polygramma;	Eukaryota;TSAR;Alveolata;Dinoflagellata;Syndiniales;Dino-Group-II;Dino-Group-II-Clade-20;Dino-Group-II-Clade-20_X;Dino-Group-II-Clade-20_X_sp.;	-0.146023	1	DCM
Eukaryota;TSAR;Alveolata;Dinoflagellata;Dinophyceae;Gonyaulacales;Gonyaulacaceae;Gonyaulax;Gonyaulax_polygramma;	Eukaryota;TSAR;Alveolata;Dinoflagellata;Syndiniales;Dino-Group-II;Dino-Group-II-Clade-1;Dino-Group-II-Clade-1_X;Dino-Group-II-Clade-1_X_sp.;	-0.0960303	1	DCM
Eukaryota;TSAR;Alveolata;Dinoflagellata;Dinophyceae;Gonyaulacales;Gonyaulacaceae;Gonyaulax;Gonyaulax_polygramma;	Eukaryota;TSAR;Alveolata;Dinoflagellata;Syndiniales;Dino-Group-II;Dino-Group-II-Clade-1;Dino-Group-II-Clade-1_X;Dino-Group-II-Clade-1_X_sp.;	-0.119356	1	DCM
Eukaryota;TSAR;Alveolata;Dinoflagellata;Dinophyceae;Gonyaulacales;Gonyaulacaceae;Gonyaulax;Gonyaulax_polygramma;	Eukaryota;TSAR;Alveolata;Dinoflagellata;Syndiniales;Dino-Group-II;Dino-Group-II-Clade-1;Dino-Group-II-Clade-1_X;Dino-Group-II-Clade-1_X_sp.;	-0.207528	1	DCM
Eukaryota;TSAR;Alveolata;Dinoflagellata;Dinophyceae;Gonyaulacales;Gonyaulacaceae;Gonyaulax;Gonyaulax_polygramma;	Eukaryota;TSAR;Alveolata;Dinoflagellata;Syndiniales;Dino-Group-II;Dino-Group-II-Clade-16;Dino-Group-II-Clade-16_X;Dino-Group-II-Clade-16_X_sp.;	0.160864	1	DCM
Eukaryota;TSAR;Alveolata;Dinoflagellata;Syndiniales;Dino-Group-II;Dino-Group-II-Clade-6;Dino-Group-II-Clade-6_X;Dino-Group-II-Clade-6_X_sp.;	Eukaryota;TSAR;Alveolata;Dinoflagellata;Dinophyceae;Gymnodiniales;Gymnodiniaceae;Gymnodinium;Gymnodinium_sp.;	0.309521	0.619919	DCM
Eukaryota;TSAR;Alveolata;Dinoflagellata;Syndiniales;Dino-Group-II;Dino-Group-II-Clade-10-and-11;Dino-Group-II-Clade-10-and-11_X;Dino-Group-II-Clade-10-and-11_X_sp.;	Eukaryota;TSAR;Alveolata;Dinoflagellata;Dinophyceae;Peridiniales;Thoracosphaeraceae;Scrippsiella	0.112184	1	DCM
Eukaryota;TSAR;Alveolata;Dinoflagellata;Syndiniales;Dino-Group-II;Dino-Group-II-Clade-22;Dino-Group-II-Clade-22_X;Dino-Group-II-Clade-22_X_sp.;	Eukaryota;TSAR;Alveolata;Dinoflagellata;Dinophyceae;Peridiniales;Thoracosphaeraceae;Scrippsiella	0.29883	0.979017	DCM
Eukaryota;TSAR;Alveolata;Dinoflagellata;Syndiniales;Dino-Group-II;Dino-Group-II-Clade-44;Dino-Group-II-Clade-44_X;Dino-Group-II-Clade-44_X_sp.;	Eukaryota;TSAR;Alveolata;Dinoflagellata;Dinophyceae;Gymnodiniales;Gymnodiniaceae;Gymnodinium;Gymnodinium_sp.;	0.238438	1	DCM
Eukaryota;TSAR;Alveolata;Dinoflagellata;Syndiniales;Dino-Group-II;Dino-Group-II-Clade-44;Dino-Group-II-Clade-44_X;Dino-Group-II-Clade-44_X_sp.;	Eukaryota;TSAR;Alveolata;Dinoflagellata;Dinophyceae;Gymnodiniales;Gymnodiniaceae;Gyrodinium;Gyrodinium_rubrum;	-0.18652	1	DCM
Eukaryota;TSAR;Alveolata;Dinoflagellata;Syndiniales;Dino-Group-II;Dino-Group-II-Clade-10-and-11;Dino-Group-II-Clade-10-and-11_X;Dino-Group-II-Clade-10-and-11_X_sp.;	Eukaryota;TSAR;Alveolata;Dinoflagellata;Dinophyceae;Prorocentrales;Prorocentraceae;Prorocentrum	0.193362	1	DCM
Eukaryota;TSAR;Alveolata;Dinoflagellata;Syndiniales;Dino-Group-II;Dino-Group-II-Clade-22;Dino-Group-II-Clade-22_X;Dino-Group-II-Clade-22_X_sp.;	Eukaryota;TSAR;Alveolata;Dinoflagellata;Dinophyceae;Prorocentrales;Prorocentraceae;Prorocentrum;Prorocentrum_sp.;	0.336879	0.177669	DCM
Eukaryota;TSAR;Alveolata;Dinoflagellata;Syndiniales;Dino-Group-II;Dino-Group-II-Clade-22;Dino-Group-II-Clade-22_X;Dino-Group-II-Clade-22_X_sp.;	Eukaryota;TSAR;Alveolata;Dinoflagellata;Dinophyceae;Prorocentrales;Prorocentraceae;Prorocentrum;Prorocentrum_sp.;	0.257704	1	DCM
Eukaryota;TSAR;Alveolata;Dinoflagellata;Dinophyceae;Peridiniales;Thoracosphaeraceae;Scrippsiella	Eukaryota;TSAR;Alveolata;Dinoflagellata;Syndiniales;Dino-Group-II;Dino-Group-II-Clade-17;Dino-Group-II-Clade-17_X;Dino-Group-II-Clade-17_X_sp.;	0.30896	0.635256	DCM
Eukaryota;TSAR;Alveolata;Dinoflagellata;Dinophyceae;Peridiniales;Thoracosphaeraceae;Scrippsiella	Eukaryota;TSAR;Alveolata;Dinoflagellata;Syndiniales;Dino-Group-II;Dino-Group-II-Clade-16;Dino-Group-II-Clade-16_X;Dino-Group-II-Clade-16_X_sp.;	-0.295254	1	DCM
Eukaryota;TSAR;Alveolata;Dinoflagellata;Dinophyceae;Peridiniales;Thoracosphaeraceae;Scrippsiella	Eukaryota;TSAR;Alveolata;Dinoflagellata;Syndiniales;Dino-Group-II;Dino-Group-II-Clade-13;Dino-Group-II-Clade-13_X;Dino-Group-II-Clade-13_X_sp.;	-0.202476	1	DCM
Eukaryota;TSAR;Alveolata;Dinoflagellata;Dinophyceae;Peridiniales;Thoracosphaeraceae;Scrippsiella	Eukaryota;TSAR;Alveolata;Dinoflagellata;Syndiniales;Dino-Group-II;Dino-Group-II-Clade-14;Dino-Group-II-Clade-14_X;Dino-Group-II-Clade-14_X_sp.;	-0.278617	1	DCM
Eukaryota;TSAR;Alveolata;Dinoflagellata;Dinophyceae;Peridiniales;Thoracosphaeraceae;Scrippsiella	Eukaryota;TSAR;Alveolata;Dinoflagellata;Syndiniales;Dino-Group-II;Dino-Group-II-Clade-3;Dino-Group-II-Clade-3_X;Dino-Group-II-Clade-3_X_sp.;	0.277967	1	DCM
Eukaryota;TSAR;Alveolata;Dinoflagellata;Dinophyceae;Peridiniales;Thoracosphaeraceae;Scrippsiella	Eukaryota;TSAR;Alveolata;Dinoflagellata;Syndiniales;Dino-Group-II;Dino-Group-II-Clade-10-and-11;Dino-Group-II-Clade-10-and-11_X;Dino-Group-II-Clade-10-and-11_X_sp.;	-0.192891	1	DCM
Eukaryota;TSAR;Alveolata;Dinoflagellata;Dinophyceae;Peridiniales;Thoracosphaeraceae;Scrippsiella	Eukaryota;TSAR;Alveolata;Dinoflagellata;Syndiniales;Dino-Group-II;Dino-Group-II-Clade-1;Dino-Group-II-Clade-1_X;Dino-Group-II-Clade-1_X_sp.;	0.136378	1	DCM
Eukaryota;TSAR;Alveolata;Dinoflagellata;Dinophyceae;Peridiniales;Thoracosphaeraceae;Scrippsiella	Eukaryota;TSAR;Alveolata;Dinoflagellata;Syndiniales;Dino-Group-II;Dino-Group-II-Clade-1;Dino-Group-II-Clade-1_X;Dino-Group-II-Clade-1_X_sp.;	-0.153435	1	DCM
Eukaryota;TSAR;Alveolata;Dinoflagellata;Syndiniales;Dino-Group-II;Dino-Group-II-Clade-10-and-11;Dino-Group-II-Clade-10-and-11_X;Dino-Group-II-Clade-10-and-11_X_sp.;	Eukaryota;TSAR;Alveolata;Dinoflagellata;Dinophyceae;Gymnodiniales;Gymnodiniaceae;Gyrodinium;Gyrodinium_rubrum;	-0.227233	1	DCM
Eukaryota;TSAR;Alveolata;Dinoflagellata;Syndiniales;Dino-Group-II;Dino-Group-II-Clade-10-and-11;Dino-Group-II-Clade-10-and-11_X;Dino-Group-II-Clade-10-and-11_X_sp.;	Eukaryota;TSAR;Alveolata;Dinoflagellata;Dinophyceae;Gonyaulacales;Ceratiaceae;Tripos;Tripos_furca;	-0.232434	1	DCM
Eukaryota;TSAR;Alveolata;Dinoflagellata;Syndiniales;Dino-Group-II;Dino-Group-II-Clade-7;Dino-Group-II-Clade-7_X;Dino-Group-II-Clade-7_X_sp.;	Eukaryota;TSAR;Alveolata;Dinoflagellata;Dinophyceae;Gymnodiniales;Gymnodiniaceae;Gymnodinium;Gymnodinium_sp.;	0.299052	0.969941	DCM
Eukaryota;TSAR;Alveolata;Dinoflagellata;Dinophyceae;Prorocentrales;Prorocentraceae;Prorocentrum;Prorocentrum_sp.;	Eukaryota;TSAR;Alveolata;Dinoflagellata;Syndiniales;Dino-Group-II;Dino-Group-II-Clade-16;Dino-Group-II-Clade-16_X;Dino-Group-II-Clade-16_X_sp.;	0.229296	1	DCM
Eukaryota;TSAR;Alveolata;Dinoflagellata;Dinophyceae;Prorocentrales;Prorocentraceae;Prorocentrum;Prorocentrum_sp.;	Eukaryota;TSAR;Alveolata;Dinoflagellata;Syndiniales;Dino-Group-II;Dino-Group-II-Clade-13;Dino-Group-II-Clade-13_X;Dino-Group-II-Clade-13_X_sp.;	-0.0999317	1	DCM
Eukaryota;TSAR;Alveolata;Dinoflagellata;Dinophyceae;Prorocentrales;Prorocentraceae;Prorocentrum;Prorocentrum_sp.;	Eukaryota;TSAR;Alveolata;Dinoflagellata;Syndiniales;Dino-Group-II;Dino-Group-II-Clade-10-and-11;Dino-Group-II-Clade-10-and-11_X;Dino-Group-II-Clade-10-and-11_X_sp.;	0.185824	1	DCM
Eukaryota;TSAR;Alveolata;Dinoflagellata;Dinophyceae;Prorocentrales;Prorocentraceae;Prorocentrum;Prorocentrum_sp.;	Eukaryota;TSAR;Alveolata;Dinoflagellata;Syndiniales;Dino-Group-II;Dino-Group-II-Clade-1;Dino-Group-II-Clade-1_X;Dino-Group-II-Clade-1_X_sp.;	-0.179505	1	DCM
Eukaryota;TSAR;Alveolata;Dinoflagellata;Dinophyceae;Prorocentrales;Prorocentraceae;Prorocentrum;Prorocentrum_sp.;	Eukaryota;TSAR;Alveolata;Dinoflagellata;Syndiniales;Dino-Group-II;Dino-Group-II-Clade-13;Dino-Group-II-Clade-13_X;Dino-Group-II-Clade-13_X_sp.;	0.266146	1	DCM
Eukaryota;TSAR;Alveolata;Dinoflagellata;Dinophyceae;Prorocentrales;Prorocentraceae;Prorocentrum;Prorocentrum_sp.;	Eukaryota;TSAR;Alveolata;Dinoflagellata;Syndiniales;Dino-Group-II;Dino-Group-II-Clade-10-and-11;Dino-Group-II-Clade-10-and-11_X;Dino-Group-II-Clade-10-and-11_X_sp.;	-0.263431	1	DCM
Eukaryota;TSAR;Alveolata;Dinoflagellata;Dinophyceae;Prorocentrales;Prorocentraceae;Prorocentrum;Prorocentrum_sp.;	Eukaryota;TSAR;Alveolata;Dinoflagellata;Syndiniales;Dino-Group-II;Dino-Group-II-Clade-14;Dino-Group-II-Clade-14_X;Dino-Group-II-Clade-14_X_sp.;	-0.114519	1	DCM
Eukaryota;TSAR;Alveolata;Dinoflagellata;Dinophyceae;Prorocentrales;Prorocentraceae;Prorocentrum;Prorocentrum_sp.;	Eukaryota;TSAR;Alveolata;Dinoflagellata;Syndiniales;Dino-Group-II;Dino-Group-II-Clade-4;Dino-Group-II-Clade-4_X;Dino-Group-II-Clade-4_X_sp.;	0.229088	1	DCM
Eukaryota;TSAR;Alveolata;Dinoflagellata;Syndiniales;Dino-Group-II;Dino-Group-II-Clade-16;Dino-Group-II-Clade-16_X;Dino-Group-II-Clade-16_X_sp.;	Eukaryota;TSAR;Alveolata;Dinoflagellata;Dinophyceae;Prorocentrales;Prorocentraceae;Prorocentrum;Prorocentrum_sp.;	0.249225	1	DCM
Eukaryota;TSAR;Alveolata;Dinoflagellata;Dinophyceae;Prorocentrales;Prorocentraceae;Prorocentrum;Prorocentrum_sp.;	Eukaryota;TSAR;Alveolata;Dinoflagellata;Syndiniales;Dino-Group-II;Dino-Group-II-Clade-13;Dino-Group-II-Clade-13_X;Dino-Group-II-Clade-13_X_sp.;	-0.253478	1	DCM
Eukaryota;TSAR;Alveolata;Dinoflagellata;Dinophyceae;Prorocentrales;Prorocentraceae;Prorocentrum;Prorocentrum_sp.;	Eukaryota;TSAR;Alveolata;Dinoflagellata;Syndiniales;Dino-Group-II;Dino-Group-II-Clade-14;Dino-Group-II-Clade-14_X;Dino-Group-II-Clade-14_X_sp.;	0.228615	1	DCM
Eukaryota;TSAR;Alveolata;Dinoflagellata;Dinophyceae;Prorocentrales;Prorocentraceae;Prorocentrum;Prorocentrum_sp.;	Eukaryota;TSAR;Alveolata;Dinoflagellata;Syndiniales;Dino-Group-II;Dino-Group-II-Clade-3;Dino-Group-II-Clade-3_X;Dino-Group-II-Clade-3_X_sp.;	0.210154	1	DCM
Eukaryota;TSAR;Alveolata;Dinoflagellata;Dinophyceae;Prorocentrales;Prorocentraceae;Prorocentrum;Prorocentrum_sp.;	Eukaryota;TSAR;Alveolata;Dinoflagellata;Syndiniales;Dino-Group-II;Dino-Group-II-Clade-15;Dino-Group-II-Clade-15_X;Dino-Group-II-Clade-15_X_sp.;	0.182204	1	DCM
Eukaryota;TSAR;Alveolata;Dinoflagellata;Dinophyceae;Prorocentrales;Prorocentraceae;Prorocentrum;Prorocentrum_sp.;	Eukaryota;TSAR;Alveolata;Dinoflagellata;Syndiniales;Dino-Group-II;Dino-Group-II-Clade-23;Dino-Group-II-Clade-23_X;Dino-Group-II-Clade-23_X_sp.;	-0.22053	1	DCM
Eukaryota;TSAR;Alveolata;Dinoflagellata;Dinophyceae;Prorocentrales;Prorocentraceae;Prorocentrum;Prorocentrum_sp.;	Eukaryota;TSAR;Alveolata;Dinoflagellata;Syndiniales;Dino-Group-II;Dino-Group-II-Clade-7;Dino-Group-II-Clade-7_X;Dino-Group-II-Clade-7_X_sp.;	0.230929	1	DCM
Eukaryota;TSAR;Alveolata;Dinoflagellata;Dinophyceae;Prorocentrales;Prorocentraceae;Prorocentrum;Prorocentrum_sp.;	Eukaryota;TSAR;Alveolata;Dinoflagellata;Syndiniales;Dino-Group-II;Dino-Group-II-Clade-3;Dino-Group-II-Clade-3_X;Dino-Group-II-Clade-3_X_sp.;	-0.103858	1	DCM
Eukaryota;TSAR;Alveolata;Dinoflagellata;Dinophyceae;Prorocentrales;Prorocentraceae;Prorocentrum;Prorocentrum_sp.;	Eukaryota;TSAR;Alveolata;Dinoflagellata;Syndiniales;Dino-Group-II;Dino-Group-II-Clade-3;Dino-Group-II-Clade-3_X;Dino-Group-II-Clade-3_X_sp.;	-0.209814	1	DCM
Eukaryota;TSAR;Alveolata;Dinoflagellata;Dinophyceae;Prorocentrales;Prorocentraceae;Prorocentrum;Prorocentrum_sp.;	Eukaryota;TSAR;Alveolata;Dinoflagellata;Syndiniales;Dino-Group-II;Dino-Group-II-Clade-24;Dino-Group-II-Clade-24_X;Dino-Group-II-Clade-24_X_sp.;	-0.189626	1	DCM
Eukaryota;TSAR;Alveolata;Dinoflagellata;Dinophyceae;Prorocentrales;Prorocentraceae;Prorocentrum;Prorocentrum_sp.;	Eukaryota;TSAR;Alveolata;Dinoflagellata;Syndiniales;Dino-Group-II;Dino-Group-II-Clade-38;Dino-Group-II-Clade-38_X;Dino-Group-II-Clade-38_X_sp.;	0.189967	1	DCM
Eukaryota;TSAR;Alveolata;Dinoflagellata;Syndiniales;Dino-Group-II;Dino-Group-II-Clade-6;Dino-Group-II-Clade-6_X;Dino-Group-II-Clade-6_X_sp.;	Eukaryota;TSAR;Alveolata;Dinoflagellata;Dinophyceae;Gymnodiniales;Kareniaceae;Karlodinium;Karlodinium_veneficum;	-0.182032	1	DCM
Eukaryota;TSAR;Alveolata;Dinoflagellata;Syndiniales;Dino-Group-II;Dino-Group-II-Clade-6;Dino-Group-II-Clade-6_X;Dino-Group-II-Clade-6_X_sp.;	Eukaryota;TSAR;Alveolata;Dinoflagellata;Dinophyceae;Gymnodiniales;Kareniaceae;Karlodinium;Karlodinium_sp.;	0.227491	1	DCM
Eukaryota;TSAR;Alveolata;Dinoflagellata;Syndiniales;Dino-Group-II;Dino-Group-II-Clade-6;Dino-Group-II-Clade-6_X;Dino-Group-II-Clade-6_X_sp.;	Eukaryota;TSAR;Alveolata;Dinoflagellata;Dinophyceae;Gymnodiniales;Gymnodiniaceae;Gymnodinium	0.479768	2.89969849218501e-05	DCM
Eukaryota;TSAR;Alveolata;Dinoflagellata;Dinophyceae;Peridiniales;Thoracosphaeraceae;Scrippsiella	Eukaryota;TSAR;Alveolata;Dinoflagellata;Syndiniales;Dino-Group-II;Dino-Group-II-Clade-3;Dino-Group-II-Clade-3_X;Dino-Group-II-Clade-3_X_sp.;	0.234989	1	DCM
Eukaryota;TSAR;Alveolata;Dinoflagellata;Dinophyceae;Peridiniales;Thoracosphaeraceae;Scrippsiella	Eukaryota;TSAR;Alveolata;Dinoflagellata;Syndiniales;Dino-Group-II;Dino-Group-II-Clade-56;Dino-Group-II-Clade-56_X;Dino-Group-II-Clade-56_X_sp.;	0.250584	1	DCM
Eukaryota;TSAR;Alveolata;Dinoflagellata;Dinophyceae;Peridiniales;Thoracosphaeraceae;Scrippsiella	Eukaryota;TSAR;Alveolata;Dinoflagellata;Syndiniales;Dino-Group-II;Dino-Group-II-Clade-15;Dino-Group-II-Clade-15_X;Dino-Group-II-Clade-15_X_sp.;	0.162526	1	DCM
Eukaryota;TSAR;Alveolata;Dinoflagellata;Dinophyceae;Peridiniales;Thoracosphaeraceae;Scrippsiella	Eukaryota;TSAR;Alveolata;Dinoflagellata;Syndiniales;Dino-Group-II;Dino-Group-II-Clade-32;Dino-Group-II-Clade-32_X;Dino-Group-II-Clade-32_X_sp.;	0.158359	1	DCM
Eukaryota;TSAR;Alveolata;Dinoflagellata;Dinophyceae;Peridiniales;Thoracosphaeraceae;Scrippsiella	Eukaryota;TSAR;Alveolata;Dinoflagellata;Syndiniales;Dino-Group-II;Dino-Group-II-Clade-30;Dino-Group-II-Clade-30_X;Dino-Group-II-Clade-30_X_sp.;	-0.151527	1	DCM
Eukaryota;TSAR;Alveolata;Dinoflagellata;Dinophyceae;Peridiniales;Thoracosphaeraceae;Scrippsiella	Eukaryota;TSAR;Alveolata;Dinoflagellata;Syndiniales;Dino-Group-II;Dino-Group-II-Clade-32;Dino-Group-II-Clade-32_X;Dino-Group-II-Clade-32_X_sp.;	0.24705	1	DCM
Eukaryota;TSAR;Alveolata;Dinoflagellata;Dinophyceae;Peridiniales;Thoracosphaeraceae;Scrippsiella	Eukaryota;TSAR;Alveolata;Dinoflagellata;Syndiniales;Dino-Group-II;Dino-Group-II-Clade-4;Dino-Group-II-Clade-4_X;Dino-Group-II-Clade-4_X_sp.;	-0.24482	1	DCM
Eukaryota;TSAR;Alveolata;Dinoflagellata;Dinophyceae;Gonyaulacales;Ceratiaceae;Tripos	Eukaryota;TSAR;Alveolata;Dinoflagellata;Syndiniales;Dino-Group-II;Dino-Group-II-Clade-1;Dino-Group-II-Clade-1_X;Dino-Group-II-Clade-1_X_sp.;	0.111132	1	DCM
Eukaryota;TSAR;Alveolata;Dinoflagellata;Dinophyceae;Gonyaulacales;Ceratiaceae;Tripos	Eukaryota;TSAR;Alveolata;Dinoflagellata;Syndiniales;Dino-Group-II;Dino-Group-II-Clade-1;Dino-Group-II-Clade-1_X;Dino-Group-II-Clade-1_X_sp.;	0.178739	1	DCM
Eukaryota;TSAR;Alveolata;Dinoflagellata;Dinophyceae;Gonyaulacales;Ceratiaceae;Tripos	Eukaryota;TSAR;Alveolata;Dinoflagellata;Syndiniales;Dino-Group-II;Dino-Group-II-Clade-1;Dino-Group-II-Clade-1_X;Dino-Group-II-Clade-1_X_sp.;	0.0468538	1	DCM
Eukaryota;TSAR;Alveolata;Dinoflagellata;Dinophyceae;Gonyaulacales;Ceratiaceae;Tripos	Eukaryota;TSAR;Alveolata;Dinoflagellata;Syndiniales;Dino-Group-II;Dino-Group-II-Clade-3;Dino-Group-II-Clade-3_X;Dino-Group-II-Clade-3_X_sp.;	-0.141763	1	DCM
Eukaryota;TSAR;Alveolata;Dinoflagellata;Dinophyceae;Gonyaulacales;Ceratiaceae;Tripos	Eukaryota;TSAR;Alveolata;Dinoflagellata;Syndiniales;Dino-Group-II;Dino-Group-II-Clade-8;Dino-Group-II-Clade-8_X;Dino-Group-II-Clade-8_X_sp.;	0.0468538	1	DCM
Eukaryota;TSAR;Alveolata;Dinoflagellata;Dinophyceae;Gonyaulacales;Ceratiaceae;Tripos	Eukaryota;TSAR;Alveolata;Dinoflagellata;Syndiniales;Dino-Group-II;Dino-Group-II-Clade-10-and-11;Dino-Group-II-Clade-10-and-11_X;Dino-Group-II-Clade-10-and-11_X_sp.;	-0.226029	1	DCM
Eukaryota;TSAR;Alveolata;Dinoflagellata;Dinophyceae;Gonyaulacales;Ceratiaceae;Tripos	Eukaryota;TSAR;Alveolata;Dinoflagellata;Syndiniales;Dino-Group-II;Dino-Group-II-Clade-2;Dino-Group-II-Clade-2_X;Dino-Group-II-Clade-2_X_sp.;	0.271083	1	DCM
Eukaryota;TSAR;Alveolata;Dinoflagellata;Syndiniales;Dino-Group-II;Dino-Group-II-Clade-6;Dino-Group-II-Clade-6_X;Dino-Group-II-Clade-6_X_sp.;	Eukaryota;TSAR;Alveolata;Dinoflagellata;Dinophyceae;Prorocentrales;Prorocentraceae;Prorocentrum;Prorocentrum_sp.;	-0.240312	1	DCM
Eukaryota;TSAR;Alveolata;Dinoflagellata;Syndiniales;Dino-Group-II;Dino-Group-II-Clade-6;Dino-Group-II-Clade-6_X;Dino-Group-II-Clade-6_X_sp.;	Eukaryota;TSAR;Alveolata;Dinoflagellata;Dinophyceae;Gymnodiniales;Kareniaceae;Karlodinium	-0.244645	1	DCM
Eukaryota;TSAR;Alveolata;Dinoflagellata;Syndiniales;Dino-Group-II;Dino-Group-II-Clade-6;Dino-Group-II-Clade-6_X;Dino-Group-II-Clade-6_X_sp.;	Eukaryota;TSAR;Alveolata;Dinoflagellata;Dinophyceae;Gymnodiniales;Gymnodiniaceae;Gymnodinium	0.350305	0.0920804	DCM
Eukaryota;TSAR;Alveolata;Dinoflagellata;Syndiniales;Dino-Group-II;Dino-Group-II-Clade-10-and-11;Dino-Group-II-Clade-10-and-11_X;Dino-Group-II-Clade-10-and-11_X_sp.;	Eukaryota;TSAR;Alveolata;Dinoflagellata;Dinophyceae;Dinophysiales;Dinophysiaceae;Dinophysis	0.170007	1	DCM
Eukaryota;TSAR;Alveolata;Dinoflagellata;Syndiniales;Dino-Group-II;Dino-Group-II-Clade-10-and-11;Dino-Group-II-Clade-10-and-11_X;Dino-Group-II-Clade-10-and-11_X_sp.;	Eukaryota;TSAR;Alveolata;Dinoflagellata;Dinophyceae;Prorocentrales;Prorocentraceae;Prorocentrum;Prorocentrum_sp.;	-0.272913	1	DCM
Eukaryota;TSAR;Alveolata;Dinoflagellata;Syndiniales;Dino-Group-II;Dino-Group-II-Clade-1;Dino-Group-II-Clade-1_X;Dino-Group-II-Clade-1_X_sp.;	Eukaryota;TSAR;Alveolata;Dinoflagellata;Dinophyceae;Peridiniales;Protoperidiniaceae;Protoperidinium;Protoperidinium_sp.;	0.0976131	1	DCM
Eukaryota;TSAR;Alveolata;Dinoflagellata;Syndiniales;Dino-Group-II;Dino-Group-II-Clade-6;Dino-Group-II-Clade-6_X;Dino-Group-II-Clade-6_X_sp.;	Eukaryota;TSAR;Alveolata;Dinoflagellata;Dinophyceae;Prorocentrales;Prorocentraceae;Prorocentrum;Prorocentrum_sp.;	0.179889	1	DCM
Eukaryota;TSAR;Alveolata;Dinoflagellata;Syndiniales;Dino-Group-II;Dino-Group-II-Clade-6;Dino-Group-II-Clade-6_X;Dino-Group-II-Clade-6_X_sp.;	Eukaryota;TSAR;Alveolata;Dinoflagellata;Dinophyceae;Gonyaulacales;Ceratiaceae;Tripos;Tripos_furca;	-0.0436939	1	DCM
Eukaryota;TSAR;Alveolata;Dinoflagellata;Syndiniales;Dino-Group-II;Dino-Group-II-Clade-1;Dino-Group-II-Clade-1_X;Dino-Group-II-Clade-1_X_sp.;	Eukaryota;TSAR;Alveolata;Dinoflagellata;Dinophyceae;Gymnodiniales;Kareniaceae;Karlodinium;Karlodinium_veneficum;	0.390067	0.0109662	DCM
Eukaryota;TSAR;Alveolata;Dinoflagellata;Syndiniales;Dino-Group-II;Dino-Group-II-Clade-1;Dino-Group-II-Clade-1_X;Dino-Group-II-Clade-1_X_sp.;	Eukaryota;TSAR;Alveolata;Dinoflagellata;Dinophyceae;Prorocentrales;Prorocentraceae;Prorocentrum;Prorocentrum_sp.;	0.143411	1	DCM
Eukaryota;TSAR;Alveolata;Dinoflagellata;Dinophyceae;Gymnodiniales;Kareniaceae;Karlodinium;Karlodinium_veneficum;	Eukaryota;TSAR;Alveolata;Dinoflagellata;Syndiniales;Dino-Group-II;Dino-Group-II-Clade-1;Dino-Group-II-Clade-1_X;Dino-Group-II-Clade-1_X_sp.;	0.19502	1	DCM
Eukaryota;TSAR;Alveolata;Dinoflagellata;Dinophyceae;Gymnodiniales;Kareniaceae;Karlodinium;Karlodinium_veneficum;	Eukaryota;TSAR;Alveolata;Dinoflagellata;Syndiniales;Dino-Group-II;Dino-Group-II-Clade-5;Dino-Group-II-Clade-5_X;Dino-Group-II-Clade-5_X_sp.;	0.188912	1	DCM
Eukaryota;TSAR;Alveolata;Dinoflagellata;Dinophyceae;Gymnodiniales;Kareniaceae;Karlodinium;Karlodinium_veneficum;	Eukaryota;TSAR;Alveolata;Dinoflagellata;Syndiniales;Dino-Group-II;Dino-Group-II-Clade-3;Dino-Group-II-Clade-3_X;Dino-Group-II-Clade-3_X_sp.;	0.23272	1	DCM
Eukaryota;TSAR;Alveolata;Dinoflagellata;Dinophyceae;Gymnodiniales;Kareniaceae;Karlodinium;Karlodinium_veneficum;	Eukaryota;TSAR;Alveolata;Dinoflagellata;Syndiniales;Dino-Group-II;Dino-Group-II-Clade-3;Dino-Group-II-Clade-3_X;Dino-Group-II-Clade-3_X_sp.;	0.185717	1	DCM
Eukaryota;TSAR;Alveolata;Dinoflagellata;Dinophyceae;Gymnodiniales;Kareniaceae;Karlodinium;Karlodinium_veneficum;	Eukaryota;TSAR;Alveolata;Dinoflagellata;Syndiniales;Dino-Group-II;Dino-Group-II-Clade-1;Dino-Group-II-Clade-1_X;Dino-Group-II-Clade-1_X_sp.;	-0.268441	1	DCM
Eukaryota;TSAR;Alveolata;Dinoflagellata;Dinophyceae;Gymnodiniales;Kareniaceae;Karlodinium;Karlodinium_veneficum;	Eukaryota;TSAR;Alveolata;Dinoflagellata;Syndiniales;Dino-Group-II;Dino-Group-II-Clade-4;Amoebophrya;Amoebophrya_sp.;	-0.435684	0.000663186	DCM
Eukaryota;TSAR;Alveolata;Dinoflagellata;Syndiniales;Dino-Group-II;Dino-Group-II-Clade-8;Dino-Group-II-Clade-8_X;Dino-Group-II-Clade-8_X_sp.;	Eukaryota;TSAR;Alveolata;Dinoflagellata;Dinophyceae;Gymnodiniales;Kareniaceae;Karlodinium;Karlodinium_sp.;	-0.242288	1	DCM
Eukaryota;TSAR;Alveolata;Dinoflagellata;Syndiniales;Dino-Group-II;Dino-Group-II-Clade-8;Dino-Group-II-Clade-8_X;Dino-Group-II-Clade-8_X_sp.;	Eukaryota;TSAR;Alveolata;Dinoflagellata;Dinophyceae;Prorocentrales;Prorocentraceae;Prorocentrum;Prorocentrum_sp.;	0.262492	1	DCM
Eukaryota;TSAR;Alveolata;Dinoflagellata;Dinophyceae;Prorocentrales;Prorocentraceae;Prorocentrum;Prorocentrum_sp.;	Eukaryota;TSAR;Alveolata;Dinoflagellata;Syndiniales;Dino-Group-II;Dino-Group-II-Clade-1;Dino-Group-II-Clade-1_X;Dino-Group-II-Clade-1_X_sp.;	0.291708	1	DCM
Eukaryota;TSAR;Alveolata;Dinoflagellata;Dinophyceae;Prorocentrales;Prorocentraceae;Prorocentrum;Prorocentrum_sp.;	Eukaryota;TSAR;Alveolata;Dinoflagellata;Syndiniales;Dino-Group-II;Dino-Group-II-Clade-10-and-11;Dino-Group-II-Clade-10-and-11_X;Dino-Group-II-Clade-10-and-11_X_sp.;	0.307294	0.682812	DCM
Eukaryota;TSAR;Alveolata;Dinoflagellata;Dinophyceae;Prorocentrales;Prorocentraceae;Prorocentrum;Prorocentrum_sp.;	Eukaryota;TSAR;Alveolata;Dinoflagellata;Syndiniales;Dino-Group-II;Dino-Group-II-Clade-10-and-11;Dino-Group-II-Clade-10-and-11_X;Dino-Group-II-Clade-10-and-11_X_sp.;	0.246215	1	DCM
Eukaryota;TSAR;Alveolata;Dinoflagellata;Dinophyceae;Prorocentrales;Prorocentraceae;Prorocentrum;Prorocentrum_sp.;	Eukaryota;TSAR;Alveolata;Dinoflagellata;Syndiniales;Dino-Group-II;Dino-Group-II-Clade-16;Dino-Group-II-Clade-16_X;Dino-Group-II-Clade-16_X_sp.;	0.225435	1	DCM
Eukaryota;TSAR;Alveolata;Dinoflagellata;Dinophyceae;Prorocentrales;Prorocentraceae;Prorocentrum;Prorocentrum_sp.;	Eukaryota;TSAR;Alveolata;Dinoflagellata;Syndiniales;Dino-Group-II;Dino-Group-II-Clade-32;Dino-Group-II-Clade-32_X;Dino-Group-II-Clade-32_X_sp.;	0.248926	1	DCM
Eukaryota;TSAR;Alveolata;Dinoflagellata;Syndiniales;Dino-Group-II;Dino-Group-II-Clade-5;Dino-Group-II-Clade-5_X;Dino-Group-II-Clade-5_X_sp.;	Eukaryota;TSAR;Alveolata;Dinoflagellata;Dinophyceae;Gymnodiniales;Gymnodiniaceae;Gymnodinium	0.529898	4.61649733911375e-07	DCM
Eukaryota;TSAR;Alveolata;Dinoflagellata;Dinophyceae;Prorocentrales;Prorocentraceae;Prorocentrum	Eukaryota;TSAR;Alveolata;Dinoflagellata;Syndiniales;Dino-Group-II;Dino-Group-II-Clade-5;Dino-Group-II-Clade-5_X;Dino-Group-II-Clade-5_X_sp.;	-0.270908	1	DCM
Eukaryota;TSAR;Alveolata;Dinoflagellata;Dinophyceae;Prorocentrales;Prorocentraceae;Prorocentrum	Eukaryota;TSAR;Alveolata;Dinoflagellata;Syndiniales;Dino-Group-II;Dino-Group-II-Clade-4	0.214187	1	DCM
Eukaryota;TSAR;Alveolata;Dinoflagellata;Dinophyceae;Prorocentrales;Prorocentraceae;Prorocentrum	Eukaryota;TSAR;Alveolata;Dinoflagellata;Syndiniales;Dino-Group-II;Dino-Group-II-Clade-1;Dino-Group-II-Clade-1_X;Dino-Group-II-Clade-1_X_sp.;	0.187863	1	DCM
Eukaryota;TSAR;Alveolata;Dinoflagellata;Dinophyceae;Prorocentrales;Prorocentraceae;Prorocentrum	Eukaryota;TSAR;Alveolata;Dinoflagellata;Syndiniales;Dino-Group-II;Dino-Group-II-Clade-5;Dino-Group-II-Clade-5_X;Dino-Group-II-Clade-5_X_sp.;	-0.170031	1	DCM
Eukaryota;TSAR;Alveolata;Dinoflagellata;Syndiniales;Dino-Group-II;Dino-Group-II-Clade-10-and-11;Dino-Group-II-Clade-10-and-11_X;Dino-Group-II-Clade-10-and-11_X_sp.;	Eukaryota;TSAR;Alveolata;Dinoflagellata;Dinophyceae;Gonyaulacales;Pyrocystaceae;Alexandrium;Alexandrium_ostenfeldii;	0.170701	1	DCM
Eukaryota;TSAR;Alveolata;Dinoflagellata;Dinophyceae;Prorocentrales;Prorocentraceae;Prorocentrum;Prorocentrum_sp.;	Eukaryota;TSAR;Alveolata;Dinoflagellata;Syndiniales;Dino-Group-II;Dino-Group-II-Clade-1;Dino-Group-II-Clade-1_X;Dino-Group-II-Clade-1_X_sp.;	0.385453	0.0142423	DCM
Eukaryota;TSAR;Alveolata;Dinoflagellata;Dinophyceae;Prorocentrales;Prorocentraceae;Prorocentrum;Prorocentrum_sp.;	Eukaryota;TSAR;Alveolata;Dinoflagellata;Syndiniales;Dino-Group-II;Dino-Group-II-Clade-3;Dino-Group-II-Clade-3_X;Dino-Group-II-Clade-3_X_sp.;	0.258349	1	DCM
Eukaryota;TSAR;Alveolata;Dinoflagellata;Dinophyceae;Prorocentrales;Prorocentraceae;Prorocentrum;Prorocentrum_sp.;	Eukaryota;TSAR;Alveolata;Dinoflagellata;Syndiniales;Dino-Group-II;Dino-Group-II-Clade-12;Dino-Group-II-Clade-12_X;Dino-Group-II-Clade-12_X_sp.;	0.357597	0.0636313	DCM
Eukaryota;TSAR;Alveolata;Dinoflagellata;Dinophyceae;Prorocentrales;Prorocentraceae;Prorocentrum;Prorocentrum_sp.;	Eukaryota;TSAR;Alveolata;Dinoflagellata;Syndiniales;Dino-Group-II;Dino-Group-II-Clade-1;Dino-Group-II-Clade-1_X;Dino-Group-II-Clade-1_X_sp.;	0.430299	0.000943969	DCM
Eukaryota;TSAR;Alveolata;Dinoflagellata;Dinophyceae;Prorocentrales;Prorocentraceae;Prorocentrum;Prorocentrum_sp.;	Eukaryota;TSAR;Alveolata;Dinoflagellata;Syndiniales;Dino-Group-II;Dino-Group-II-Clade-7;Dino-Group-II-Clade-7_X;Dino-Group-II-Clade-7_X_sp.;	0.394389	0.00855389	DCM
Eukaryota;TSAR;Alveolata;Dinoflagellata;Dinophyceae;Prorocentrales;Prorocentraceae;Prorocentrum;Prorocentrum_sp.;	Eukaryota;TSAR;Alveolata;Dinoflagellata;Syndiniales;Dino-Group-II;Dino-Group-II-Clade-10-and-11;Dino-Group-II-Clade-10-and-11_X;Dino-Group-II-Clade-10-and-11_X_sp.;	0.240115	1	DCM
Eukaryota;TSAR;Alveolata;Dinoflagellata;Dinophyceae;Prorocentrales;Prorocentraceae;Prorocentrum;Prorocentrum_sp.;	Eukaryota;TSAR;Alveolata;Dinoflagellata;Syndiniales;Dino-Group-II;Dino-Group-II-Clade-26;Dino-Group-II-Clade-26_X;Dino-Group-II-Clade-26_X_sp.;	0.370247	0.0327967	DCM
Eukaryota;TSAR;Alveolata;Dinoflagellata;Dinophyceae;Prorocentrales;Prorocentraceae;Prorocentrum;Prorocentrum_sp.;	Eukaryota;TSAR;Alveolata;Dinoflagellata;Syndiniales;Dino-Group-II;Dino-Group-II-Clade-16;Dino-Group-II-Clade-16_X;Dino-Group-II-Clade-16_X_sp.;	0.00520966	1	DCM
Eukaryota;TSAR;Alveolata;Dinoflagellata;Dinophyceae;Prorocentrales;Prorocentraceae;Prorocentrum;Prorocentrum_sp.;	Eukaryota;TSAR;Alveolata;Dinoflagellata;Syndiniales;Dino-Group-II;Dino-Group-II-Clade-30;Dino-Group-II-Clade-30_X;Dino-Group-II-Clade-30_X_sp.;	0.32493	0.311137	DCM
Eukaryota;TSAR;Alveolata;Dinoflagellata;Syndiniales;Dino-Group-II;Dino-Group-II-Clade-26;Dino-Group-II-Clade-26_X;Dino-Group-II-Clade-26_X_sp.;	Eukaryota;TSAR;Alveolata;Dinoflagellata;Dinophyceae;Prorocentrales;Prorocentraceae;Prorocentrum;Prorocentrum_sp.;	0.318537	0.416019	DCM
Eukaryota;TSAR;Alveolata;Dinoflagellata;Syndiniales;Dino-Group-II;Dino-Group-II-Clade-13;Dino-Group-II-Clade-13_X;Dino-Group-II-Clade-13_X_sp.;	Eukaryota;TSAR;Alveolata;Dinoflagellata;Dinophyceae;Gymnodiniales;Kareniaceae;Karlodinium	0.273695	1	DCM
Eukaryota;TSAR;Alveolata;Dinoflagellata;Syndiniales;Dino-Group-II;Dino-Group-II-Clade-1;Dino-Group-II-Clade-1_X;Dino-Group-II-Clade-1_X_sp.;	Eukaryota;TSAR;Alveolata;Dinoflagellata;Dinophyceae;Gymnodiniales;Gymnodiniaceae;Gyrodinium;Gyrodinium_rubrum;	0.157061	1	DCM
Eukaryota;TSAR;Alveolata;Dinoflagellata;Syndiniales;Dino-Group-II;Dino-Group-II-Clade-1;Dino-Group-II-Clade-1_X;Dino-Group-II-Clade-1_X_sp.;	Eukaryota;TSAR;Alveolata;Dinoflagellata;Dinophyceae;Gymnodiniales;Gymnodiniaceae;Gyrodinium;Gyrodinium_helveticum;	0.155148	1	DCM
Eukaryota;TSAR;Alveolata;Dinoflagellata;Syndiniales;Dino-Group-II;Dino-Group-II-Clade-12;Dino-Group-II-Clade-12_X;Dino-Group-II-Clade-12_X_sp.;	Eukaryota;TSAR;Alveolata;Dinoflagellata;Dinophyceae;Prorocentrales;Prorocentraceae;Prorocentrum;Prorocentrum_sp.;	0.453743	0.00019402	DCM
Eukaryota;TSAR;Alveolata;Dinoflagellata;Syndiniales;Dino-Group-II;Dino-Group-II-Clade-12;Dino-Group-II-Clade-12_X;Dino-Group-II-Clade-12_X_sp.;	Eukaryota;TSAR;Alveolata;Dinoflagellata;Dinophyceae;Gymnodiniales;Gymnodiniaceae;Gyrodinium;Gyrodinium_helveticum;	0.150391	1	DCM
Eukaryota;TSAR;Alveolata;Dinoflagellata;Syndiniales;Dino-Group-II;Dino-Group-II-Clade-17;Dino-Group-II-Clade-17_X;Dino-Group-II-Clade-17_X_sp.;	Eukaryota;TSAR;Alveolata;Ciliophora;Spirotrichea;Oligotrichida;Strombidiidae;Strombidium;Strombidium_paracapitatum;	-0.0698158	1	DCM
Eukaryota;TSAR;Alveolata;Dinoflagellata;Syndiniales;Dino-Group-II;Dino-Group-II-Clade-1;Dino-Group-II-Clade-1_X;Dino-Group-II-Clade-1_X_sp.;	Eukaryota;TSAR;Alveolata;Dinoflagellata;Dinophyceae;Peridiniales;Heterocapsaceae;Heterocapsa	0.34716	0.107696	DCM
Eukaryota;TSAR;Alveolata;Dinoflagellata;Syndiniales;Dino-Group-II;Dino-Group-II-Clade-3;Dino-Group-II-Clade-3_X;Dino-Group-II-Clade-3_X_sp.;	Eukaryota;TSAR;Alveolata;Dinoflagellata;Dinophyceae;Peridiniales;Protoperidiniaceae;Protoperidinium;Protoperidinium_sp.;	-0.241182	1	DCM
Eukaryota;TSAR;Alveolata;Dinoflagellata;Syndiniales;Dino-Group-II;Dino-Group-II-Clade-3;Dino-Group-II-Clade-3_X;Dino-Group-II-Clade-3_X_sp.;	Eukaryota;TSAR;Alveolata;Dinoflagellata;Dinophyceae;Gonyaulacales;Ceratiaceae;Tripos;Tripos_furca;	0.128172	1	DCM
Eukaryota;TSAR;Alveolata;Dinoflagellata;Syndiniales;Dino-Group-II;Dino-Group-II-Clade-2;Dino-Group-II-Clade-2_X;Dino-Group-II-Clade-2_X_sp.;	Eukaryota;TSAR;Alveolata;Dinoflagellata;Dinophyceae;Gymnodiniales;Gymnodiniaceae;Gyrodinium;Gyrodinium_helveticum;	0.339686	0.155235	DCM
Eukaryota;TSAR;Alveolata;Dinoflagellata;Syndiniales;Dino-Group-II;Dino-Group-II-Clade-10-and-11;Dino-Group-II-Clade-10-and-11_X;Dino-Group-II-Clade-10-and-11_X_sp.;	Eukaryota;TSAR;Alveolata;Dinoflagellata;Dinophyceae;Gymnodiniales;Gymnodiniaceae;Gyrodinium;Gyrodinium_rubrum;	-0.13165	1	DCM
Eukaryota;TSAR;Alveolata;Dinoflagellata;Syndiniales;Dino-Group-II;Dino-Group-II-Clade-1;Dino-Group-II-Clade-1_X;Dino-Group-II-Clade-1_X_sp.;	Eukaryota;TSAR;Alveolata;Dinoflagellata;Dinophyceae;Prorocentrales;Prorocentraceae;Prorocentrum;Prorocentrum_sp.;	0.195895	1	DCM
Eukaryota;TSAR;Alveolata;Dinoflagellata;Syndiniales;Dino-Group-II;Dino-Group-II-Clade-1;Dino-Group-II-Clade-1_X;Dino-Group-II-Clade-1_X_sp.;	Eukaryota;TSAR;Alveolata;Dinoflagellata;Dinophyceae;Gymnodiniales;Gymnodiniaceae;Gymnodinium	-0.16245	1	DCM
Eukaryota;TSAR;Alveolata;Dinoflagellata;Dinophyceae;Gymnodiniales;Kareniaceae;Karlodinium;Karlodinium_sp.;	Eukaryota;TSAR;Alveolata;Dinoflagellata;Syndiniales;Dino-Group-II;Dino-Group-II-Clade-8;Dino-Group-II-Clade-8_X;Dino-Group-II-Clade-8_X_sp.;	0.0381777	1	DCM
Eukaryota;TSAR;Alveolata;Dinoflagellata;Dinophyceae;Gymnodiniales;Kareniaceae;Karlodinium;Karlodinium_sp.;	Eukaryota;TSAR;Alveolata;Dinoflagellata;Syndiniales;Dino-Group-II;Dino-Group-II-Clade-10-and-11;Dino-Group-II-Clade-10-and-11_X;Dino-Group-II-Clade-10-and-11_X_sp.;	-0.0922787	1	DCM
Eukaryota;TSAR;Alveolata;Dinoflagellata;Dinophyceae;Gymnodiniales;Kareniaceae;Karlodinium;Karlodinium_sp.;	Eukaryota;TSAR;Alveolata;Dinoflagellata;Syndiniales;Dino-Group-II;Dino-Group-II-Clade-12;Dino-Group-II-Clade-12_X;Dino-Group-II-Clade-12_X_sp.;	0.105808	1	DCM
Eukaryota;TSAR;Alveolata;Dinoflagellata;Dinophyceae;Gymnodiniales;Kareniaceae;Karlodinium;Karlodinium_sp.;	Eukaryota;TSAR;Alveolata;Dinoflagellata;Syndiniales;Dino-Group-II;Dino-Group-II-Clade-23;Dino-Group-II-Clade-23_X;Dino-Group-II-Clade-23_X_sp.;	0.224795	1	DCM
Eukaryota;TSAR;Alveolata;Dinoflagellata;Dinophyceae;Gymnodiniales;Kareniaceae;Karlodinium;Karlodinium_sp.;	Eukaryota;TSAR;Alveolata;Dinoflagellata;Syndiniales;Dino-Group-II;Dino-Group-II-Clade-17;Dino-Group-II-Clade-17_X;Dino-Group-II-Clade-17_X_sp.;	0.168745	1	DCM
Eukaryota;TSAR;Alveolata;Dinoflagellata;Dinophyceae;Gymnodiniales;Kareniaceae;Karlodinium;Karlodinium_sp.;	Eukaryota;TSAR;Alveolata;Dinoflagellata;Syndiniales;Dino-Group-II;Dino-Group-II-Clade-5;Dino-Group-II-Clade-5_X;Dino-Group-II-Clade-5_X_sp.;	0.156504	1	DCM
Eukaryota;TSAR;Alveolata;Dinoflagellata;Dinophyceae;Gymnodiniales;Kareniaceae;Karlodinium;Karlodinium_sp.;	Eukaryota;TSAR;Alveolata;Dinoflagellata;Syndiniales;Dino-Group-II;Dino-Group-II-Clade-3;Dino-Group-II-Clade-3_X;Dino-Group-II-Clade-3_X_sp.;	-0.119281	1	DCM
Eukaryota;TSAR;Alveolata;Dinoflagellata;Dinophyceae;Gymnodiniales;Kareniaceae;Karlodinium;Karlodinium_sp.;	Eukaryota;TSAR;Alveolata;Dinoflagellata;Syndiniales;Dino-Group-II;Dino-Group-II-Clade-1;Dino-Group-II-Clade-1_X;Dino-Group-II-Clade-1_X_sp.;	0.209546	1	DCM
Eukaryota;TSAR;Alveolata;Dinoflagellata;Dinophyceae;Gymnodiniales;Kareniaceae;Karlodinium;Karlodinium_sp.;	Eukaryota;TSAR;Alveolata;Dinoflagellata;Syndiniales;Dino-Group-II;Dino-Group-II-Clade-3;Dino-Group-II-Clade-3_X;Dino-Group-II-Clade-3_X_sp.;	0.271294	1	DCM
Eukaryota;TSAR;Alveolata;Dinoflagellata;Syndiniales;Dino-Group-II;Dino-Group-II-Clade-13;Dino-Group-II-Clade-13_X;Dino-Group-II-Clade-13_X_sp.;	Eukaryota;TSAR;Alveolata;Dinoflagellata;Dinophyceae;Gymnodiniales;Gymnodiniaceae;Gymnodinium;Gymnodinium_sp.;	0.208206	1	DCM
Eukaryota;TSAR;Alveolata;Dinoflagellata;Syndiniales;Dino-Group-II;Dino-Group-II-Clade-13;Dino-Group-II-Clade-13_X;Dino-Group-II-Clade-13_X_sp.;	Eukaryota;TSAR;Alveolata;Dinoflagellata;Dinophyceae;Prorocentrales;Prorocentraceae;Prorocentrum;Prorocentrum_sp.;	0.308092	0.659631	DCM
Eukaryota;TSAR;Alveolata;Dinoflagellata;Syndiniales;Dino-Group-II;Dino-Group-II-Clade-1;Dino-Group-II-Clade-1_X;Dino-Group-II-Clade-1_X_sp.;	Eukaryota;TSAR;Alveolata;Dinoflagellata;Dinophyceae;Prorocentrales;Prorocentraceae;Prorocentrum;Prorocentrum_sp.;	0.255639	1	DCM
Eukaryota;TSAR;Alveolata;Dinoflagellata;Dinophyceae;Prorocentrales;Prorocentraceae;Prorocentrum;Prorocentrum_sp.;	Eukaryota;TSAR;Alveolata;Dinoflagellata;Syndiniales;Dino-Group-II;Dino-Group-II-Clade-6;Dino-Group-II-Clade-6_X;Dino-Group-II-Clade-6_X_sp.;	0.24542	1	DCM
Eukaryota;TSAR;Alveolata;Dinoflagellata;Dinophyceae;Prorocentrales;Prorocentraceae;Prorocentrum;Prorocentrum_sp.;	Eukaryota;TSAR;Alveolata;Dinoflagellata;Syndiniales;Dino-Group-II;Dino-Group-II-Clade-12;Dino-Group-II-Clade-12_X;Dino-Group-II-Clade-12_X_sp.;	0.140882	1	DCM
Eukaryota;TSAR;Alveolata;Dinoflagellata;Dinophyceae;Prorocentrales;Prorocentraceae;Prorocentrum;Prorocentrum_sp.;	Eukaryota;TSAR;Alveolata;Dinoflagellata;Syndiniales;Dino-Group-II;Dino-Group-II-Clade-13;Dino-Group-II-Clade-13_X;Dino-Group-II-Clade-13_X_sp.;	0.204178	1	DCM
Eukaryota;TSAR;Alveolata;Dinoflagellata;Dinophyceae;Prorocentrales;Prorocentraceae;Prorocentrum;Prorocentrum_sp.;	Eukaryota;TSAR;Alveolata;Dinoflagellata;Syndiniales;Dino-Group-II;Dino-Group-II-Clade-10-and-11;Dino-Group-II-Clade-10-and-11_X;Dino-Group-II-Clade-10-and-11_X_sp.;	0.261115	1	DCM
Eukaryota;TSAR;Alveolata;Dinoflagellata;Dinophyceae;Prorocentrales;Prorocentraceae;Prorocentrum;Prorocentrum_sp.;	Eukaryota;TSAR;Alveolata;Dinoflagellata;Syndiniales;Dino-Group-II;Dino-Group-II-Clade-16;Dino-Group-II-Clade-16_X;Dino-Group-II-Clade-16_X_sp.;	0.416821	0.00222447	DCM
Eukaryota;TSAR;Alveolata;Dinoflagellata;Dinophyceae;Prorocentrales;Prorocentraceae;Prorocentrum;Prorocentrum_sp.;	Eukaryota;TSAR;Alveolata;Dinoflagellata;Syndiniales;Dino-Group-II;Dino-Group-II-Clade-38;Dino-Group-II-Clade-38_X;Dino-Group-II-Clade-38_X_sp.;	0.330223	0.243436	DCM
Eukaryota;TSAR;Alveolata;Dinoflagellata;Dinophyceae;Prorocentrales;Prorocentraceae;Prorocentrum;Prorocentrum_sp.;	Eukaryota;TSAR;Alveolata;Dinoflagellata;Syndiniales;Dino-Group-II;Dino-Group-II-Clade-1;Dino-Group-II-Clade-1_X;Dino-Group-II-Clade-1_X_sp.;	0.168492	1	DCM
Eukaryota;TSAR;Alveolata;Dinoflagellata;Syndiniales;Dino-Group-II;Dino-Group-II-Clade-14;Dino-Group-II-Clade-14_X;Dino-Group-II-Clade-14_X_sp.;	Eukaryota;TSAR;Alveolata;Dinoflagellata;Dinophyceae;Gonyaulacales;Gonyaulacaceae;Gonyaulax;Gonyaulax_polygramma;	0.256192	1	DCM
Eukaryota;TSAR;Alveolata;Dinoflagellata;Dinophyceae;Gymnodiniales;Gymnodiniaceae;Gymnodinium;Gymnodinium_sp.;	Eukaryota;TSAR;Alveolata;Dinoflagellata;Syndiniales;Dino-Group-II;Dino-Group-II-Clade-26;Dino-Group-II-Clade-26_X;Dino-Group-II-Clade-26_X_sp.;	0.255737	1	DCM
Eukaryota;TSAR;Alveolata;Dinoflagellata;Dinophyceae;Gymnodiniales;Gymnodiniaceae;Gymnodinium;Gymnodinium_sp.;	Eukaryota;TSAR;Alveolata;Dinoflagellata;Syndiniales;Dino-Group-II;Dino-Group-II-Clade-12;Dino-Group-II-Clade-12_X;Dino-Group-II-Clade-12_X_sp.;	-0.137991	1	DCM
Eukaryota;TSAR;Alveolata;Dinoflagellata;Dinophyceae;Gymnodiniales;Gymnodiniaceae;Gymnodinium;Gymnodinium_sp.;	Eukaryota;TSAR;Alveolata;Dinoflagellata;Syndiniales;Dino-Group-II;Dino-Group-II-Clade-10-and-11;Dino-Group-II-Clade-10-and-11_X;Dino-Group-II-Clade-10-and-11_X_sp.;	0.199702	1	DCM
Eukaryota;TSAR;Alveolata;Dinoflagellata;Dinophyceae;Gymnodiniales;Gymnodiniaceae;Gymnodinium;Gymnodinium_sp.;	Eukaryota;TSAR;Alveolata;Dinoflagellata;Syndiniales;Dino-Group-II;Dino-Group-II-Clade-4;Dino-Group-II-Clade-4_X;Dino-Group-II-Clade-4_X_sp.;	0.307581	0.674378	DCM
Eukaryota;TSAR;Alveolata;Dinoflagellata;Dinophyceae;Gymnodiniales;Gymnodiniaceae;Gymnodinium;Gymnodinium_sp.;	Eukaryota;TSAR;Alveolata;Dinoflagellata;Syndiniales;Dino-Group-II;Dino-Group-II-Clade-3;Dino-Group-II-Clade-3_X;Dino-Group-II-Clade-3_X_sp.;	0.220056	1	DCM
Eukaryota;TSAR;Alveolata;Dinoflagellata;Dinophyceae;Gymnodiniales;Gymnodiniaceae;Gymnodinium;Gymnodinium_sp.;	Eukaryota;TSAR;Alveolata;Dinoflagellata;Syndiniales;Dino-Group-II;Dino-Group-II-Clade-3;Dino-Group-II-Clade-3_X;Dino-Group-II-Clade-3_X_sp.;	-0.185743	1	DCM
Eukaryota;TSAR;Alveolata;Dinoflagellata;Dinophyceae;Gymnodiniales;Gymnodiniaceae;Gymnodinium;Gymnodinium_sp.;	Eukaryota;TSAR;Alveolata;Dinoflagellata;Syndiniales;Dino-Group-II;Dino-Group-II-Clade-4;Amoebophrya;Amoebophrya_sp.;	-0.277336	1	DCM
Eukaryota;TSAR;Alveolata;Dinoflagellata;Syndiniales;Dino-Group-II;Dino-Group-II-Clade-26;Dino-Group-II-Clade-26_X;Dino-Group-II-Clade-26_X_sp.;	Eukaryota;TSAR;Alveolata;Dinoflagellata;Dinophyceae;Dinophysiales;Dinophysiaceae;Dinophysis	0.179815	1	DCM
Eukaryota;TSAR;Alveolata;Dinoflagellata;Dinophyceae;Prorocentrales;Prorocentraceae;Prorocentrum;Prorocentrum_sp.;	Eukaryota;TSAR;Alveolata;Dinoflagellata;Syndiniales;Dino-Group-II;Dino-Group-II-Clade-10-and-11;Dino-Group-II-Clade-10-and-11_X;Dino-Group-II-Clade-10-and-11_X_sp.;	0.176451	1	DCM
Eukaryota;TSAR;Alveolata;Dinoflagellata;Dinophyceae;Prorocentrales;Prorocentraceae;Prorocentrum;Prorocentrum_sp.;	Eukaryota;TSAR;Alveolata;Dinoflagellata;Syndiniales;Dino-Group-II;Dino-Group-II-Clade-12;Dino-Group-II-Clade-12_X;Dino-Group-II-Clade-12_X_sp.;	-0.213958	1	DCM
Eukaryota;TSAR;Alveolata;Dinoflagellata;Dinophyceae;Prorocentrales;Prorocentraceae;Prorocentrum;Prorocentrum_sp.;	Eukaryota;TSAR;Alveolata;Dinoflagellata;Syndiniales;Dino-Group-II;Dino-Group-II-Clade-5;Dino-Group-II-Clade-5_X;Dino-Group-II-Clade-5_X_sp.;	0.243638	1	DCM
Eukaryota;TSAR;Alveolata;Dinoflagellata;Dinophyceae;Prorocentrales;Prorocentraceae;Prorocentrum;Prorocentrum_sp.;	Eukaryota;TSAR;Alveolata;Dinoflagellata;Syndiniales;Dino-Group-II;Dino-Group-II-Clade-30;Dino-Group-II-Clade-30_X;Dino-Group-II-Clade-30_X_sp.;	0.200797	1	DCM
Eukaryota;TSAR;Alveolata;Dinoflagellata;Dinophyceae;Prorocentrales;Prorocentraceae;Prorocentrum;Prorocentrum_sp.;	Eukaryota;TSAR;Alveolata;Dinoflagellata;Syndiniales;Dino-Group-II;Dino-Group-II-Clade-7;Dino-Group-II-Clade-7_X;Dino-Group-II-Clade-7_X_sp.;	-0.0378493	1	DCM
Eukaryota;TSAR;Alveolata;Dinoflagellata;Dinophyceae;Prorocentrales;Prorocentraceae;Prorocentrum;Prorocentrum_sp.;	Eukaryota;TSAR;Alveolata;Dinoflagellata;Syndiniales;Dino-Group-II;Dino-Group-II-Clade-16;Dino-Group-II-Clade-16_X;Dino-Group-II-Clade-16_X_sp.;	0.274882	1	DCM
Eukaryota;TSAR;Alveolata;Dinoflagellata;Dinophyceae;Prorocentrales;Prorocentraceae;Prorocentrum;Prorocentrum_sp.;	Eukaryota;TSAR;Alveolata;Dinoflagellata;Syndiniales;Dino-Group-II;Dino-Group-II-Clade-16;Dino-Group-II-Clade-16_X;Dino-Group-II-Clade-16_X_sp.;	0.307701	0.670896	DCM
Eukaryota;TSAR;Alveolata;Dinoflagellata;Dinophyceae;Prorocentrales;Prorocentraceae;Prorocentrum;Prorocentrum_sp.;	Eukaryota;TSAR;Alveolata;Dinoflagellata;Syndiniales;Dino-Group-II;Dino-Group-II-Clade-4;Dino-Group-II-Clade-4_X;Dino-Group-II-Clade-4_X_sp.;	0.23857	1	DCM
Eukaryota;TSAR;Alveolata;Dinoflagellata;Dinophyceae;Prorocentrales;Prorocentraceae;Prorocentrum;Prorocentrum_sp.;	Eukaryota;TSAR;Alveolata;Dinoflagellata;Syndiniales;Dino-Group-II;Dino-Group-II-Clade-6;Dino-Group-II-Clade-6_X;Dino-Group-II-Clade-6_X_sp.;	0.325133	0.308245	DCM
Eukaryota;TSAR;Alveolata;Dinoflagellata;Dinophyceae;Prorocentrales;Prorocentraceae;Prorocentrum;Prorocentrum_sp.;	Eukaryota;TSAR;Alveolata;Dinoflagellata;Syndiniales;Dino-Group-II;Dino-Group-II-Clade-5;Dino-Group-II-Clade-5_X;Dino-Group-II-Clade-5_X_sp.;	-0.101851	1	DCM
Eukaryota;TSAR;Alveolata;Dinoflagellata;Dinophyceae;Prorocentrales;Prorocentraceae;Prorocentrum;Prorocentrum_sp.;	Eukaryota;TSAR;Alveolata;Dinoflagellata;Syndiniales;Dino-Group-II;Dino-Group-II-Clade-1;Dino-Group-II-Clade-1_X;Dino-Group-II-Clade-1_X_sp.;	0.122723	1	DCM
Eukaryota;TSAR;Alveolata;Dinoflagellata;Dinophyceae;Prorocentrales;Prorocentraceae;Prorocentrum;Prorocentrum_sp.;	Eukaryota;TSAR;Alveolata;Dinoflagellata;Syndiniales;Dino-Group-II;Dino-Group-II-Clade-5;Dino-Group-II-Clade-5_X;Dino-Group-II-Clade-5_X_sp.;	0.0522634	1	DCM
Eukaryota;TSAR;Alveolata;Dinoflagellata;Syndiniales;Dino-Group-II;Dino-Group-II-Clade-7;Dino-Group-II-Clade-7_X;Dino-Group-II-Clade-7_X_sp.;	Eukaryota;TSAR;Alveolata;Dinoflagellata;Dinophyceae;Peridiniales;Protoperidiniaceae;Protoperidinium;Protoperidinium_bipes;	0.125905	1	DCM
Eukaryota;TSAR;Alveolata;Dinoflagellata;Syndiniales;Dino-Group-II;Dino-Group-II-Clade-7;Dino-Group-II-Clade-7_X;Dino-Group-II-Clade-7_X_sp.;	Eukaryota;TSAR;Alveolata;Dinoflagellata;Dinophyceae;Gymnodiniales;Gymnodiniaceae;Gyrodinium;Gyrodinium_jinhaense;	0.243856	1	DCM
Eukaryota;TSAR;Alveolata;Dinoflagellata;Syndiniales;Dino-Group-II;Dino-Group-II-Clade-5;Dino-Group-II-Clade-5_X;Dino-Group-II-Clade-5_X_sp.;	Eukaryota;TSAR;Alveolata;Dinoflagellata;Dinophyceae;Gymnodiniales;Kareniaceae;Karlodinium	0.204201	1	DCM
Eukaryota;TSAR;Alveolata;Dinoflagellata;Dinophyceae;Gymnodiniales;Gymnodiniaceae;Gyrodinium	Eukaryota;TSAR;Alveolata;Dinoflagellata;Syndiniales;Dino-Group-II;Dino-Group-II-Clade-32;Dino-Group-II-Clade-32_X;Dino-Group-II-Clade-32_X_sp.;	-0.252424	1	DCM
Eukaryota;TSAR;Alveolata;Dinoflagellata;Dinophyceae;Gymnodiniales;Gymnodiniaceae;Gyrodinium	Eukaryota;TSAR;Alveolata;Dinoflagellata;Syndiniales;Dino-Group-II;Dino-Group-II-Clade-12;Dino-Group-II-Clade-12_X;Dino-Group-II-Clade-12_X_sp.;	-0.214146	1	DCM
Eukaryota;TSAR;Alveolata;Dinoflagellata;Dinophyceae;Gymnodiniales;Gymnodiniaceae;Gyrodinium	Eukaryota;TSAR;Alveolata;Dinoflagellata;Syndiniales;Dino-Group-II;Dino-Group-II-Clade-22;Dino-Group-II-Clade-22_X;Dino-Group-II-Clade-22_X_sp.;	-0.196449	1	DCM
Eukaryota;TSAR;Alveolata;Dinoflagellata;Dinophyceae;Gymnodiniales;Gymnodiniaceae;Gyrodinium	Eukaryota;TSAR;Alveolata;Dinoflagellata;Syndiniales;Dino-Group-II;Dino-Group-II-Clade-10-and-11;Dino-Group-II-Clade-10-and-11_X;Dino-Group-II-Clade-10-and-11_X_sp.;	0.236223	1	DCM
Eukaryota;TSAR;Alveolata;Dinoflagellata;Dinophyceae;Gymnodiniales;Gymnodiniaceae;Gyrodinium	Eukaryota;TSAR;Alveolata;Dinoflagellata;Syndiniales;Dino-Group-II;Dino-Group-II-Clade-1;Dino-Group-II-Clade-1_X;Dino-Group-II-Clade-1_X_sp.;	0.268483	1	DCM
Eukaryota;TSAR;Alveolata;Dinoflagellata;Syndiniales;Dino-Group-II;Dino-Group-II-Clade-8;Dino-Group-II-Clade-8_X;Dino-Group-II-Clade-8_X_sp.;	Eukaryota;TSAR;Alveolata;Dinoflagellata;Dinophyceae;Peridiniales;Protoperidiniaceae;Protoperidinium;Protoperidinium_bipes;	0.261914	1	DCM
Eukaryota;TSAR;Alveolata;Dinoflagellata;Dinophyceae;Peridiniales;Protoperidiniaceae;Protoperidinium;Protoperidinium_bipes;	Eukaryota;TSAR;Alveolata;Dinoflagellata;Syndiniales;Dino-Group-II;Dino-Group-II-Clade-14;Dino-Group-II-Clade-14_X;Dino-Group-II-Clade-14_X_sp.;	0.163935	1	DCM
Eukaryota;TSAR;Alveolata;Dinoflagellata;Dinophyceae;Peridiniales;Protoperidiniaceae;Protoperidinium;Protoperidinium_bipes;	Eukaryota;TSAR;Alveolata;Dinoflagellata;Syndiniales;Dino-Group-II;Dino-Group-II-Clade-5;Dino-Group-II-Clade-5_X;Dino-Group-II-Clade-5_X_sp.;	-0.168632	1	DCM
Eukaryota;TSAR;Alveolata;Dinoflagellata;Dinophyceae;Peridiniales;Protoperidiniaceae;Protoperidinium;Protoperidinium_bipes;	Eukaryota;TSAR;Alveolata;Dinoflagellata;Syndiniales;Dino-Group-II;Dino-Group-II-Clade-13;Dino-Group-II-Clade-13_X;Dino-Group-II-Clade-13_X_sp.;	0.173617	1	DCM
Eukaryota;TSAR;Alveolata;Dinoflagellata;Dinophyceae;Peridiniales;Protoperidiniaceae;Protoperidinium;Protoperidinium_bipes;	Eukaryota;TSAR;Alveolata;Dinoflagellata;Syndiniales;Dino-Group-II;Dino-Group-II-Clade-26;Dino-Group-II-Clade-26_X;Dino-Group-II-Clade-26_X_sp.;	-0.351367	0.0873039	DCM
Eukaryota;TSAR;Alveolata;Dinoflagellata;Dinophyceae;Peridiniales;Protoperidiniaceae;Protoperidinium;Protoperidinium_bipes;	Eukaryota;TSAR;Alveolata;Dinoflagellata;Syndiniales;Dino-Group-II;Dino-Group-II-Clade-16;Dino-Group-II-Clade-16_X;Dino-Group-II-Clade-16_X_sp.;	0.19775	1	DCM
Eukaryota;TSAR;Alveolata;Dinoflagellata;Dinophyceae;Peridiniales;Protoperidiniaceae;Protoperidinium;Protoperidinium_bipes;	Eukaryota;TSAR;Alveolata;Dinoflagellata;Syndiniales;Dino-Group-II;Dino-Group-II-Clade-6;Dino-Group-II-Clade-6_X;Dino-Group-II-Clade-6_X_sp.;	0.18085	1	DCM
Eukaryota;TSAR;Alveolata;Dinoflagellata;Dinophyceae;Peridiniales;Protoperidiniaceae;Protoperidinium;Protoperidinium_bipes;	Eukaryota;TSAR;Alveolata;Dinoflagellata;Syndiniales;Dino-Group-II;Dino-Group-II-Clade-20;Dino-Group-II-Clade-20_X;Dino-Group-II-Clade-20_X_sp.;	-0.0742222	1	DCM
Eukaryota;TSAR;Alveolata;Dinoflagellata;Dinophyceae;Peridiniales;Protoperidiniaceae;Protoperidinium;Protoperidinium_bipes;	Eukaryota;TSAR;Alveolata;Dinoflagellata;Syndiniales;Dino-Group-II;Dino-Group-II-Clade-3;Dino-Group-II-Clade-3_X;Dino-Group-II-Clade-3_X_sp.;	0.271569	1	DCM
Eukaryota;TSAR;Alveolata;Dinoflagellata;Dinophyceae;Peridiniales;Protoperidiniaceae;Protoperidinium;Protoperidinium_bipes;	Eukaryota;TSAR;Alveolata;Dinoflagellata;Syndiniales;Dino-Group-II;Dino-Group-II-Clade-1;Dino-Group-II-Clade-1_X;Dino-Group-II-Clade-1_X_sp.;	0.163561	1	DCM
Eukaryota;TSAR;Alveolata;Dinoflagellata;Syndiniales;Dino-Group-II;Dino-Group-II_X;Dino-Group-II-Clade-52_XX;Dino-Group-II-Clade-52_XX_sp.;	Eukaryota;TSAR;Alveolata;Dinoflagellata;Dinophyceae;Gonyaulacales;Pyrocystaceae;Alexandrium;Alexandrium_ostenfeldii;	-0.232566	1	DCM
Eukaryota;TSAR;Alveolata;Dinoflagellata;Dinophyceae;Gonyaulacales;Gonyaulacaceae;Gonyaulax;Gonyaulax_polygramma;	Eukaryota;TSAR;Alveolata;Dinoflagellata;Syndiniales;Dino-Group-II;Dino-Group-II-Clade-26;Dino-Group-II-Clade-26_X;Dino-Group-II-Clade-26_X_sp.;	0.220992	1	DCM
Eukaryota;TSAR;Alveolata;Dinoflagellata;Dinophyceae;Gonyaulacales;Gonyaulacaceae;Gonyaulax;Gonyaulax_polygramma;	Eukaryota;TSAR;Alveolata;Dinoflagellata;Syndiniales;Dino-Group-II;Dino-Group-II-Clade-17;Dino-Group-II-Clade-17_X;Dino-Group-II-Clade-17_X_sp.;	-0.171579	1	DCM
Eukaryota;TSAR;Alveolata;Dinoflagellata;Dinophyceae;Gonyaulacales;Gonyaulacaceae;Gonyaulax;Gonyaulax_polygramma;	Eukaryota;TSAR;Alveolata;Dinoflagellata;Syndiniales;Dino-Group-II;Dino-Group-II-Clade-5;Dino-Group-II-Clade-5_X;Dino-Group-II-Clade-5_X_sp.;	-0.171603	1	DCM
Eukaryota;TSAR;Alveolata;Dinoflagellata;Dinophyceae;Gonyaulacales;Gonyaulacaceae;Gonyaulax;Gonyaulax_polygramma;	Eukaryota;TSAR;Alveolata;Dinoflagellata;Syndiniales;Dino-Group-II;Dino-Group-II-Clade-3;Dino-Group-II-Clade-3_X;Dino-Group-II-Clade-3_X_sp.;	0.155	1	DCM
Eukaryota;TSAR;Alveolata;Dinoflagellata;Dinophyceae;Gonyaulacales;Gonyaulacaceae;Gonyaulax;Gonyaulax_polygramma;	Eukaryota;TSAR;Alveolata;Dinoflagellata;Syndiniales;Dino-Group-II;Dino-Group-II-Clade-1;Dino-Group-II-Clade-1_X;Dino-Group-II-Clade-1_X_sp.;	-0.198306	1	DCM
Eukaryota;TSAR;Alveolata;Dinoflagellata;Syndiniales;Dino-Group-II;Dino-Group-II-Clade-1;Dino-Group-II-Clade-1_X;Dino-Group-II-Clade-1_X_sp.;	Eukaryota;TSAR;Alveolata;Dinoflagellata;Dinophyceae;Gymnodiniales;Kareniaceae;Karlodinium	0.266121	1	DCM
Eukaryota;TSAR;Alveolata;Dinoflagellata;Syndiniales;Dino-Group-II;Dino-Group-II-Clade-14;Dino-Group-II-Clade-14_X;Dino-Group-II-Clade-14_X_sp.;	Eukaryota;TSAR;Alveolata;Dinoflagellata;Dinophyceae;Gymnodiniales;Kareniaceae;Karlodinium	0.204735	1	DCM
Eukaryota;TSAR;Alveolata;Dinoflagellata;Syndiniales;Dino-Group-II;Dino-Group-II-Clade-10-and-11;Dino-Group-II-Clade-10-and-11_X;Dino-Group-II-Clade-10-and-11_X_sp.;	Eukaryota;TSAR;Alveolata;Dinoflagellata;Dinophyceae;Gymnodiniales;Kareniaceae;Karlodinium	0.233126	1	DCM
Eukaryota;TSAR;Alveolata;Dinoflagellata;Syndiniales;Dino-Group-II;Dino-Group-II-Clade-16;Dino-Group-II-Clade-16_X;Dino-Group-II-Clade-16_X_sp.;	Eukaryota;TSAR;Alveolata;Ciliophora;Spirotrichea;Oligotrichida;Strombidiidae;Strombidium;Strombidium_paracapitatum;	0.00275915	1	DCM
Eukaryota;TSAR;Alveolata;Dinoflagellata;Dinophyceae;Gymnodiniales;Gymnodiniaceae;Gymnodinium	Eukaryota;TSAR;Alveolata;Dinoflagellata;Syndiniales;Dino-Group-II;Dino-Group-II-Clade-14;Dino-Group-II-Clade-14_X;Dino-Group-II-Clade-14_X_sp.;	-0.21061	1	DCM
Eukaryota;TSAR;Alveolata;Dinoflagellata;Dinophyceae;Gymnodiniales;Gymnodiniaceae;Gymnodinium	Eukaryota;TSAR;Alveolata;Dinoflagellata;Syndiniales;Dino-Group-II;Dino-Group-II-Clade-7;Dino-Group-II-Clade-7_X;Dino-Group-II-Clade-7_X_sp.;	0.134427	1	DCM
Eukaryota;TSAR;Alveolata;Dinoflagellata;Dinophyceae;Gymnodiniales;Gymnodiniaceae;Gymnodinium	Eukaryota;TSAR;Alveolata;Dinoflagellata;Syndiniales;Dino-Group-II;Dino-Group-II-Clade-7;Dino-Group-II-Clade-7_X;Dino-Group-II-Clade-7_X_sp.;	0.219467	1	DCM
Eukaryota;TSAR;Alveolata;Dinoflagellata;Dinophyceae;Gymnodiniales;Gymnodiniaceae;Gymnodinium	Eukaryota;TSAR;Alveolata;Dinoflagellata;Syndiniales;Dino-Group-II;Dino-Group-II-Clade-10-and-11;Dino-Group-II-Clade-10-and-11_X;Dino-Group-II-Clade-10-and-11_X_sp.;	0.216521	1	DCM
Eukaryota;TSAR;Alveolata;Dinoflagellata;Syndiniales;Dino-Group-II;Dino-Group-II-Clade-13;Dino-Group-II-Clade-13_X;Dino-Group-II-Clade-13_X_sp.;	Eukaryota;TSAR;Alveolata;Dinoflagellata;Dinophyceae;Peridiniales;Heterocapsaceae;Heterocapsa	-0.261154	1	DCM
Eukaryota;TSAR;Alveolata;Dinoflagellata;Syndiniales;Dino-Group-II;Dino-Group-II-Clade-5;Dino-Group-II-Clade-5_X;Dino-Group-II-Clade-5_X_sp.;	Eukaryota;TSAR;Alveolata;Dinoflagellata;Dinophyceae;Gymnodiniales;Gymnodiniaceae;Gyrodinium;Gyrodinium_helveticum;	0.230232	1	DCM
Eukaryota;TSAR;Alveolata;Dinoflagellata;Syndiniales;Dino-Group-II;Dino-Group-II-Clade-5;Dino-Group-II-Clade-5_X;Dino-Group-II-Clade-5_X_sp.;	Eukaryota;TSAR;Alveolata;Dinoflagellata;Dinophyceae;Gonyaulacales;Pyrocystaceae;Alexandrium;Alexandrium_ostenfeldii;	0.130971	1	DCM
Eukaryota;TSAR;Alveolata;Dinoflagellata;Syndiniales;Dino-Group-II;Dino-Group-II-Clade-3;Dino-Group-II-Clade-3_X;Dino-Group-II-Clade-3_X_sp.;	Eukaryota;TSAR;Alveolata;Dinoflagellata;Dinophyceae;Prorocentrales;Prorocentraceae;Prorocentrum;Prorocentrum_sp.;	0.0835605	1	DCM
Eukaryota;TSAR;Alveolata;Dinoflagellata;Syndiniales;Dino-Group-II;Dino-Group-II-Clade-3;Dino-Group-II-Clade-3_X;Dino-Group-II-Clade-3_X_sp.;	Eukaryota;TSAR;Alveolata;Dinoflagellata;Dinophyceae;Gonyaulacales;Pyrocystaceae;Alexandrium;Alexandrium_ostenfeldii;	0.188918	1	DCM
Eukaryota;TSAR;Alveolata;Dinoflagellata;Dinophyceae;Dinophysiales;Dinophysiaceae;Dinophysis	Eukaryota;TSAR;Alveolata;Dinoflagellata;Syndiniales;Dino-Group-II;Dino-Group-II-Clade-7;Dino-Group-II-Clade-7_X;Dino-Group-II-Clade-7_X_sp.;	0.167724	1	DCM
Eukaryota;TSAR;Alveolata;Dinoflagellata;Dinophyceae;Dinophysiales;Dinophysiaceae;Dinophysis	Eukaryota;TSAR;Alveolata;Dinoflagellata;Syndiniales;Dino-Group-II;Dino-Group-II-Clade-10-and-11;Dino-Group-II-Clade-10-and-11_X;Dino-Group-II-Clade-10-and-11_X_sp.;	0.260597	1	DCM
Eukaryota;TSAR;Alveolata;Dinoflagellata;Syndiniales;Dino-Group-II;Dino-Group-II-Clade-32;Dino-Group-II-Clade-32_X;Dino-Group-II-Clade-32_X_sp.;	Eukaryota;TSAR;Alveolata;Dinoflagellata;Dinophyceae;Gonyaulacales;Pyrocystaceae;Alexandrium;Alexandrium_ostenfeldii;	0.16368	1	DCM
Eukaryota;TSAR;Alveolata;Dinoflagellata;Syndiniales;Dino-Group-II;Dino-Group-II-Clade-1;Dino-Group-II-Clade-1_X;Dino-Group-II-Clade-1_X_sp.;	Eukaryota;TSAR;Alveolata;Ciliophora;Spirotrichea;Oligotrichida;Strombidiidae;Strombidium;Strombidium_paracapitatum;	0	1	DCM
Eukaryota;TSAR;Alveolata;Dinoflagellata;Syndiniales;Dino-Group-II;Dino-Group-II-Clade-14;Dino-Group-II-Clade-14_X;Dino-Group-II-Clade-14_X_sp.;	Eukaryota;TSAR;Alveolata;Dinoflagellata;Dinophyceae;Gymnodiniales;Gymnodiniaceae;Gyrodinium;Gyrodinium_rubrum;	0.173107	1	DCM
Eukaryota;TSAR;Alveolata;Dinoflagellata;Dinophyceae;Prorocentrales;Prorocentraceae;Prorocentrum;Prorocentrum_sp.;	Eukaryota;TSAR;Alveolata;Dinoflagellata;Syndiniales;Dino-Group-II;Dino-Group-II-Clade-22;Dino-Group-II-Clade-22_X;Dino-Group-II-Clade-22_X_sp.;	0.218127	1	DCM
Eukaryota;TSAR;Alveolata;Dinoflagellata;Dinophyceae;Prorocentrales;Prorocentraceae;Prorocentrum;Prorocentrum_sp.;	Eukaryota;TSAR;Alveolata;Dinoflagellata;Syndiniales;Dino-Group-II;Dino-Group-II-Clade-44;Dino-Group-II-Clade-44_X;Dino-Group-II-Clade-44_X_sp.;	0.137051	1	DCM
Eukaryota;TSAR;Alveolata;Dinoflagellata;Dinophyceae;Prorocentrales;Prorocentraceae;Prorocentrum;Prorocentrum_sp.;	Eukaryota;TSAR;Alveolata;Dinoflagellata;Syndiniales;Dino-Group-II;Dino-Group-II-Clade-7;Dino-Group-II-Clade-7_X;Dino-Group-II-Clade-7_X_sp.;	0.185619	1	DCM
Eukaryota;TSAR;Alveolata;Dinoflagellata;Dinophyceae;Prorocentrales;Prorocentraceae;Prorocentrum;Prorocentrum_sp.;	Eukaryota;TSAR;Alveolata;Dinoflagellata;Syndiniales;Dino-Group-II;Dino-Group-II-Clade-4;Amoebophrya;Amoebophrya_sp.;	0.216847	1	DCM
Eukaryota;TSAR;Alveolata;Dinoflagellata;Dinophyceae;Prorocentrales;Prorocentraceae;Prorocentrum;Prorocentrum_sp.;	Eukaryota;TSAR;Alveolata;Dinoflagellata;Syndiniales;Dino-Group-II;Dino-Group-II-Clade-10-and-11;Dino-Group-II-Clade-10-and-11_X;Dino-Group-II-Clade-10-and-11_X_sp.;	0.249908	1	DCM
Eukaryota;TSAR;Alveolata;Dinoflagellata;Dinophyceae;Prorocentrales;Prorocentraceae;Prorocentrum;Prorocentrum_sp.;	Eukaryota;TSAR;Alveolata;Dinoflagellata;Syndiniales;Dino-Group-II;Dino-Group-II-Clade-1;Dino-Group-II-Clade-1_X;Dino-Group-II-Clade-1_X_sp.;	-0.165563	1	DCM
Eukaryota;TSAR;Alveolata;Dinoflagellata;Dinophyceae;Prorocentrales;Prorocentraceae;Prorocentrum;Prorocentrum_sp.;	Eukaryota;TSAR;Alveolata;Dinoflagellata;Syndiniales;Dino-Group-II;Dino-Group-II-Clade-3;Dino-Group-II-Clade-3_X;Dino-Group-II-Clade-3_X_sp.;	0.236732	1	DCM
Eukaryota;TSAR;Alveolata;Dinoflagellata;Dinophyceae;Prorocentrales;Prorocentraceae;Prorocentrum;Prorocentrum_sp.;	Eukaryota;TSAR;Alveolata;Dinoflagellata;Syndiniales;Dino-Group-II;Dino-Group-II-Clade-3;Dino-Group-II-Clade-3_X;Dino-Group-II-Clade-3_X_sp.;	0.148207	1	DCM
Eukaryota;TSAR;Alveolata;Dinoflagellata;Syndiniales;Dino-Group-II;Dino-Group-II-Clade-23;Dino-Group-II-Clade-23_X;Dino-Group-II-Clade-23_X_sp.;	Eukaryota;TSAR;Alveolata;Dinoflagellata;Dinophyceae;Gymnodiniales;Gymnodiniaceae;Gyrodinium;Gyrodinium_jinhaense;	-0.0805818	1	DCM
Eukaryota;TSAR;Alveolata;Dinoflagellata;Syndiniales;Dino-Group-II;Dino-Group-II-Clade-10-and-11;Dino-Group-II-Clade-10-and-11_X;Dino-Group-II-Clade-10-and-11_X_sp.;	Eukaryota;TSAR;Alveolata;Dinoflagellata;Dinophyceae;Gymnodiniales;Gymnodiniaceae;Gyrodinium	0.188528	1	DCM
Eukaryota;TSAR;Alveolata;Dinoflagellata;Syndiniales;Dino-Group-II;Dino-Group-II-Clade-32;Dino-Group-II-Clade-32_X;Dino-Group-II-Clade-32_X_sp.;	Eukaryota;TSAR;Alveolata;Dinoflagellata;Dinophyceae;Gonyaulacales;Pyrocystaceae;Alexandrium;Alexandrium_ostenfeldii;	-0.17772	1	DCM
Eukaryota;TSAR;Alveolata;Dinoflagellata;Syndiniales;Dino-Group-II;Dino-Group-II-Clade-4;Amoebophrya;Amoebophrya_sp.;	Eukaryota;TSAR;Alveolata;Dinoflagellata;Dinophyceae;Peridiniales;Protoperidiniaceae;Protoperidinium;Protoperidinium_sp.;	0.227167	1	DCM
Eukaryota;TSAR;Alveolata;Dinoflagellata;Syndiniales;Dino-Group-II;Dino-Group-II-Clade-10-and-11;Dino-Group-II-Clade-10-and-11_X;Dino-Group-II-Clade-10-and-11_X_sp.;	Eukaryota;TSAR;Alveolata;Dinoflagellata;Dinophyceae;Gymnodiniales;Kareniaceae;Karlodinium	0.248019	1	DCM
Eukaryota;TSAR;Alveolata;Dinoflagellata;Syndiniales;Dino-Group-II;Dino-Group-II-Clade-1;Dino-Group-II-Clade-1_X;Dino-Group-II-Clade-1_X_sp.;	Eukaryota;TSAR;Alveolata;Dinoflagellata;Dinophyceae;Gymnodiniales;Gymnodiniaceae;Gyrodinium;Gyrodinium_jinhaense;	0.163509	1	DCM
Eukaryota;TSAR;Alveolata;Dinoflagellata;Syndiniales;Dino-Group-II;Dino-Group-II-Clade-12;Dino-Group-II-Clade-12_X;Dino-Group-II-Clade-12_X_sp.;	Eukaryota;TSAR;Alveolata;Dinoflagellata;Dinophyceae;Gonyaulacales;Pyrocystaceae;Alexandrium;Alexandrium_ostenfeldii;	0.15932	1	DCM
Eukaryota;TSAR;Alveolata;Dinoflagellata;Syndiniales;Dino-Group-II;Dino-Group-II-Clade-3;Dino-Group-II-Clade-3_X;Dino-Group-II-Clade-3_X_sp.;	Eukaryota;TSAR;Alveolata;Dinoflagellata;Dinophyceae;Peridiniales;Heterocapsaceae;Heterocapsa	0.259806	1	DCM
Eukaryota;TSAR;Alveolata;Dinoflagellata;Syndiniales;Dino-Group-II;Dino-Group-II-Clade-3;Dino-Group-II-Clade-3_X;Dino-Group-II-Clade-3_X_sp.;	Eukaryota;TSAR;Alveolata;Ciliophora;Spirotrichea;Oligotrichida;Strombidiidae;Strombidium;Strombidium_paracapitatum;	-0.0960937	1	DCM
Eukaryota;TSAR;Alveolata;Dinoflagellata;Syndiniales;Dino-Group-II;Dino-Group-II-Clade-17;Dino-Group-II-Clade-17_X;Dino-Group-II-Clade-17_X_sp.;	Eukaryota;TSAR;Alveolata;Dinoflagellata;Dinophyceae;Prorocentrales;Prorocentraceae;Prorocentrum;Prorocentrum_sp.;	0.008438	1	DCM
Eukaryota;TSAR;Alveolata;Dinoflagellata;Syndiniales;Dino-Group-II;Dino-Group-II-Clade-17;Dino-Group-II-Clade-17_X;Dino-Group-II-Clade-17_X_sp.;	Eukaryota;TSAR;Alveolata;Ciliophora;Spirotrichea;Oligotrichida;Strombidiidae;Strombidium;Strombidium_paracapitatum;	0.00614388	1	DCM
Eukaryota;TSAR;Alveolata;Dinoflagellata;Syndiniales;Dino-Group-II;Dino-Group-II-Clade-5;Dino-Group-II-Clade-5_X;Dino-Group-II-Clade-5_X_sp.;	Eukaryota;TSAR;Alveolata;Dinoflagellata;Dinophyceae;Prorocentrales;Prorocentraceae;Prorocentrum;Prorocentrum_sp.;	0.303965	0.787803	DCM
Eukaryota;TSAR;Alveolata;Dinoflagellata;Syndiniales;Dino-Group-II;Dino-Group-II-Clade-3;Dino-Group-II-Clade-3_X;Dino-Group-II-Clade-3_X_sp.;	Eukaryota;TSAR;Alveolata;Dinoflagellata;Dinophyceae;Prorocentrales;Prorocentraceae;Prorocentrum;Prorocentrum_sp.;	0.234337	1	DCM
Eukaryota;TSAR;Alveolata;Dinoflagellata;Syndiniales;Dino-Group-II;Dino-Group-II-Clade-3;Dino-Group-II-Clade-3_X;Dino-Group-II-Clade-3_X_sp.;	Eukaryota;TSAR;Alveolata;Dinoflagellata;Dinophyceae;Gymnodiniales;Kareniaceae;Karlodinium	0.23461	1	DCM
Eukaryota;TSAR;Alveolata;Dinoflagellata;Syndiniales;Dino-Group-II;Dino-Group-II-Clade-3;Dino-Group-II-Clade-3_X;Dino-Group-II-Clade-3_X_sp.;	Eukaryota;TSAR;Alveolata;Dinoflagellata;Dinophyceae;Gonyaulacales;Ceratiaceae;Tripos;Tripos_furca;	0.197164	1	DCM
Eukaryota;TSAR;Alveolata;Dinoflagellata;Syndiniales;Dino-Group-II;Dino-Group-II-Clade-22;Dino-Group-II-Clade-22_X;Dino-Group-II-Clade-22_X_sp.;	Eukaryota;TSAR;Alveolata;Dinoflagellata;Dinophyceae;Peridiniales;Protoperidiniaceae;Protoperidinium;Protoperidinium_sp.;	0.148844	1	DCM
Eukaryota;TSAR;Alveolata;Dinoflagellata;Syndiniales;Dino-Group-II;Dino-Group-II-Clade-4	Eukaryota;TSAR;Alveolata;Dinoflagellata;Dinophyceae;Gymnodiniales;Gymnodiniaceae;Gyrodinium;Gyrodinium_helveticum;	0.0945423	1	DCM
Eukaryota;TSAR;Alveolata;Dinoflagellata;Syndiniales;Dino-Group-II;Dino-Group-II-Clade-14;Dino-Group-II-Clade-14_X;Dino-Group-II-Clade-14_X_sp.;	Eukaryota;TSAR;Alveolata;Dinoflagellata;Dinophyceae;Gymnodiniales;Kareniaceae;Karlodinium	0.212948	1	DCM
Eukaryota;TSAR;Alveolata;Dinoflagellata;Syndiniales;Dino-Group-II;Dino-Group-II-Clade-1;Dino-Group-II-Clade-1_X;Dino-Group-II-Clade-1_X_sp.;	Eukaryota;TSAR;Alveolata;Dinoflagellata;Dinophyceae;Gymnodiniales;Gymnodiniaceae;Gyrodinium;Gyrodinium_rubrum;	0.186204	1	DCM
Eukaryota;TSAR;Alveolata;Dinoflagellata;Syndiniales;Dino-Group-II;Dino-Group-II-Clade-1;Dino-Group-II-Clade-1_X;Dino-Group-II-Clade-1_X_sp.;	Eukaryota;TSAR;Alveolata;Dinoflagellata;Dinophyceae;Prorocentrales;Prorocentraceae;Prorocentrum;Prorocentrum_sp.;	-0.224647	1	DCM
Eukaryota;TSAR;Alveolata;Dinoflagellata;Syndiniales;Dino-Group-II;Dino-Group-II-Clade-1;Dino-Group-II-Clade-1_X;Dino-Group-II-Clade-1_X_sp.;	Eukaryota;TSAR;Alveolata;Dinoflagellata;Dinophyceae;Gymnodiniales;Gymnodiniaceae;Gyrodinium	0.348972	0.0984214	DCM
Eukaryota;TSAR;Alveolata;Dinoflagellata;Syndiniales;Dino-Group-II;Dino-Group-II-Clade-1;Dino-Group-II-Clade-1_X;Dino-Group-II-Clade-1_X_sp.;	Eukaryota;TSAR;Alveolata;Ciliophora;Spirotrichea;Oligotrichida;Strombidiidae;Strombidium;Strombidium_paracapitatum;	0.0105972	1	DCM
Eukaryota;TSAR;Alveolata;Dinoflagellata;Syndiniales;Dino-Group-II;Dino-Group-II-Clade-10-and-11;Dino-Group-II-Clade-10-and-11_X;Dino-Group-II-Clade-10-and-11_X_sp.;	Eukaryota;TSAR;Alveolata;Dinoflagellata;Dinophyceae;Gymnodiniales;Gymnodiniaceae;Gymnodinium	0.23791	1	DCM
Eukaryota;TSAR;Alveolata;Dinoflagellata;Dinophyceae;Gymnodiniales;Gymnodiniaceae;Gyrodinium;Gyrodinium_jinhaense;	Eukaryota;TSAR;Alveolata;Dinoflagellata;Syndiniales;Dino-Group-II;Dino-Group-II-Clade-3;Dino-Group-II-Clade-3_X;Dino-Group-II-Clade-3_X_sp.;	0.195084	1	DCM
Eukaryota;TSAR;Alveolata;Dinoflagellata;Dinophyceae;Gymnodiniales;Gymnodiniaceae;Gyrodinium;Gyrodinium_jinhaense;	Eukaryota;TSAR;Alveolata;Dinoflagellata;Syndiniales;Dino-Group-II;Dino-Group-II-Clade-10-and-11;Dino-Group-II-Clade-10-and-11_X;Dino-Group-II-Clade-10-and-11_X_sp.;	0.185099	1	DCM
Eukaryota;TSAR;Alveolata;Dinoflagellata;Dinophyceae;Gymnodiniales;Gymnodiniaceae;Gyrodinium;Gyrodinium_jinhaense;	Eukaryota;TSAR;Alveolata;Dinoflagellata;Syndiniales;Dino-Group-II;Dino-Group-II-Clade-5;Dino-Group-II-Clade-5_X;Dino-Group-II-Clade-5_X_sp.;	-0.320109	0.387569	DCM
Eukaryota;TSAR;Alveolata;Dinoflagellata;Dinophyceae;Gymnodiniales;Gymnodiniaceae;Gyrodinium;Gyrodinium_jinhaense;	Eukaryota;TSAR;Alveolata;Dinoflagellata;Syndiniales;Dino-Group-II;Dino-Group-II-Clade-1;Dino-Group-II-Clade-1_X;Dino-Group-II-Clade-1_X_sp.;	-0.144237	1	DCM
Eukaryota;TSAR;Alveolata;Dinoflagellata;Syndiniales;Dino-Group-II;Dino-Group-II-Clade-8;Dino-Group-II-Clade-8_X;Dino-Group-II-Clade-8_X_sp.;	Eukaryota;TSAR;Alveolata;Dinoflagellata;Dinophyceae;Prorocentrales;Prorocentraceae;Prorocentrum;Prorocentrum_sp.;	0.0145542	1	DCM
Eukaryota;TSAR;Alveolata;Dinoflagellata;Syndiniales;Dino-Group-II;Dino-Group-II-Clade-12;Dino-Group-II-Clade-12_X;Dino-Group-II-Clade-12_X_sp.;	Eukaryota;TSAR;Alveolata;Dinoflagellata;Dinophyceae;Gonyaulacales;Pyrocystaceae;Alexandrium;Alexandrium_ostenfeldii;	0.0333096	1	DCM
Eukaryota;TSAR;Alveolata;Dinoflagellata;Syndiniales;Dino-Group-II;Dino-Group-II-Clade-12;Dino-Group-II-Clade-12_X;Dino-Group-II-Clade-12_X_sp.;	Eukaryota;TSAR;Alveolata;Ciliophora;Spirotrichea;Oligotrichida;Strombidiidae;Strombidium;Strombidium_paracapitatum;	0.202894	1	DCM
Eukaryota;TSAR;Alveolata;Dinoflagellata;Syndiniales;Dino-Group-II;Dino-Group-II-Clade-32;Dino-Group-II-Clade-32_X;Dino-Group-II-Clade-32_X_sp.;	Eukaryota;TSAR;Alveolata;Ciliophora;Spirotrichea;Oligotrichida;Strombidiidae;Strombidium;Strombidium_paracapitatum;	0.160658	1	DCM
Eukaryota;TSAR;Alveolata;Dinoflagellata;Dinophyceae;Prorocentrales;Prorocentraceae;Prorocentrum;Prorocentrum_sp.;	Eukaryota;TSAR;Alveolata;Dinoflagellata;Syndiniales;Dino-Group-II;Dino-Group-II-Clade-1;Dino-Group-II-Clade-1_X;Dino-Group-II-Clade-1_X_sp.;	0.0375345	1	DCM
Eukaryota;TSAR;Alveolata;Dinoflagellata;Dinophyceae;Prorocentrales;Prorocentraceae;Prorocentrum;Prorocentrum_sp.;	Eukaryota;TSAR;Alveolata;Dinoflagellata;Syndiniales;Dino-Group-II;Dino-Group-II-Clade-2;Dino-Group-II-Clade-2_X;Dino-Group-II-Clade-2_X_sp.;	-0.0143622	1	DCM
Eukaryota;TSAR;Alveolata;Dinoflagellata;Syndiniales;Dino-Group-II;Dino-Group-II-Clade-33;Dino-Group-II-Clade-33_X;Dino-Group-II-Clade-33_X_sp.;	Eukaryota;TSAR;Alveolata;Dinoflagellata;Dinophyceae;Gonyaulacales;Pyrocystaceae;Alexandrium;Alexandrium_ostenfeldii;	0.102948	1	DCM
Eukaryota;TSAR;Alveolata;Dinoflagellata;Syndiniales;Dino-Group-II;Dino-Group-II-Clade-3;Dino-Group-II-Clade-3_X;Dino-Group-II-Clade-3_X_sp.;	Eukaryota;TSAR;Alveolata;Dinoflagellata;Dinophyceae;Gonyaulacales;Pyrocystaceae;Alexandrium;Alexandrium_ostenfeldii;	0.162807	1	DCM
Eukaryota;TSAR;Alveolata;Dinoflagellata;Dinophyceae;Gymnodiniales;Gymnodiniaceae;Gyrodinium;Gyrodinium_rubrum;	Eukaryota;TSAR;Alveolata;Dinoflagellata;Syndiniales;Dino-Group-II;Dino-Group-II-Clade-5;Dino-Group-II-Clade-5_X;Dino-Group-II-Clade-5_X_sp.;	-0.212878	1	DCM
Eukaryota;TSAR;Alveolata;Dinoflagellata;Dinophyceae;Gymnodiniales;Gymnodiniaceae;Gyrodinium;Gyrodinium_rubrum;	Eukaryota;TSAR;Alveolata;Dinoflagellata;Syndiniales;Dino-Group-II;Dino-Group-II-Clade-3;Dino-Group-II-Clade-3_X;Dino-Group-II-Clade-3_X_sp.;	-0.170981	1	DCM
Eukaryota;TSAR;Alveolata;Dinoflagellata;Dinophyceae;Peridiniales;Heterocapsaceae;Heterocapsa	Eukaryota;TSAR;Alveolata;Dinoflagellata;Syndiniales;Dino-Group-II;Dino-Group-II-Clade-10-and-11;Dino-Group-II-Clade-10-and-11_X;Dino-Group-II-Clade-10-and-11_X_sp.;	-0.193845	1	DCM
Eukaryota;TSAR;Alveolata;Dinoflagellata;Dinophyceae;Peridiniales;Heterocapsaceae;Heterocapsa	Eukaryota;TSAR;Alveolata;Dinoflagellata;Syndiniales;Dino-Group-II;Dino-Group-II-Clade-4;Amoebophrya;Amoebophrya_sp.;	-0.332176	0.22211	DCM
Eukaryota;TSAR;Alveolata;Dinoflagellata;Syndiniales;Dino-Group-II;Dino-Group-II-Clade-7;Dino-Group-II-Clade-7_X;Dino-Group-II-Clade-7_X_sp.;	Eukaryota;TSAR;Alveolata;Dinoflagellata;Dinophyceae;Gymnodiniales;Gymnodiniaceae;Gyrodinium;Gyrodinium_helveticum;	0.282903	1	DCM
Eukaryota;TSAR;Alveolata;Dinoflagellata;Syndiniales;Dino-Group-II;Dino-Group-II-Clade-7;Dino-Group-II-Clade-7_X;Dino-Group-II-Clade-7_X_sp.;	Eukaryota;TSAR;Alveolata;Dinoflagellata;Dinophyceae;Peridiniales;Protoperidiniaceae;Protoperidinium;Protoperidinium_sp.;	0.0891379	1	DCM
Eukaryota;TSAR;Alveolata;Dinoflagellata;Syndiniales;Dino-Group-II;Dino-Group-II-Clade-10-and-11;Dino-Group-II-Clade-10-and-11_X;Dino-Group-II-Clade-10-and-11_X_sp.;	Eukaryota;TSAR;Alveolata;Dinoflagellata;Dinophyceae;Gymnodiniales;Gymnodiniaceae;Gyrodinium	0.088592	1	DCM
Eukaryota;TSAR;Alveolata;Dinoflagellata;Syndiniales;Dino-Group-II;Dino-Group-II-Clade-10-and-11;Dino-Group-II-Clade-10-and-11_X;Dino-Group-II-Clade-10-and-11_X_sp.;	Eukaryota;TSAR;Alveolata;Dinoflagellata;Dinophyceae;Gymnodiniales;Gymnodiniaceae;Gyrodinium;Gyrodinium_helveticum;	0.13493	1	DCM
Eukaryota;TSAR;Alveolata;Dinoflagellata;Syndiniales;Dino-Group-II;Dino-Group-II-Clade-10-and-11;Dino-Group-II-Clade-10-and-11_X;Dino-Group-II-Clade-10-and-11_X_sp.;	Eukaryota;TSAR;Alveolata;Ciliophora;Spirotrichea;Oligotrichida;Strombidiidae;Strombidium;Strombidium_paracapitatum;	0.0739854	1	DCM
Eukaryota;TSAR;Alveolata;Dinoflagellata;Syndiniales;Dino-Group-II;Dino-Group-II-Clade-10-and-11;Dino-Group-II-Clade-10-and-11_X;Dino-Group-II-Clade-10-and-11_X_sp.;	Eukaryota;TSAR;Alveolata;Dinoflagellata;Dinophyceae;Gymnodiniales;Gymnodiniaceae;Gymnodinium	0.580376	3.39114604360021e-09	DCM
Eukaryota;TSAR;Alveolata;Dinoflagellata;Syndiniales;Dino-Group-II;Dino-Group-II-Clade-22;Dino-Group-II-Clade-22_X;Dino-Group-II-Clade-22_X_sp.;	Eukaryota;TSAR;Alveolata;Dinoflagellata;Dinophyceae;Gymnodiniales;Kareniaceae;Karlodinium	0.227288	1	DCM
Eukaryota;TSAR;Alveolata;Dinoflagellata;Syndiniales;Dino-Group-II;Dino-Group-II-Clade-22;Dino-Group-II-Clade-22_X;Dino-Group-II-Clade-22_X_sp.;	Eukaryota;TSAR;Alveolata;Dinoflagellata;Dinophyceae;Peridiniales;Protoperidiniaceae;Protoperidinium;Protoperidinium_sp.;	-0.22107	1	DCM
Eukaryota;TSAR;Alveolata;Dinoflagellata;Dinophyceae;Gymnodiniales;Kareniaceae;Karlodinium	Eukaryota;TSAR;Alveolata;Dinoflagellata;Syndiniales;Dino-Group-II;Dino-Group-II-Clade-3;Dino-Group-II-Clade-3_X;Dino-Group-II-Clade-3_X_sp.;	0.182687	1	DCM
Eukaryota;TSAR;Alveolata;Dinoflagellata;Dinophyceae;Gymnodiniales;Kareniaceae;Karlodinium	Eukaryota;TSAR;Alveolata;Dinoflagellata;Syndiniales;Dino-Group-II;Dino-Group-II-Clade-1;Dino-Group-II-Clade-1_X;Dino-Group-II-Clade-1_X_sp.;	-0.0848588	1	DCM
Eukaryota;TSAR;Alveolata;Dinoflagellata;Dinophyceae;Gymnodiniales;Kareniaceae;Karlodinium	Eukaryota;TSAR;Alveolata;Dinoflagellata;Syndiniales;Dino-Group-II;Dino-Group-II-Clade-23;Dino-Group-II-Clade-23_X;Dino-Group-II-Clade-23_X_sp.;	-0.230417	1	DCM
Eukaryota;TSAR;Alveolata;Dinoflagellata;Dinophyceae;Gymnodiniales;Kareniaceae;Karlodinium	Eukaryota;TSAR;Alveolata;Dinoflagellata;Syndiniales;Dino-Group-II;Dino-Group-II-Clade-3;Dino-Group-II-Clade-3_X;Dino-Group-II-Clade-3_X_sp.;	-0.254324	1	DCM
Eukaryota;TSAR;Alveolata;Dinoflagellata;Dinophyceae;Gymnodiniales;Gymnodiniaceae;Gymnodinium	Eukaryota;TSAR;Alveolata;Dinoflagellata;Syndiniales;Dino-Group-II;Dino-Group-II-Clade-1;Dino-Group-II-Clade-1_X;Dino-Group-II-Clade-1_X_sp.;	0.440618	0.00047734	DCM
Eukaryota;TSAR;Alveolata;Dinoflagellata;Dinophyceae;Gymnodiniales;Gymnodiniaceae;Gymnodinium	Eukaryota;TSAR;Alveolata;Dinoflagellata;Syndiniales;Dino-Group-II;Dino-Group-II-Clade-38;Dino-Group-II-Clade-38_X;Dino-Group-II-Clade-38_X_sp.;	0.179858	1	DCM
Eukaryota;TSAR;Alveolata;Dinoflagellata;Dinophyceae;Gymnodiniales;Gymnodiniaceae;Gymnodinium	Eukaryota;TSAR;Alveolata;Dinoflagellata;Syndiniales;Dino-Group-II;Dino-Group-II-Clade-1;Dino-Group-II-Clade-1_X;Dino-Group-II-Clade-1_X_sp.;	-0.404011	0.00485796	DCM
Eukaryota;TSAR;Alveolata;Dinoflagellata;Syndiniales;Dino-Group-II;Dino-Group-II-Clade-4;Dino-Group-II-Clade-4_X;Dino-Group-II-Clade-4_X_sp.;	Eukaryota;TSAR;Alveolata;Dinoflagellata;Dinophyceae;Gymnodiniales;Gymnodiniaceae;Gyrodinium;Gyrodinium_helveticum;	0.196833	1	DCM
Eukaryota;TSAR;Alveolata;Dinoflagellata;Syndiniales;Dino-Group-II;Dino-Group-II-Clade-10-and-11;Dino-Group-II-Clade-10-and-11_X;Dino-Group-II-Clade-10-and-11_X_sp.;	Eukaryota;TSAR;Alveolata;Dinoflagellata;Dinophyceae;Gonyaulacales;Pyrocystaceae;Alexandrium;Alexandrium_ostenfeldii;	-0.241029	1	DCM
Eukaryota;TSAR;Alveolata;Dinoflagellata;Syndiniales;Dino-Group-II;Dino-Group-II-Clade-6;Dino-Group-II-Clade-6_X;Dino-Group-II-Clade-6_X_sp.;	Eukaryota;TSAR;Alveolata;Dinoflagellata;Dinophyceae;Gonyaulacales;Ceratiaceae;Tripos;Tripos_furca;	0.264552	1	DCM
Eukaryota;TSAR;Alveolata;Dinoflagellata;Syndiniales;Dino-Group-II;Dino-Group-II-Clade-10-and-11;Dino-Group-II-Clade-10-and-11_X;Dino-Group-II-Clade-10-and-11_X_sp.;	Eukaryota;TSAR;Alveolata;Dinoflagellata;Dinophyceae;Gymnodiniales;Gymnodiniaceae;Gyrodinium;Gyrodinium_helveticum;	0.260024	1	DCM
Eukaryota;TSAR;Alveolata;Dinoflagellata;Syndiniales;Dino-Group-II;Dino-Group-II-Clade-16;Dino-Group-II-Clade-16_X;Dino-Group-II-Clade-16_X_sp.;	Eukaryota;TSAR;Alveolata;Dinoflagellata;Dinophyceae;Gymnodiniales;Gymnodiniaceae;Gyrodinium;Gyrodinium_helveticum;	0.279793	1	DCM
Eukaryota;TSAR;Alveolata;Dinoflagellata;Syndiniales;Dino-Group-II;Dino-Group-II-Clade-16;Dino-Group-II-Clade-16_X;Dino-Group-II-Clade-16_X_sp.;	Eukaryota;TSAR;Alveolata;Ciliophora;Spirotrichea;Oligotrichida;Strombidiidae;Strombidium;Strombidium_paracapitatum;	-0.122226	1	DCM
Eukaryota;TSAR;Alveolata;Dinoflagellata;Dinophyceae;Gymnodiniales;Gymnodiniaceae;Gyrodinium;Gyrodinium_helveticum;	Eukaryota;TSAR;Alveolata;Dinoflagellata;Syndiniales;Dino-Group-II;Dino-Group-II-Clade-1;Dino-Group-II-Clade-1_X;Dino-Group-II-Clade-1_X_sp.;	0.268325	1	DCM
Eukaryota;TSAR;Alveolata;Dinoflagellata;Dinophyceae;Gymnodiniales;Gymnodiniaceae;Gyrodinium;Gyrodinium_helveticum;	Eukaryota;TSAR;Alveolata;Dinoflagellata;Syndiniales;Dino-Group-II;Dino-Group-II-Clade-4;Dino-Group-II-Clade-4_X;Dino-Group-II-Clade-4_X_sp.;	-0.301923	0.859318	DCM
Eukaryota;TSAR;Alveolata;Dinoflagellata;Syndiniales;Dino-Group-II;Dino-Group-II-Clade-10-and-11;Dino-Group-II-Clade-10-and-11_X;Dino-Group-II-Clade-10-and-11_X_sp.;	Eukaryota;TSAR;Alveolata;Dinoflagellata;Dinophyceae;Prorocentrales;Prorocentraceae;Prorocentrum;Prorocentrum_sp.;	0.109193	1	DCM
Eukaryota;TSAR;Alveolata;Dinoflagellata;Syndiniales;Dino-Group-II;Dino-Group-II-Clade-1;Dino-Group-II-Clade-1_X;Dino-Group-II-Clade-1_X_sp.;	Eukaryota;TSAR;Alveolata;Ciliophora;Spirotrichea;Oligotrichida;Strombidiidae;Strombidium;Strombidium_paracapitatum;	-0.0564609	1	DCM
Eukaryota;TSAR;Alveolata;Dinoflagellata;Syndiniales;Dino-Group-II;Dino-Group-II-Clade-3;Dino-Group-II-Clade-3_X;Dino-Group-II-Clade-3_X_sp.;	Eukaryota;TSAR;Alveolata;Dinoflagellata;Dinophyceae;Prorocentrales;Prorocentraceae;Prorocentrum;Prorocentrum_sp.;	-0.18087	1	DCM
Eukaryota;TSAR;Alveolata;Dinoflagellata;Syndiniales;Dino-Group-II;Dino-Group-II-Clade-3;Dino-Group-II-Clade-3_X;Dino-Group-II-Clade-3_X_sp.;	Eukaryota;TSAR;Alveolata;Dinoflagellata;Dinophyceae;Peridiniales;Protoperidiniaceae;Protoperidinium;Protoperidinium_sp.;	-0.202145	1	DCM
Eukaryota;TSAR;Alveolata;Dinoflagellata;Dinophyceae;Prorocentrales;Prorocentraceae;Prorocentrum;Prorocentrum_sp.;	Eukaryota;TSAR;Alveolata;Dinoflagellata;Syndiniales;Dino-Group-II;Dino-Group-II-Clade-23;Dino-Group-II-Clade-23_X;Dino-Group-II-Clade-23_X_sp.;	0.16609	1	DCM
Eukaryota;TSAR;Alveolata;Dinoflagellata;Syndiniales;Dino-Group-II;Dino-Group-II-Clade-20;Dino-Group-II-Clade-20_X;Dino-Group-II-Clade-20_X_sp.;	Eukaryota;TSAR;Alveolata;Dinoflagellata;Dinophyceae;Gonyaulacales;Pyrocystaceae;Alexandrium;Alexandrium_ostenfeldii;	0.116878	1	DCM
Eukaryota;TSAR;Alveolata;Dinoflagellata;Syndiniales;Dino-Group-II;Dino-Group-II-Clade-20;Dino-Group-II-Clade-20_X;Dino-Group-II-Clade-20_X_sp.;	Eukaryota;TSAR;Alveolata;Dinoflagellata;Dinophyceae;Gymnodiniales;Gymnodiniaceae;Gyrodinium	-0.332259	0.22125	DCM
Eukaryota;TSAR;Alveolata;Dinoflagellata;Dinophyceae;Peridiniales;Protoperidiniaceae;Protoperidinium;Protoperidinium_sp.;	Eukaryota;TSAR;Alveolata;Dinoflagellata;Syndiniales;Dino-Group-II;Dino-Group-II-Clade-3;Dino-Group-II-Clade-3_X;Dino-Group-II-Clade-3_X_sp.;	-0.100827	1	DCM
Eukaryota;TSAR;Alveolata;Dinoflagellata;Syndiniales;Dino-Group-II;Dino-Group-II-Clade-16;Dino-Group-II-Clade-16_X;Dino-Group-II-Clade-16_X_sp.;	Eukaryota;TSAR;Alveolata;Dinoflagellata;Dinophyceae;Gymnodiniales;Gymnodiniaceae;Gyrodinium	0.288222	1	DCM
Eukaryota;TSAR;Alveolata;Dinoflagellata;Dinophyceae;Gonyaulacales;Pyrocystaceae;Alexandrium;Alexandrium_ostenfeldii;	Eukaryota;TSAR;Alveolata;Dinoflagellata;Syndiniales;Dino-Group-II;Dino-Group-II-Clade-28;Dino-Group-II-Clade-28_X;Dino-Group-II-Clade-28_X_sp.;	0.11313	1	DCM
Eukaryota;TSAR;Alveolata;Dinoflagellata;Dinophyceae;Gonyaulacales;Pyrocystaceae;Alexandrium;Alexandrium_ostenfeldii;	Eukaryota;TSAR;Alveolata;Dinoflagellata;Syndiniales;Dino-Group-II;Dino-Group-II-Clade-1;Dino-Group-II-Clade-1_X;Dino-Group-II-Clade-1_X_sp.;	0.0186106	1	DCM
Eukaryota;TSAR;Alveolata;Dinoflagellata;Syndiniales;Dino-Group-II;Dino-Group-II-Clade-1;Dino-Group-II-Clade-1_X;Dino-Group-II-Clade-1_X_sp.;	Eukaryota;TSAR;Alveolata;Ciliophora;Spirotrichea;Oligotrichida;Strombidiidae;Strombidium;Strombidium_paracapitatum;	0.157417	1	DCM
Eukaryota;TSAR;Stramenopiles;Gyrista;Coscinodiscophyceae;Rhizosoleniales;Rhizosoleniaceae;Rhizosolenia;Rhizosolenia_delicatula;	Eukaryota;TSAR;Rhizaria;Cercozoa;Filosa-Thecofilosea;Cryomonadida;Cryothecomonas-lineage;Cryothecomonas;Cryothecomonas_aestivalis;	0.2711	1	DCM
Eukaryota;TSAR;Stramenopiles;Gyrista;Mediophyceae;Chaetocerotales;Chaetocerotaceae;Chaetoceros;Chaetoceros_tenuissimus;	Eukaryota;TSAR;Rhizaria;Cercozoa;Filosa-Thecofilosea;Cryomonadida;Cryothecomonas-lineage;Cryothecomonas;Cryothecomonas_aestivalis;	0.216936	1	DCM
Eukaryota;TSAR;Stramenopiles;Gyrista;Coscinodiscophyceae;Rhizosoleniales;Rhizosoleniaceae;Rhizosolenia;Rhizosolenia_delicatula;	Eukaryota;TSAR;Rhizaria;Cercozoa;Filosa-Thecofilosea;Cryomonadida;Cryothecomonas-lineage;Cryothecomonas	-0.139628	1	DCM
Eukaryota;TSAR;Stramenopiles;Gyrista;Mediophyceae;Thalassiosirales;Thalassiosiraceae;Thalassiosira	Eukaryota;TSAR;Rhizaria;Cercozoa;Filosa-Thecofilosea;Cryomonadida;Cryothecomonas-lineage;Cryothecomonas;Cryothecomonas_aestivalis;	0.368221	0.0365384	DCM
Eukaryota;TSAR;Stramenopiles;Gyrista;Mediophyceae;Chaetocerotales;Chaetocerotaceae;Chaetoceros	Eukaryota;TSAR;Rhizaria;Cercozoa;Filosa-Thecofilosea;Cryomonadida;Cryothecomonas-lineage;Cryothecomonas	0.0858799	1	DCM

## Sheet: TableS5
Taxonomic Annotation ASV #1	Taxonomic Annotation ASV #2	SCC	Adjusted p-value	Depth
Eukaryota;TSAR;Alveolata;Dinoflagellata;Dinophyceae;Gymnodiniales;Gymnodiniaceae;Gymnodinium;Gymnodinium_sp.;	Eukaryota;TSAR;Alveolata;Dinoflagellata;Dinophyceae;Prorocentrales;Prorocentraceae;Prorocentrum;Prorocentrum_sp.;	0.435039	0.00011728	Surface
Eukaryota;TSAR;Alveolata;Dinoflagellata;Dinophyceae;Gymnodiniales;Gymnodiniaceae;Gymnodinium;Gymnodinium_sp.;	Eukaryota;TSAR;Alveolata;Dinoflagellata;Dinophyceae;Peridiniales;Heterocapsaceae;Heterocapsa;Heterocapsa_nei/rotundata;	0.482897	3.65808483237052e-06	Surface
Eukaryota;TSAR;Alveolata;Dinoflagellata;Dinophyceae;Gymnodiniales;Gymnodiniaceae;Gymnodinium;Gymnodinium_sp.;	Eukaryota;TSAR;Alveolata;Ciliophora;Spirotrichea;Oligotrichida;Strombidiidae;Strombidium;Strombidium_paracapitatum;	0.241352	1	Surface
Eukaryota;TSAR;Alveolata;Dinoflagellata;Dinophyceae;Prorocentrales;Prorocentraceae;Prorocentrum	Eukaryota;TSAR;Alveolata;Dinoflagellata;Dinophyceae;Peridiniales;Heterocapsaceae;Heterocapsa;Heterocapsa_nei/rotundata;	0.381112	0.00324315	Surface
Eukaryota;TSAR;Alveolata;Dinoflagellata;Dinophyceae;Prorocentrales;Prorocentraceae;Prorocentrum	Eukaryota;TSAR;Alveolata;Dinoflagellata;Dinophyceae;Prorocentrales;Prorocentraceae;Prorocentrum;Prorocentrum_sp.;	0.275704	0.479928	Surface
Eukaryota;TSAR;Alveolata;Dinoflagellata;Dinophyceae;Prorocentrales;Prorocentraceae;Prorocentrum	Eukaryota;TSAR;Alveolata;Dinoflagellata;Dinophyceae;Prorocentrales;Prorocentraceae;Prorocentrum;Prorocentrum_sp.;	0.337204	0.0324168	Surface
Eukaryota;TSAR;Alveolata;Dinoflagellata;Dinophyceae;Gymnodiniales;Gymnodiniaceae;Gyrodinium;Gyrodinium_helveticum;	Eukaryota;Haptista;Haptophyta;Haptophyta_X;Prymnesiophyceae;Phaeocystales;Phaeocystaceae;Phaeocystis;Phaeocystis_globosa;	0.588492	1.93949169846588e-10	Surface
Eukaryota;TSAR;Alveolata;Dinoflagellata;Dinophyceae;Gymnodiniales;Gymnodiniaceae;Gyrodinium;Gyrodinium_helveticum;	Eukaryota;TSAR;Alveolata;Dinoflagellata;Dinophyceae;Prorocentrales;Prorocentraceae;Prorocentrum;Prorocentrum_sp.;	0.353802	0.0141226	Surface
Eukaryota;TSAR;Alveolata;Dinoflagellata;Dinophyceae;Gymnodiniales;Gymnodiniaceae;Gyrodinium;Gyrodinium_dominans;	Eukaryota;TSAR;Alveolata;Dinoflagellata;Dinophyceae;Peridiniales;Heterocapsaceae;Heterocapsa;Heterocapsa_nei/rotundata;	0.544094	1.85101607770486e-08	Surface
Eukaryota;TSAR;Alveolata;Dinoflagellata;Dinophyceae;Prorocentrales;Prorocentraceae;Prorocentrum;Prorocentrum_sp.;	Eukaryota;TSAR;Alveolata;Dinoflagellata;Dinophyceae;Peridiniales;Heterocapsaceae;Heterocapsa;Heterocapsa_nei/rotundata;	0.432951	0.000134849	Surface
Eukaryota;TSAR;Alveolata;Dinoflagellata;Dinophyceae;Prorocentrales;Prorocentraceae;Prorocentrum;Prorocentrum_sp.;	Eukaryota;TSAR;Alveolata;Dinoflagellata;Dinophyceae;Prorocentrales;Prorocentraceae;Prorocentrum;Prorocentrum_sp.;	0.211903	1	Surface
Eukaryota;TSAR;Alveolata;Dinoflagellata;Dinophyceae;Gymnodiniales;Kareniaceae;Karlodinium;Karlodinium_sp.;	Eukaryota;TSAR;Alveolata;Dinoflagellata;Dinophyceae;Gymnodiniales;Gymnodiniaceae;Gymnodinium;Gymnodinium_sp.;	0.510779	3.74446282346598e-07	Surface
Eukaryota;TSAR;Alveolata;Dinoflagellata;Dinophyceae;Gymnodiniales;Kareniaceae;Karlodinium;Karlodinium_sp.;	Eukaryota;TSAR;Alveolata;Dinoflagellata;Dinophyceae;Peridiniales;Heterocapsaceae;Heterocapsa;Heterocapsa_nei/rotundata;	0.389267	0.00203594	Surface
Eukaryota;TSAR;Alveolata;Dinoflagellata;Dinophyceae;Gymnodiniales;Kareniaceae;Karlodinium;Karlodinium_sp.;	Eukaryota;TSAR;Alveolata;Dinoflagellata;Dinophyceae;Prorocentrales;Prorocentraceae;Prorocentrum;Prorocentrum_sp.;	0.526228	9.66884683967833e-08	Surface
Eukaryota;TSAR;Alveolata;Dinoflagellata;Dinophyceae;Gymnodiniales;Kareniaceae;Karlodinium;Karlodinium_sp.;	Eukaryota;TSAR;Alveolata;Dinoflagellata;Dinophyceae;Prorocentrales;Prorocentraceae;Prorocentrum;Prorocentrum_sp.;	0.554902	6.4888624835951e-09	Surface
Eukaryota;TSAR;Alveolata;Dinoflagellata;Dinophyceae;Gymnodiniales;Kareniaceae;Karlodinium;Karlodinium_sp.;	Eukaryota;Haptista;Haptophyta;Haptophyta_X;Prymnesiophyceae;Phaeocystales;Phaeocystaceae;Phaeocystis	-0.410437	0.000573005	Surface
Eukaryota;TSAR;Alveolata;Dinoflagellata;Dinophyceae;Gymnodiniales;Kareniaceae;Karlodinium	Eukaryota;Haptista;Haptophyta;Haptophyta_X;Prymnesiophyceae;Prymnesiales;Chrysochromulinaceae;Chrysochromulina;Chrysochromulina_sp.;	0.502021	7.83315861489663e-07	Surface
Eukaryota;TSAR;Alveolata;Dinoflagellata;Dinophyceae;Gymnodiniales;Kareniaceae;Karlodinium	Eukaryota;Haptista;Haptophyta;Haptophyta_X;Prymnesiophyceae;Prymnesiales;Chrysochromulinaceae;Chrysochromulina;Chrysochromulina_sp.;	0.442927	6.86414295914103e-05	Surface
Eukaryota;TSAR;Alveolata;Dinoflagellata;Dinophyceae;Gymnodiniales;Kareniaceae;Karlodinium	Eukaryota;Haptista;Haptophyta;Haptophyta_X;Prymnesiophyceae;Prymnesiales;Chrysochromulinaceae;Chrysochromulina;Chrysochromulina_sp.;	0.330846	0.0440276	Surface
Eukaryota;TSAR;Alveolata;Dinoflagellata;Dinophyceae;Gymnodiniales;Gymnodiniaceae;Gymnodinium;Gymnodinium_sp.;	Eukaryota;TSAR;Alveolata;Dinoflagellata;Dinophyceae;Prorocentrales;Prorocentraceae;Prorocentrum	0.284443	0.338879	Surface
Eukaryota;TSAR;Alveolata;Dinoflagellata;Dinophyceae;Peridiniales;Heterocapsaceae;Heterocapsa	Eukaryota;TSAR;Alveolata;Dinoflagellata;Dinophyceae;Prorocentrales;Prorocentraceae;Prorocentrum;Prorocentrum_sp.;	0.248945	1	Surface
Eukaryota;TSAR;Alveolata;Dinoflagellata;Dinophyceae;Peridiniales;Heterocapsaceae;Heterocapsa	Eukaryota;TSAR;Alveolata;Dinoflagellata;Dinophyceae;Prorocentrales;Prorocentraceae;Prorocentrum	0.19543	1	Surface
Eukaryota;TSAR;Alveolata;Dinoflagellata;Dinophyceae;Peridiniales;Heterocapsaceae;Heterocapsa;Heterocapsa_nei/rotundata;	Eukaryota;TSAR;Alveolata;Dinoflagellata;Dinophyceae;Prorocentrales;Prorocentraceae;Prorocentrum;Prorocentrum_sp.;	0.355423	0.0129893	Surface
Eukaryota;TSAR;Alveolata;Dinoflagellata;Dinophyceae;Peridiniales;Heterocapsaceae;Heterocapsa;Heterocapsa_nei/rotundata;	Eukaryota;TSAR;Alveolata;Dinoflagellata;Dinophyceae;Prorocentrales;Prorocentraceae;Prorocentrum;Prorocentrum_sp.;	-0.233728	1	Surface
Eukaryota;TSAR;Alveolata;Dinoflagellata;Dinophyceae;Gymnodiniales;Kareniaceae;Karlodinium;Karlodinium_veneficum;	Eukaryota;Haptista;Haptophyta;Haptophyta_X;Prymnesiophyceae;Prymnesiales;Chrysochromulinaceae;Chrysochromulina;Chrysochromulina_sp.;	0.310849	0.110517	Surface
Eukaryota;TSAR;Alveolata;Dinoflagellata;Dinophyceae;Gymnodiniales;Kareniaceae;Karlodinium;Karlodinium_veneficum;	Eukaryota;TSAR;Alveolata;Dinoflagellata;Dinophyceae;Prorocentrales;Prorocentraceae;Prorocentrum	0.401877	0.000966798	Surface
Eukaryota;TSAR;Alveolata;Dinoflagellata;Dinophyceae;Gymnodiniales;Kareniaceae;Karlodinium;Karlodinium_veneficum;	Eukaryota;Haptista;Haptophyta;Haptophyta_X;Prymnesiophyceae;Prymnesiales;Chrysochromulinaceae;Chrysochromulina;Chrysochromulina_sp.;	0.31484	0.0924382	Surface
Eukaryota;TSAR;Alveolata;Dinoflagellata;Dinophyceae;Gymnodiniales;Gymnodiniaceae;Gyrodinium	Eukaryota;TSAR;Alveolata;Dinoflagellata;Dinophyceae;Prorocentrales;Prorocentraceae;Prorocentrum;Prorocentrum_sp.;	-0.226655	1	Surface
Eukaryota;TSAR;Alveolata;Dinoflagellata;Dinophyceae;Gymnodiniales;Gymnodiniaceae;Gyrodinium	Eukaryota;TSAR;Alveolata;Dinoflagellata;Dinophyceae;Prorocentrales;Prorocentraceae;Prorocentrum;Prorocentrum_sp.;	0.401013	0.00101845	Surface
Eukaryota;TSAR;Alveolata;Dinoflagellata;Dinophyceae;Gymnodiniales;Gymnodiniaceae;Gyrodinium	Eukaryota;TSAR;Alveolata;Dinoflagellata;Dinophyceae;Prorocentrales;Prorocentraceae;Prorocentrum;Prorocentrum_sp.;	0.371613	0.0054924	Surface
Eukaryota;TSAR;Alveolata;Dinoflagellata;Dinophyceae;Gymnodiniales;Gymnodiniaceae;Gyrodinium	Eukaryota;TSAR;Alveolata;Ciliophora;Spirotrichea;Oligotrichida;Strombidiidae;Strombidium;Strombidium_paracapitatum;	0.208977	1	Surface
Eukaryota;TSAR;Alveolata;Dinoflagellata;Dinophyceae;Prorocentrales;Prorocentraceae;Prorocentrum;Prorocentrum_sp.;	Eukaryota;TSAR;Alveolata;Dinoflagellata;Dinophyceae;Prorocentrales;Prorocentraceae;Prorocentrum;Prorocentrum_sp.;	0.2646	0.735058	Surface
Eukaryota;TSAR;Alveolata;Dinoflagellata;Dinophyceae;Prorocentrales;Prorocentraceae;Prorocentrum;Prorocentrum_sp.;	Eukaryota;TSAR;Alveolata;Dinoflagellata;Dinophyceae;Prorocentrales;Prorocentraceae;Prorocentrum;Prorocentrum_sp.;	0.568498	1.64370028777961e-09	Surface
Eukaryota;TSAR;Alveolata;Dinoflagellata;Dinophyceae;Gymnodiniales;Kareniaceae;Karlodinium	Eukaryota;TSAR;Alveolata;Dinoflagellata;Dinophyceae;Prorocentrales;Prorocentraceae;Prorocentrum;Prorocentrum_sp.;	0.443374	6.65641115161125e-05	Surface
Eukaryota;TSAR;Alveolata;Dinoflagellata;Dinophyceae;Gymnodiniales;Kareniaceae;Karlodinium	Eukaryota;Haptista;Haptophyta;Haptophyta_X;Prymnesiophyceae;Prymnesiales;Chrysochromulinaceae;Chrysochromulina;Chrysochromulina_sp.;	0.175328	1	Surface
Eukaryota;TSAR;Alveolata;Dinoflagellata;Dinophyceae;Gymnodiniales;Kareniaceae;Karlodinium	Eukaryota;Haptista;Haptophyta;Haptophyta_X;Prymnesiophyceae;Prymnesiales;Chrysochromulinaceae;Chrysochromulina;Chrysochromulina_sp.;	-0.197154	1	Surface
Eukaryota;TSAR;Alveolata;Ciliophora;Spirotrichea;Oligotrichida;Strombidiidae;Strombidium;Strombidium_capitatum;	Eukaryota;Archaeplastida;Chlorophyta;Chlorophyta_X;Pyramimonadophyceae;Pyramimonadales;Pyramimonadaceae;Pyramimonas;Pyramimonas_sp.;	-0.273709	0.518813	Surface
Eukaryota;TSAR;Alveolata;Ciliophora;Spirotrichea;Oligotrichida;Strombidiidae;Strombidium;Strombidium_capitatum;	Eukaryota;Haptista;Haptophyta;Haptophyta_X;Prymnesiophyceae;Phaeocystales;Phaeocystaceae;Phaeocystis;Phaeocystis_sp.;	-0.211258	1	Surface
Eukaryota;TSAR;Alveolata;Ciliophora;Spirotrichea;Oligotrichida;Strombidiidae;Strombidium;Strombidium_capitatum;	Eukaryota;Haptista;Haptophyta;Haptophyta_X;Prymnesiophyceae;Phaeocystales;Phaeocystaceae;Phaeocystis;Phaeocystis_sp.;	0.170526	1	Surface
Eukaryota;TSAR;Alveolata;Dinoflagellata;Dinophyceae;Prorocentrales;Prorocentraceae;Prorocentrum;Prorocentrum_sp.;	Eukaryota;TSAR;Alveolata;Dinoflagellata;Dinophyceae;Prorocentrales;Prorocentraceae;Prorocentrum;Prorocentrum_sp.;	-0.32396	0.060884	Surface
Eukaryota;TSAR;Alveolata;Dinoflagellata;Dinophyceae;Gonyaulacales;Gonyaulacaceae;Gonyaulax;Gonyaulax_polygramma;	Eukaryota;TSAR;Alveolata;Dinoflagellata;Dinophyceae;Prorocentrales;Prorocentraceae;Prorocentrum;Prorocentrum_sp.;	0.398461	0.0011865	Surface
Eukaryota;TSAR;Alveolata;Dinoflagellata;Dinophyceae;Peridiniales;Thoracosphaeraceae;Scrippsiella	Eukaryota;TSAR;Alveolata;Dinoflagellata;Dinophyceae;Prorocentrales;Prorocentraceae;Prorocentrum;Prorocentrum_sp.;	-0.20081	1	Surface
Eukaryota;TSAR;Alveolata;Dinoflagellata;Dinophyceae;Prorocentrales;Prorocentraceae;Prorocentrum;Prorocentrum_sp.;	Eukaryota;TSAR;Alveolata;Dinoflagellata;Dinophyceae;Prorocentrales;Prorocentraceae;Prorocentrum;Prorocentrum_sp.;	0.6793	1.37268253880805e-15	Surface
Eukaryota;TSAR;Alveolata;Dinoflagellata;Dinophyceae;Prorocentrales;Prorocentraceae;Prorocentrum;Prorocentrum_sp.;	Eukaryota;TSAR;Alveolata;Dinoflagellata;Dinophyceae;Prorocentrales;Prorocentraceae;Prorocentrum;Prorocentrum_sp.;	0.628565	1.67072154480713e-12	Surface
Eukaryota;TSAR;Alveolata;Dinoflagellata;Dinophyceae;Prorocentrales;Prorocentraceae;Prorocentrum;Prorocentrum_sp.;	Eukaryota;TSAR;Alveolata;Dinoflagellata;Dinophyceae;Prorocentrales;Prorocentraceae;Prorocentrum;Prorocentrum_sp.;	0.402561	0.000927753	Surface
Eukaryota;TSAR;Alveolata;Dinoflagellata;Dinophyceae;Gymnodiniales;Kareniaceae;Karlodinium;Karlodinium_veneficum;	Eukaryota;Haptista;Haptophyta;Haptophyta_X;Prymnesiophyceae;Prymnesiales;Chrysochromulinaceae;Chrysochromulina;Chrysochromulina_leadbeateri;	0.134881	1	Surface
Eukaryota;TSAR;Alveolata;Dinoflagellata;Dinophyceae;Prorocentrales;Prorocentraceae;Prorocentrum;Prorocentrum_sp.;	Eukaryota;TSAR;Alveolata;Dinoflagellata;Dinophyceae;Prorocentrales;Prorocentraceae;Prorocentrum;Prorocentrum_sp.;	0.0604175	1	Surface
Eukaryota;TSAR;Alveolata;Dinoflagellata;Dinophyceae;Gymnodiniales;Gymnodiniaceae;Gymnodinium;Gymnodinium_sp.;	Eukaryota;TSAR;Alveolata;Dinoflagellata;Dinophyceae;Prorocentrales;Prorocentraceae;Prorocentrum;Prorocentrum_sp.;	0.245545	1	Surface
Eukaryota;TSAR;Alveolata;Dinoflagellata;Dinophyceae;Prorocentrales;Prorocentraceae;Prorocentrum;Prorocentrum_sp.;	Eukaryota;TSAR;Alveolata;Dinoflagellata;Dinophyceae;Prorocentrales;Prorocentraceae;Prorocentrum;Prorocentrum_sp.;	0.361407	0.00950044	Surface
Eukaryota;TSAR;Alveolata;Dinoflagellata;Dinophyceae;Gymnodiniales;Gymnodiniaceae;Gyrodinium	Eukaryota;TSAR;Alveolata;Ciliophora;Spirotrichea;Oligotrichida;Strombidiidae;Strombidium;Strombidium_paracapitatum;	0.142603	1	Surface
Eukaryota;TSAR;Alveolata;Dinoflagellata;Dinophyceae;Gymnodiniales;Gymnodiniaceae;Gyrodinium	Eukaryota;Haptista;Haptophyta;Haptophyta_X;Prymnesiophyceae;Prymnesiales;Chrysochromulinaceae;Chrysochromulina;Chrysochromulina_sp.;	-0.114391	1	Surface
Eukaryota;TSAR;Alveolata;Dinoflagellata;Dinophyceae;Gonyaulacales;Gonyaulacaceae;Gonyaulax;Gonyaulax_polygramma;	Eukaryota;TSAR;Alveolata;Dinoflagellata;Dinophyceae;Prorocentrales;Prorocentraceae;Prorocentrum;Prorocentrum_sp.;	-0.181124	1	Surface
Eukaryota;TSAR;Alveolata;Dinoflagellata;Dinophyceae;Gonyaulacales;Gonyaulacaceae;Gonyaulax;Gonyaulax_polygramma;	Eukaryota;TSAR;Alveolata;Dinoflagellata;Dinophyceae;Peridiniales;Heterocapsaceae;Heterocapsa	-0.186886	1	Surface
Eukaryota;TSAR;Alveolata;Ciliophora;Spirotrichea;Choreotrichida;Strobilidiidae;Pelagostrobilidium;Pelagostrobilidium_minutum;	Eukaryota;Haptista;Haptophyta;Haptophyta_X;Prymnesiophyceae;Phaeocystales;Phaeocystaceae;Phaeocystis;Phaeocystis_sp.;	-0.254995	1	Surface
Eukaryota;TSAR;Alveolata;Dinoflagellata;Dinophyceae;Gymnodiniales;Kareniaceae;Karlodinium	Eukaryota;TSAR;Alveolata;Dinoflagellata;Dinophyceae;Prorocentrales;Prorocentraceae;Prorocentrum;Prorocentrum_sp.;	-0.118962	1	Surface
Eukaryota;TSAR;Alveolata;Dinoflagellata;Dinophyceae;Gymnodiniales;Gymnodiniaceae;Gyrodinium;Gyrodinium_helveticum;	Eukaryota;Haptista;Haptophyta;Haptophyta_X;Prymnesiophyceae;Prymnesiales;Chrysochromulinaceae;Chrysochromulina;Chrysochromulina_sp.;	-0.06811	1	Surface
Eukaryota;TSAR;Alveolata;Ciliophora;Spirotrichea;Choreotrichida;Strobilidiidae;Pelagostrobilidium;Pelagostrobilidium_sp.;	Eukaryota;Haptista;Haptophyta;Haptophyta_X;Prymnesiophyceae;Phaeocystales;Phaeocystaceae;Phaeocystis;Phaeocystis_sp.;	-0.0116393	1	Surface
Eukaryota;TSAR;Alveolata;Dinoflagellata;Dinophyceae;Gymnodiniales;Gymnodiniaceae;Gymnodinium;Gymnodinium_sp.;	Eukaryota;TSAR;Alveolata;Dinoflagellata;Dinophyceae;Gymnodiniales;Kareniaceae;Karlodinium;Karlodinium_sp.;	0.509057	4.33632984495602e-07	Surface
Eukaryota;TSAR;Alveolata;Dinoflagellata;Dinophyceae;Gymnodiniales;Gymnodiniaceae;Gymnodinium;Gymnodinium_sp.;	Eukaryota;TSAR;Alveolata;Dinoflagellata;Dinophyceae;Gymnodiniales;Gymnodiniaceae;Gyrodinium	0.545867	1.56256310477337e-08	Surface
Eukaryota;TSAR;Alveolata;Dinoflagellata;Dinophyceae;Prorocentrales;Prorocentraceae;Prorocentrum	Eukaryota;TSAR;Alveolata;Dinoflagellata;Dinophyceae;Gymnodiniales;Gymnodiniaceae;Gyrodinium;Gyrodinium_dominans;	0.489088	2.24410888004708e-06	Surface
Eukaryota;TSAR;Alveolata;Dinoflagellata;Dinophyceae;Prorocentrales;Prorocentraceae;Prorocentrum	Eukaryota;TSAR;Alveolata;Dinoflagellata;Dinophyceae;Gymnodiniales;Kareniaceae;Karlodinium	0.59825	6.47510829816454e-11	Surface
Eukaryota;TSAR;Alveolata;Dinoflagellata;Dinophyceae;Prorocentrales;Prorocentraceae;Prorocentrum	Eukaryota;TSAR;Alveolata;Dinoflagellata;Dinophyceae;Peridiniales;Heterocapsaceae;Heterocapsa;Heterocapsa_nei/rotundata;	0.381112	0.00324315	Surface
Eukaryota;TSAR;Alveolata;Dinoflagellata;Dinophyceae;Prorocentrales;Prorocentraceae;Prorocentrum	Eukaryota;TSAR;Alveolata;Dinoflagellata;Dinophyceae;Prorocentrales;Prorocentraceae;Prorocentrum;Prorocentrum_sp.;	0.275704	0.479928	Surface
Eukaryota;TSAR;Alveolata;Dinoflagellata;Dinophyceae;Prorocentrales;Prorocentraceae;Prorocentrum	Eukaryota;TSAR;Alveolata;Dinoflagellata;Dinophyceae;Prorocentrales;Prorocentraceae;Prorocentrum;Prorocentrum_sp.;	0.337204	0.0324168	Surface
Eukaryota;Haptista;Haptophyta;Haptophyta_X;Prymnesiophyceae;Phaeocystales;Phaeocystaceae;Phaeocystis;Phaeocystis_globosa;	Eukaryota;TSAR;Alveolata;Ciliophora;Spirotrichea;Choreotrichida;Strobilidiidae;Pelagostrobilidium;Pelagostrobilidium_sp.;	0.463065	1.64200425404357e-05	Surface
Eukaryota;Haptista;Haptophyta;Haptophyta_X;Prymnesiophyceae;Prymnesiales;Chrysochromulinaceae;Chrysochromulina;Chrysochromulina_sp.;	Eukaryota;TSAR;Alveolata;Dinoflagellata;Dinophyceae;Gymnodiniales;Gymnodiniaceae;Gyrodinium;Gyrodinium_jinhaense;	0.15084	1	Surface
Eukaryota;Haptista;Haptophyta;Haptophyta_X;Prymnesiophyceae;Phaeocystales;Phaeocystaceae;Phaeocystis;Phaeocystis_cordata;	Eukaryota;TSAR;Alveolata;Ciliophora;Spirotrichea;Choreotrichida;Strobilidiidae;Pelagostrobilidium;Pelagostrobilidium_sp.;	-0.201685	1	Surface
Eukaryota;TSAR;Alveolata;Dinoflagellata;Dinophyceae;Prorocentrales;Prorocentraceae;Prorocentrum;Prorocentrum_sp.;	Eukaryota;TSAR;Alveolata;Dinoflagellata;Dinophyceae;Gymnodiniales;Gymnodiniaceae;Gymnodinium;Gymnodinium_sp.;	0.506283	5.48372440801721e-07	Surface
Eukaryota;TSAR;Alveolata;Dinoflagellata;Dinophyceae;Prorocentrales;Prorocentraceae;Prorocentrum;Prorocentrum_sp.;	Eukaryota;TSAR;Alveolata;Dinoflagellata;Dinophyceae;Peridiniales;Heterocapsaceae;Heterocapsa;Heterocapsa_nei/rotundata;	0.432951	0.000134849	Surface
Eukaryota;TSAR;Alveolata;Dinoflagellata;Dinophyceae;Prorocentrales;Prorocentraceae;Prorocentrum;Prorocentrum_sp.;	Eukaryota;TSAR;Alveolata;Dinoflagellata;Dinophyceae;Gymnodiniales;Kareniaceae;Karlodinium;Karlodinium_veneficum;	0.34488	0.0222029	Surface
Eukaryota;TSAR;Alveolata;Dinoflagellata;Dinophyceae;Prorocentrales;Prorocentraceae;Prorocentrum;Prorocentrum_sp.;	Eukaryota;TSAR;Alveolata;Dinoflagellata;Dinophyceae;Gonyaulacales;Gonyaulacaceae;Gonyaulax;Gonyaulax_polygramma;	0.179284	1	Surface
Eukaryota;TSAR;Alveolata;Dinoflagellata;Dinophyceae;Prorocentrales;Prorocentraceae;Prorocentrum;Prorocentrum_sp.;	Eukaryota;TSAR;Alveolata;Dinoflagellata;Dinophyceae;Prorocentrales;Prorocentraceae;Prorocentrum;Prorocentrum_sp.;	0.211903	1	Surface
Eukaryota;TSAR;Alveolata;Dinoflagellata;Dinophyceae;Gymnodiniales;Gymnodiniaceae;Gymnodinium;Gymnodinium_sp.;	Eukaryota;TSAR;Alveolata;Dinoflagellata;Dinophyceae;Gymnodiniales;Kareniaceae;Karlodinium;Karlodinium_veneficum;	0.483624	3.4557991160469e-06	Surface
Eukaryota;TSAR;Alveolata;Dinoflagellata;Dinophyceae;Gymnodiniales;Gymnodiniaceae;Gymnodinium;Gymnodinium_sp.;	Eukaryota;TSAR;Alveolata;Dinoflagellata;Dinophyceae;Gymnodiniales;Gymnodiniaceae;Gyrodinium	0.535377	4.19698641827876e-08	Surface
Eukaryota;TSAR;Alveolata;Dinoflagellata;Dinophyceae;Gymnodiniales;Gymnodiniaceae;Gymnodinium;Gymnodinium_sp.;	Eukaryota;TSAR;Alveolata;Dinoflagellata;Dinophyceae;Gymnodiniales;Kareniaceae;Karlodinium	0.539216	2.93499973907404e-08	Surface
Eukaryota;TSAR;Alveolata;Dinoflagellata;Dinophyceae;Gymnodiniales;Gymnodiniaceae;Gymnodinium;Gymnodinium_sp.;	Eukaryota;TSAR;Alveolata;Dinoflagellata;Dinophyceae;Gymnodiniales;Gymnodiniaceae;Gyrodinium;Gyrodinium_rubrum;	0.271963	0.555157	Surface
Eukaryota;TSAR;Alveolata;Dinoflagellata;Dinophyceae;Peridiniales;Heterocapsaceae;Heterocapsa	Eukaryota;TSAR;Alveolata;Dinoflagellata;Dinophyceae;Prorocentrales;Prorocentraceae;Prorocentrum;Prorocentrum_sp.;	0.248945	1	Surface
Eukaryota;TSAR;Alveolata;Dinoflagellata;Dinophyceae;Peridiniales;Heterocapsaceae;Heterocapsa	Eukaryota;TSAR;Alveolata;Dinoflagellata;Dinophyceae;Prorocentrales;Prorocentraceae;Prorocentrum	0.19543	1	Surface
Eukaryota;TSAR;Alveolata;Dinoflagellata;Dinophyceae;Peridiniales;Heterocapsaceae;Heterocapsa;Heterocapsa_nei/rotundata;	Eukaryota;TSAR;Alveolata;Dinoflagellata;Dinophyceae;Prorocentrales;Prorocentraceae;Prorocentrum;Prorocentrum_sp.;	0.355423	0.0129893	Surface
Eukaryota;TSAR;Alveolata;Dinoflagellata;Dinophyceae;Peridiniales;Heterocapsaceae;Heterocapsa;Heterocapsa_nei/rotundata;	Eukaryota;TSAR;Alveolata;Dinoflagellata;Dinophyceae;Gonyaulacales;Gonyaulacaceae;Gonyaulax;Gonyaulax_polygramma;	0.226605	1	Surface
Eukaryota;TSAR;Alveolata;Dinoflagellata;Dinophyceae;Peridiniales;Heterocapsaceae;Heterocapsa;Heterocapsa_nei/rotundata;	Eukaryota;TSAR;Alveolata;Dinoflagellata;Dinophyceae;Prorocentrales;Prorocentraceae;Prorocentrum;Prorocentrum_sp.;	-0.233728	1	Surface
Eukaryota;TSAR;Alveolata;Dinoflagellata;Dinophyceae;Peridiniales;Heterocapsaceae;Heterocapsa;Heterocapsa_nei/rotundata;	Eukaryota;TSAR;Alveolata;Dinoflagellata;Dinophyceae;Gonyaulacales;Lingulodiniaceae;Lingulodinium;Lingulodinium_polyedra;	0.178526	1	Surface
Eukaryota;TSAR;Alveolata;Dinoflagellata;Dinophyceae;Prorocentrales;Prorocentraceae;Prorocentrum;Prorocentrum_sp.;	Eukaryota;TSAR;Alveolata;Dinoflagellata;Dinophyceae;Prorocentrales;Prorocentraceae;Prorocentrum;Prorocentrum_sp.;	0.2646	0.735058	Surface
Eukaryota;TSAR;Alveolata;Dinoflagellata;Dinophyceae;Prorocentrales;Prorocentraceae;Prorocentrum;Prorocentrum_sp.;	Eukaryota;TSAR;Alveolata;Dinoflagellata;Dinophyceae;Prorocentrales;Prorocentraceae;Prorocentrum;Prorocentrum_sp.;	0.568498	1.64370028777961e-09	Surface
Eukaryota;TSAR;Alveolata;Dinoflagellata;Dinophyceae;Prorocentrales;Prorocentraceae;Prorocentrum;Prorocentrum_sp.;	Eukaryota;TSAR;Alveolata;Dinoflagellata;Dinophyceae;Gymnodiniales;Gymnodiniaceae;Gyrodinium	0.165986	1	Surface
Eukaryota;TSAR;Alveolata;Dinoflagellata;Dinophyceae;Prorocentrales;Prorocentraceae;Prorocentrum;Prorocentrum_sp.;	Eukaryota;TSAR;Alveolata;Dinoflagellata;Dinophyceae;Gymnodiniales;Gymnodiniaceae;Gyrodinium;Gyrodinium_jinhaense;	0.105002	1	Surface
Eukaryota;TSAR;Alveolata;Dinoflagellata;Dinophyceae;Prorocentrales;Prorocentraceae;Prorocentrum;Prorocentrum_sp.;	Eukaryota;TSAR;Alveolata;Dinoflagellata;Dinophyceae;Gymnodiniales;Gymnodiniaceae;Gymnodinium;Gymnodinium_sp.;	-0.105039	1	Surface
Eukaryota;TSAR;Alveolata;Dinoflagellata;Dinophyceae;Prorocentrales;Prorocentraceae;Prorocentrum;Prorocentrum_sp.;	Eukaryota;TSAR;Alveolata;Dinoflagellata;Dinophyceae;Prorocentrales;Prorocentraceae;Prorocentrum;Prorocentrum_sp.;	-0.32396	0.060884	Surface
Eukaryota;Haptista;Haptophyta;Haptophyta_X;Prymnesiophyceae;Prymnesiales;Chrysochromulinaceae;Chrysochromulina;Chrysochromulina_sp.;	Eukaryota;TSAR;Alveolata;Dinoflagellata;Dinophyceae;Gymnodiniales;Gymnodiniaceae;Gyrodinium	0.164839	1	Surface
Eukaryota;Haptista;Haptophyta;Haptophyta_X;Prymnesiophyceae;Phaeocystales;Phaeocystaceae;Phaeocystis;Phaeocystis_sp.;	Eukaryota;TSAR;Alveolata;Ciliophora;Spirotrichea;Choreotrichida;Strobilidiidae;Pelagostrobilidium;Pelagostrobilidium_sp.;	0.286316	0.31408	Surface
Eukaryota;TSAR;Alveolata;Dinoflagellata;Dinophyceae;Prorocentrales;Prorocentraceae;Prorocentrum;Prorocentrum_sp.;	Eukaryota;TSAR;Alveolata;Dinoflagellata;Dinophyceae;Prorocentrales;Prorocentraceae;Prorocentrum;Prorocentrum_sp.;	0.6793	1.37268253880805e-15	Surface
Eukaryota;TSAR;Alveolata;Dinoflagellata;Dinophyceae;Prorocentrales;Prorocentraceae;Prorocentrum;Prorocentrum_sp.;	Eukaryota;TSAR;Alveolata;Dinoflagellata;Dinophyceae;Gymnodiniales;Kareniaceae;Karlodinium;Karlodinium_sp.;	0.522791	1.31441446870669e-07	Surface
Eukaryota;TSAR;Alveolata;Dinoflagellata;Dinophyceae;Prorocentrales;Prorocentraceae;Prorocentrum;Prorocentrum_sp.;	Eukaryota;TSAR;Alveolata;Dinoflagellata;Dinophyceae;Prorocentrales;Prorocentraceae;Prorocentrum;Prorocentrum_sp.;	0.628565	1.67072154480713e-12	Surface
Eukaryota;TSAR;Alveolata;Dinoflagellata;Dinophyceae;Prorocentrales;Prorocentraceae;Prorocentrum;Prorocentrum_sp.;	Eukaryota;TSAR;Alveolata;Dinoflagellata;Dinophyceae;Prorocentrales;Prorocentraceae;Prorocentrum;Prorocentrum_sp.;	0.402561	0.000927753	Surface
Eukaryota;TSAR;Alveolata;Dinoflagellata;Dinophyceae;Prorocentrales;Prorocentraceae;Prorocentrum;Prorocentrum_sp.;	Eukaryota;TSAR;Alveolata;Dinoflagellata;Dinophyceae;Gymnodiniales;Kareniaceae;Karlodinium;Karlodinium_sp.;	0.506474	5.39588818742976e-07	Surface
Eukaryota;Haptista;Haptophyta;Haptophyta_X;Prymnesiophyceae;Prymnesiales;Chrysochromulinaceae;Chrysochromulina;Chrysochromulina_sp.;	Eukaryota;TSAR;Alveolata;Dinoflagellata;Dinophyceae;Gymnodiniales;Kareniaceae;Karlodinium	0.197991	1	Surface
Eukaryota;Haptista;Haptophyta;Haptophyta_X;Prymnesiophyceae;Prymnesiales;Chrysochromulinaceae;Chrysochromulina;Chrysochromulina_sp.;	Eukaryota;TSAR;Alveolata;Dinoflagellata;Dinophyceae;Gymnodiniales;Gymnodiniaceae;Gyrodinium;Gyrodinium_helveticum;	0.135602	1	Surface
Eukaryota;TSAR;Alveolata;Dinoflagellata;Dinophyceae;Prorocentrales;Prorocentraceae;Prorocentrum;Prorocentrum_sp.;	Eukaryota;TSAR;Alveolata;Dinoflagellata;Dinophyceae;Prorocentrales;Prorocentraceae;Prorocentrum;Prorocentrum_sp.;	0.0604175	1	Surface
Eukaryota;TSAR;Alveolata;Dinoflagellata;Dinophyceae;Gymnodiniales;Gymnodiniaceae;Gymnodinium;Gymnodinium_sp.;	Eukaryota;TSAR;Alveolata;Dinoflagellata;Dinophyceae;Gymnodiniales;Kareniaceae;Karlodinium	-0.30842	0.123065	Surface
Eukaryota;TSAR;Alveolata;Dinoflagellata;Dinophyceae;Prorocentrales;Prorocentraceae;Prorocentrum;Prorocentrum_sp.;	Eukaryota;TSAR;Alveolata;Dinoflagellata;Dinophyceae;Prorocentrales;Prorocentraceae;Prorocentrum;Prorocentrum_sp.;	0.361407	0.00950044	Surface
Eukaryota;Cryptista;Cryptophyta;Cryptophyta_X;Cryptophyceae;Cryptomonadales;Cryptomonadales_X;Teleaulax;Teleaulax_acuta;	Eukaryota;TSAR;Alveolata;Dinoflagellata;Dinophyceae;Dinophysiales;Dinophysiaceae;Dinophysis	0.165747	1	Surface
Eukaryota;TSAR;Alveolata;Dinoflagellata;Dinophyceae;Dinophysiales;Dinophysiaceae;Dinophysis	Eukaryota;TSAR;Alveolata;Dinoflagellata;Dinophyceae;Gonyaulacales;Pyrocystaceae;Alexandrium;Alexandrium_ostenfeldii;	0.307779	0.126582	Surface
Eukaryota;Haptista;Haptophyta;Haptophyta_X;Prymnesiophyceae;Prymnesiales;Chrysochromulinaceae;Chrysochromulina	Eukaryota;TSAR;Alveolata;Dinoflagellata;Dinophyceae;Gymnodiniales;Gymnodiniaceae;Gyrodinium;Gyrodinium_jinhaense;	0.169058	1	Surface
Eukaryota;TSAR;Alveolata;Dinoflagellata;Dinophyceae;Prorocentrales;Prorocentraceae;Prorocentrum;Prorocentrum_sp.;	Eukaryota;TSAR;Alveolata;Dinoflagellata;Dinophyceae;Gymnodiniales;Gymnodiniaceae;Gymnodinium	0.243983	1	Surface
Eukaryota;TSAR;Alveolata;Dinoflagellata;Dinophyceae;Prorocentrales;Prorocentraceae;Prorocentrum;Prorocentrum_sp.;	Eukaryota;TSAR;Alveolata;Dinoflagellata;Dinophyceae;Gonyaulacales;Pyrocystaceae;Alexandrium;Alexandrium_ostenfeldii;	-0.072498	1	Surface
Eukaryota;Haptista;Haptophyta;Haptophyta_X;Prymnesiophyceae;Prymnesiales;Chrysochromulinaceae;Chrysochromulina	Eukaryota;TSAR;Alveolata;Dinoflagellata;Dinophyceae;Gymnodiniales;Gymnodiniaceae;Gyrodinium	0.258672	0.916342	Surface
Eukaryota;Haptista;Haptophyta;Haptophyta_X;Prymnesiophyceae;Phaeocystales;Phaeocystaceae;Phaeocystis	Eukaryota;TSAR;Alveolata;Ciliophora;Spirotrichea;Choreotrichida;Strobilidiidae;Pelagostrobilidium;Pelagostrobilidium_sp.;	0.387399	0.00226753	Surface
Eukaryota;Haptista;Haptophyta;Haptophyta_X;Prymnesiophyceae;Phaeocystales;Phaeocystaceae;Phaeocystis;Phaeocystis_antarctica;	Eukaryota;TSAR;Alveolata;Ciliophora;Spirotrichea;Choreotrichida;Strobilidiidae;Pelagostrobilidium;Pelagostrobilidium_sp.;	-0.0116393	1	Surface
Eukaryota;TSAR;Alveolata;Dinoflagellata;Dinophyceae;Gymnodiniales;Gymnodiniaceae;Gymnodinium;Gymnodinium_sp.;	Eukaryota;TSAR;Alveolata;Dinoflagellata;Dinophyceae;Prorocentrales;Prorocentraceae;Prorocentrum;Prorocentrum_sp.;	0.580674	6.92213031341935e-10	DCM
Eukaryota;TSAR;Alveolata;Dinoflagellata;Dinophyceae;Gymnodiniales;Gymnodiniaceae;Gymnodinium;Gymnodinium_sp.;	Eukaryota;TSAR;Alveolata;Dinoflagellata;Dinophyceae;Peridiniales;Heterocapsaceae;Heterocapsa;Heterocapsa_nei/rotundata;	0.533409	7.09121380917995e-08	DCM
Eukaryota;TSAR;Alveolata;Dinoflagellata;Dinophyceae;Gymnodiniales;Gymnodiniaceae;Gymnodinium;Gymnodinium_sp.;	Eukaryota;TSAR;Alveolata;Dinoflagellata;Dinophyceae;Prorocentrales;Prorocentraceae;Prorocentrum;Prorocentrum_sp.;	0.602735	6.11420589394657e-11	DCM
Eukaryota;TSAR;Alveolata;Dinoflagellata;Dinophyceae;Gymnodiniales;Gymnodiniaceae;Gymnodinium;Gymnodinium_sp.;	Eukaryota;TSAR;Alveolata;Dinoflagellata;Dinophyceae;Prorocentrales;Prorocentraceae;Prorocentrum;Prorocentrum_sp.;	0.526012	1.37382702129673e-07	DCM
Eukaryota;TSAR;Alveolata;Dinoflagellata;Dinophyceae;Prorocentrales;Prorocentraceae;Prorocentrum	Eukaryota;TSAR;Alveolata;Dinoflagellata;Dinophyceae;Prorocentrales;Prorocentraceae;Prorocentrum;Prorocentrum_sp.;	0.406216	0.00089671	DCM
Eukaryota;TSAR;Alveolata;Dinoflagellata;Dinophyceae;Prorocentrales;Prorocentraceae;Prorocentrum	Eukaryota;TSAR;Alveolata;Dinoflagellata;Dinophyceae;Prorocentrales;Prorocentraceae;Prorocentrum;Prorocentrum_sp.;	0.37318	0.00590128	DCM
Eukaryota;TSAR;Alveolata;Dinoflagellata;Dinophyceae;Gymnodiniales;Gymnodiniaceae;Gyrodinium;Gyrodinium_helveticum;	Eukaryota;TSAR;Alveolata;Dinoflagellata;Dinophyceae;Prorocentrales;Prorocentraceae;Prorocentrum;Prorocentrum_sp.;	0.251602	1	DCM
Eukaryota;TSAR;Alveolata;Dinoflagellata;Dinophyceae;Gymnodiniales;Gymnodiniaceae;Gyrodinium;Gyrodinium_helveticum;	Eukaryota;Haptista;Haptophyta;Haptophyta_X;Prymnesiophyceae;Phaeocystales;Phaeocystaceae;Phaeocystis;Phaeocystis_globosa;	-0.361823	0.0107753	DCM
Eukaryota;TSAR;Alveolata;Dinoflagellata;Dinophyceae;Gymnodiniales;Gymnodiniaceae;Gyrodinium;Gyrodinium_helveticum;	Eukaryota;TSAR;Alveolata;Dinoflagellata;Dinophyceae;Prorocentrales;Prorocentraceae;Prorocentrum;Prorocentrum_sp.;	-0.289086	0.308202	DCM
Eukaryota;TSAR;Alveolata;Dinoflagellata;Dinophyceae;Gymnodiniales;Gymnodiniaceae;Gyrodinium;Gyrodinium_helveticum;	Eukaryota;TSAR;Alveolata;Dinoflagellata;Dinophyceae;Prorocentrales;Prorocentraceae;Prorocentrum;Prorocentrum_sp.;	0.162846	1	DCM
Eukaryota;TSAR;Alveolata;Dinoflagellata;Dinophyceae;Gymnodiniales;Gymnodiniaceae;Gyrodinium;Gyrodinium_dominans;	Eukaryota;Haptista;Haptophyta;Haptophyta_X;Prymnesiophyceae;Prymnesiales;Chrysochromulinaceae;Chrysochromulina;Chrysochromulina_sp.;	0.350353	0.0193521	DCM
Eukaryota;TSAR;Alveolata;Dinoflagellata;Dinophyceae;Gymnodiniales;Gymnodiniaceae;Gyrodinium;Gyrodinium_dominans;	Eukaryota;TSAR;Alveolata;Dinoflagellata;Dinophyceae;Prorocentrales;Prorocentraceae;Prorocentrum;Prorocentrum_sp.;	0.525847	1.39397287159525e-07	DCM
Eukaryota;TSAR;Alveolata;Dinoflagellata;Dinophyceae;Gymnodiniales;Gymnodiniaceae;Gyrodinium;Gyrodinium_dominans;	Eukaryota;TSAR;Alveolata;Dinoflagellata;Dinophyceae;Gymnodiniales;Gymnodiniaceae;Gymnodinium;Gymnodinium_sp.;	0.558335	6.75866302255544e-09	DCM
Eukaryota;TSAR;Alveolata;Dinoflagellata;Dinophyceae;Gymnodiniales;Gymnodiniaceae;Gyrodinium;Gyrodinium_dominans;	Eukaryota;TSAR;Alveolata;Dinoflagellata;Dinophyceae;Peridiniales;Heterocapsaceae;Heterocapsa;Heterocapsa_nei/rotundata;	0.539239	4.16272151709677e-08	DCM
Eukaryota;TSAR;Alveolata;Dinoflagellata;Dinophyceae;Gymnodiniales;Gymnodiniaceae;Gyrodinium;Gyrodinium_dominans;	Eukaryota;Haptista;Haptophyta;Haptophyta_X;Prymnesiophyceae;Prymnesiales;Chrysochromulinaceae;Chrysochromulina;Chrysochromulina_sp.;	0.257224	1	DCM
Eukaryota;TSAR;Alveolata;Dinoflagellata;Dinophyceae;Gymnodiniales;Gymnodiniaceae;Gyrodinium;Gyrodinium_dominans;	Eukaryota;Haptista;Haptophyta;Haptophyta_X;Prymnesiophyceae;Prymnesiales;Chrysochromulinaceae;Chrysochromulina	-0.225854	1	DCM
Eukaryota;TSAR;Alveolata;Ciliophora;Spirotrichea;Choreotrichida;Strobilidiidae;Pelagostrobilidium;Pelagostrobilidium_sp.;	Eukaryota;Haptista;Haptophyta;Haptophyta_X;Prymnesiophyceae;Phaeocystales;Phaeocystaceae;Phaeocystis;Phaeocystis_sp.;	-0.282009	0.40902	DCM
Eukaryota;TSAR;Alveolata;Dinoflagellata;Dinophyceae;Prorocentrales;Prorocentraceae;Prorocentrum;Prorocentrum_sp.;	Eukaryota;TSAR;Alveolata;Dinoflagellata;Dinophyceae;Peridiniales;Heterocapsaceae;Heterocapsa;Heterocapsa_nei/rotundata;	0.555969	8.51968311088292e-09	DCM
Eukaryota;TSAR;Alveolata;Dinoflagellata;Dinophyceae;Prorocentrales;Prorocentraceae;Prorocentrum;Prorocentrum_sp.;	Eukaryota;TSAR;Alveolata;Dinoflagellata;Dinophyceae;Prorocentrales;Prorocentraceae;Prorocentrum;Prorocentrum_sp.;	0.498111	1.45021105616628e-06	DCM
Eukaryota;TSAR;Alveolata;Dinoflagellata;Dinophyceae;Prorocentrales;Prorocentraceae;Prorocentrum;Prorocentrum_sp.;	Eukaryota;TSAR;Alveolata;Dinoflagellata;Dinophyceae;Prorocentrales;Prorocentraceae;Prorocentrum;Prorocentrum_sp.;	0.510379	5.2812517375946e-07	DCM
Eukaryota;TSAR;Alveolata;Dinoflagellata;Dinophyceae;Prorocentrales;Prorocentraceae;Prorocentrum;Prorocentrum_sp.;	Eukaryota;TSAR;Alveolata;Dinoflagellata;Dinophyceae;Prorocentrales;Prorocentraceae;Prorocentrum;Prorocentrum_sp.;	0.356364	0.0142785	DCM
Eukaryota;TSAR;Alveolata;Dinoflagellata;Dinophyceae;Prorocentrales;Prorocentraceae;Prorocentrum;Prorocentrum_sp.;	Eukaryota;TSAR;Alveolata;Dinoflagellata;Dinophyceae;Prorocentrales;Prorocentraceae;Prorocentrum;Prorocentrum_sp.;	0.461013	2.44178576109593e-05	DCM
Eukaryota;TSAR;Alveolata;Dinoflagellata;Dinophyceae;Prorocentrales;Prorocentraceae;Prorocentrum;Prorocentrum_sp.;	Eukaryota;TSAR;Alveolata;Dinoflagellata;Dinophyceae;Prorocentrales;Prorocentraceae;Prorocentrum;Prorocentrum_sp.;	0.431982	0.000178198	DCM
Eukaryota;TSAR;Alveolata;Dinoflagellata;Dinophyceae;Gymnodiniales;Kareniaceae;Karlodinium;Karlodinium_sp.;	Eukaryota;TSAR;Alveolata;Dinoflagellata;Dinophyceae;Gymnodiniales;Gymnodiniaceae;Gymnodinium;Gymnodinium_sp.;	0.448106	6.04459531374116e-05	DCM
Eukaryota;TSAR;Alveolata;Dinoflagellata;Dinophyceae;Gymnodiniales;Kareniaceae;Karlodinium;Karlodinium_sp.;	Eukaryota;TSAR;Alveolata;Dinoflagellata;Dinophyceae;Prorocentrales;Prorocentraceae;Prorocentrum	0.373139	0.00591438	DCM
Eukaryota;TSAR;Alveolata;Dinoflagellata;Dinophyceae;Gymnodiniales;Kareniaceae;Karlodinium	Eukaryota;Haptista;Haptophyta;Haptophyta_X;Prymnesiophyceae;Phaeocystales;Phaeocystaceae;Phaeocystis;Phaeocystis_sp.;	0.41645	0.00047959	DCM
Eukaryota;TSAR;Alveolata;Dinoflagellata;Dinophyceae;Gymnodiniales;Gymnodiniaceae;Gymnodinium;Gymnodinium_sp.;	Eukaryota;Cryptista;Cryptophyta;Cryptophyta_X;Cryptophyceae;Cryptomonadales;Cryptomonadales_X;Teleaulax;Teleaulax_acuta;	-0.171381	1	DCM
Eukaryota;TSAR;Alveolata;Dinoflagellata;Dinophyceae;Gymnodiniales;Gymnodiniaceae;Gymnodinium;Gymnodinium_sp.;	Eukaryota;TSAR;Alveolata;Dinoflagellata;Dinophyceae;Peridiniales;Heterocapsaceae;Heterocapsa	-0.197734	1	DCM
Eukaryota;TSAR;Alveolata;Dinoflagellata;Dinophyceae;Peridiniales;Heterocapsaceae;Heterocapsa	Eukaryota;TSAR;Alveolata;Dinoflagellata;Dinophyceae;Prorocentrales;Prorocentraceae;Prorocentrum;Prorocentrum_sp.;	0.289382	0.304527	DCM
Eukaryota;TSAR;Alveolata;Dinoflagellata;Dinophyceae;Peridiniales;Heterocapsaceae;Heterocapsa	Eukaryota;TSAR;Alveolata;Dinoflagellata;Dinophyceae;Prorocentrales;Prorocentraceae;Prorocentrum;Prorocentrum_sp.;	0.28705	0.334584	DCM
Eukaryota;TSAR;Alveolata;Dinoflagellata;Dinophyceae;Peridiniales;Heterocapsaceae;Heterocapsa	Eukaryota;TSAR;Alveolata;Dinoflagellata;Dinophyceae;Prorocentrales;Prorocentraceae;Prorocentrum;Prorocentrum_sp.;	-0.195258	1	DCM
Eukaryota;TSAR;Alveolata;Dinoflagellata;Dinophyceae;Peridiniales;Heterocapsaceae;Heterocapsa;Heterocapsa_nei/rotundata;	Eukaryota;TSAR;Alveolata;Dinoflagellata;Dinophyceae;Prorocentrales;Prorocentraceae;Prorocentrum;Prorocentrum_sp.;	0.480494	5.77981077343859e-06	DCM
Eukaryota;TSAR;Alveolata;Dinoflagellata;Dinophyceae;Peridiniales;Heterocapsaceae;Heterocapsa;Heterocapsa_nei/rotundata;	Eukaryota;TSAR;Alveolata;Dinoflagellata;Dinophyceae;Prorocentrales;Prorocentraceae;Prorocentrum;Prorocentrum_sp.;	0.526399	1.32761423493583e-07	DCM
Eukaryota;TSAR;Alveolata;Dinoflagellata;Dinophyceae;Gymnodiniales;Kareniaceae;Karlodinium;Karlodinium_veneficum;	Eukaryota;Haptista;Haptophyta;Haptophyta_X;Prymnesiophyceae;Prymnesiales;Chrysochromulinaceae;Chrysochromulina;Chrysochromulina_sp.;	0.166054	1	DCM
Eukaryota;TSAR;Alveolata;Dinoflagellata;Dinophyceae;Gymnodiniales;Kareniaceae;Karlodinium;Karlodinium_veneficum;	Eukaryota;Haptista;Haptophyta;Haptophyta_X;Prymnesiophyceae;Prymnesiales;Chrysochromulinaceae;Chrysochromulina;Chrysochromulina_sp.;	0.202176	1	DCM
Eukaryota;TSAR;Alveolata;Dinoflagellata;Dinophyceae;Gymnodiniales;Kareniaceae;Karlodinium;Karlodinium_veneficum;	Eukaryota;Haptista;Haptophyta;Haptophyta_X;Prymnesiophyceae;Prymnesiales;Chrysochromulinaceae;Chrysochromulina;Chrysochromulina_sp.;	0.0395828	1	DCM
Eukaryota;TSAR;Alveolata;Dinoflagellata;Dinophyceae;Gymnodiniales;Kareniaceae;Karlodinium;Karlodinium_veneficum;	Eukaryota;Haptista;Haptophyta;Haptophyta_X;Prymnesiophyceae;Prymnesiales;Chrysochromulinaceae;Chrysochromulina;Chrysochromulina_sp.;	-0.174573	1	DCM
Eukaryota;TSAR;Alveolata;Dinoflagellata;Dinophyceae;Gymnodiniales;Gymnodiniaceae;Gyrodinium	Eukaryota;Haptista;Haptophyta;Haptophyta_X;Prymnesiophyceae;Prymnesiales;Chrysochromulinaceae;Chrysochromulina;Chrysochromulina_sp.;	-0.176668	1	DCM
Eukaryota;TSAR;Alveolata;Dinoflagellata;Dinophyceae;Gymnodiniales;Gymnodiniaceae;Gyrodinium	Eukaryota;Haptista;Haptophyta;Haptophyta_X;Prymnesiophyceae;Prymnesiales;Chrysochromulinaceae;Chrysochromulina;Chrysochromulina_leadbeateri;	0.175303	1	DCM
Eukaryota;TSAR;Alveolata;Dinoflagellata;Dinophyceae;Gymnodiniales;Gymnodiniaceae;Gyrodinium	Eukaryota;TSAR;Alveolata;Dinoflagellata;Dinophyceae;Peridiniales;Heterocapsaceae;Heterocapsa	-0.140552	1	DCM
Eukaryota;TSAR;Alveolata;Dinoflagellata;Dinophyceae;Gymnodiniales;Gymnodiniaceae;Gyrodinium	Eukaryota;TSAR;Alveolata;Dinoflagellata;Dinophyceae;Prorocentrales;Prorocentraceae;Prorocentrum;Prorocentrum_sp.;	0.140406	1	DCM
Eukaryota;TSAR;Alveolata;Dinoflagellata;Dinophyceae;Prorocentrales;Prorocentraceae;Prorocentrum;Prorocentrum_sp.;	Eukaryota;TSAR;Alveolata;Dinoflagellata;Dinophyceae;Prorocentrales;Prorocentraceae;Prorocentrum;Prorocentrum_sp.;	0.517547	2.87254243925603e-07	DCM
Eukaryota;TSAR;Alveolata;Dinoflagellata;Dinophyceae;Prorocentrales;Prorocentraceae;Prorocentrum;Prorocentrum_sp.;	Eukaryota;TSAR;Alveolata;Dinoflagellata;Dinophyceae;Prorocentrales;Prorocentraceae;Prorocentrum;Prorocentrum_sp.;	0.449388	5.53328469139517e-05	DCM
Eukaryota;TSAR;Alveolata;Dinoflagellata;Dinophyceae;Prorocentrales;Prorocentraceae;Prorocentrum;Prorocentrum_sp.;	Eukaryota;TSAR;Alveolata;Dinoflagellata;Dinophyceae;Prorocentrales;Prorocentraceae;Prorocentrum;Prorocentrum_sp.;	0.656561	6.95040490518926e-14	DCM
Eukaryota;TSAR;Alveolata;Dinoflagellata;Dinophyceae;Gymnodiniales;Kareniaceae;Karlodinium	Eukaryota;TSAR;Alveolata;Dinoflagellata;Dinophyceae;Prorocentrales;Prorocentraceae;Prorocentrum	0.29453	0.246668	DCM
Eukaryota;TSAR;Alveolata;Dinoflagellata;Dinophyceae;Gymnodiniales;Kareniaceae;Karlodinium	Eukaryota;Haptista;Haptophyta;Haptophyta_X;Prymnesiophyceae;Prymnesiales;Chrysochromulinaceae;Chrysochromulina	-0.328415	0.0557957	DCM
Eukaryota;TSAR;Alveolata;Dinoflagellata;Dinophyceae;Gymnodiniales;Kareniaceae;Karlodinium	Eukaryota;Haptista;Haptophyta;Haptophyta_X;Prymnesiophyceae;Prymnesiales;Chrysochromulinaceae;Chrysochromulina	-0.354474	0.0157209	DCM
Eukaryota;TSAR;Alveolata;Dinoflagellata;Dinophyceae;Gymnodiniales;Kareniaceae;Karlodinium	Eukaryota;TSAR;Alveolata;Dinoflagellata;Dinophyceae;Peridiniales;Heterocapsaceae;Heterocapsa	-0.319684	0.0832279	DCM
Eukaryota;TSAR;Alveolata;Dinoflagellata;Dinophyceae;Prorocentrales;Prorocentraceae;Prorocentrum;Prorocentrum_sp.;	Eukaryota;TSAR;Alveolata;Dinoflagellata;Dinophyceae;Prorocentrales;Prorocentraceae;Prorocentrum;Prorocentrum_sp.;	0.570235	2.05095179679587e-09	DCM
Eukaryota;TSAR;Alveolata;Dinoflagellata;Dinophyceae;Prorocentrales;Prorocentraceae;Prorocentrum;Prorocentrum_sp.;	Eukaryota;TSAR;Alveolata;Dinoflagellata;Dinophyceae;Prorocentrales;Prorocentraceae;Prorocentrum;Prorocentrum_sp.;	0.67101	8.84371111935807e-15	DCM
Eukaryota;TSAR;Alveolata;Dinoflagellata;Dinophyceae;Prorocentrales;Prorocentraceae;Prorocentrum;Prorocentrum_sp.;	Eukaryota;TSAR;Alveolata;Dinoflagellata;Dinophyceae;Prorocentrales;Prorocentraceae;Prorocentrum;Prorocentrum_sp.;	0.555284	9.1071660676458e-09	DCM
Eukaryota;TSAR;Alveolata;Dinoflagellata;Dinophyceae;Gonyaulacales;Gonyaulacaceae;Gonyaulax;Gonyaulax_polygramma;	Eukaryota;TSAR;Alveolata;Dinoflagellata;Dinophyceae;Prorocentrales;Prorocentraceae;Prorocentrum;Prorocentrum_sp.;	0.183521	1	DCM
Eukaryota;TSAR;Alveolata;Dinoflagellata;Dinophyceae;Gonyaulacales;Gonyaulacaceae;Gonyaulax;Gonyaulax_polygramma;	Eukaryota;TSAR;Alveolata;Dinoflagellata;Dinophyceae;Prorocentrales;Prorocentraceae;Prorocentrum;Prorocentrum_sp.;	-0.12675	1	DCM
Eukaryota;TSAR;Alveolata;Dinoflagellata;Dinophyceae;Peridiniales;Thoracosphaeraceae;Scrippsiella	Eukaryota;TSAR;Alveolata;Dinoflagellata;Dinophyceae;Prorocentrales;Prorocentraceae;Prorocentrum	0.199312	1	DCM
Eukaryota;TSAR;Alveolata;Dinoflagellata;Dinophyceae;Prorocentrales;Prorocentraceae;Prorocentrum;Prorocentrum_sp.;	Eukaryota;TSAR;Alveolata;Dinoflagellata;Dinophyceae;Prorocentrales;Prorocentraceae;Prorocentrum;Prorocentrum_sp.;	0.274726	0.54323	DCM
Eukaryota;TSAR;Alveolata;Dinoflagellata;Dinophyceae;Prorocentrales;Prorocentraceae;Prorocentrum;Prorocentrum_sp.;	Eukaryota;TSAR;Alveolata;Dinoflagellata;Dinophyceae;Prorocentrales;Prorocentraceae;Prorocentrum;Prorocentrum_sp.;	0.262168	0.870666	DCM
Eukaryota;TSAR;Alveolata;Dinoflagellata;Dinophyceae;Gymnodiniales;Kareniaceae;Karlodinium;Karlodinium_veneficum;	Eukaryota;TSAR;Alveolata;Dinoflagellata;Dinophyceae;Gymnodiniales;Gymnodiniaceae;Gymnodinium;Gymnodinium_sp.;	0.317248	0.0928573	DCM
Eukaryota;TSAR;Alveolata;Dinoflagellata;Dinophyceae;Gymnodiniales;Kareniaceae;Karlodinium;Karlodinium_veneficum;	Eukaryota;TSAR;Alveolata;Dinoflagellata;Dinophyceae;Prorocentrales;Prorocentraceae;Prorocentrum;Prorocentrum_sp.;	0.161561	1	DCM
Eukaryota;TSAR;Alveolata;Dinoflagellata;Dinophyceae;Gymnodiniales;Kareniaceae;Karlodinium;Karlodinium_veneficum;	Eukaryota;Haptista;Haptophyta;Haptophyta_X;Prymnesiophyceae;Phaeocystales;Phaeocystaceae;Phaeocystis;Phaeocystis_sp.;	-0.225988	1	DCM
Eukaryota;TSAR;Alveolata;Dinoflagellata;Dinophyceae;Prorocentrales;Prorocentraceae;Prorocentrum;Prorocentrum_sp.;	Eukaryota;TSAR;Alveolata;Dinoflagellata;Dinophyceae;Prorocentrales;Prorocentraceae;Prorocentrum;Prorocentrum_sp.;	0.213359	1	DCM
Eukaryota;TSAR;Alveolata;Dinoflagellata;Dinophyceae;Gymnodiniales;Kareniaceae;Karlodinium;Karlodinium_sp.;	Eukaryota;TSAR;Alveolata;Dinoflagellata;Dinophyceae;Prorocentrales;Prorocentraceae;Prorocentrum;Prorocentrum_sp.;	0.0164197	1	DCM
Eukaryota;TSAR;Alveolata;Dinoflagellata;Dinophyceae;Gymnodiniales;Kareniaceae;Karlodinium;Karlodinium_sp.;	Eukaryota;Haptista;Haptophyta;Haptophyta_X;Prymnesiophyceae;Prymnesiales;Chrysochromulinaceae;Chrysochromulina;Chrysochromulina_sp.;	0.311975	0.117307	DCM
Eukaryota;TSAR;Alveolata;Dinoflagellata;Dinophyceae;Gymnodiniales;Gymnodiniaceae;Gymnodinium	Eukaryota;TSAR;Alveolata;Ciliophora;Spirotrichea;Oligotrichida;Strombidiidae;Strombidium;Strombidium_paracapitatum;	0.22399	1	DCM
Eukaryota;TSAR;Alveolata;Ciliophora;Spirotrichea;Choreotrichida;Strobilidiidae;Pelagostrobilidium;Pelagostrobilidium_sp.;	Eukaryota;Haptista;Haptophyta;Haptophyta_X;Prymnesiophyceae;Phaeocystales;Phaeocystaceae;Phaeocystis	0.280751	0.429793	DCM
Eukaryota;TSAR;Alveolata;Dinoflagellata;Dinophyceae;Peridiniales;Heterocapsaceae;Heterocapsa	Eukaryota;TSAR;Stramenopiles;Gyrista;Mediophyceae;Thalassiosirales;Thalassiosiraceae;Thalassiosira;Thalassiosira_sp.;	-0.170146	1	DCM
Eukaryota;TSAR;Alveolata;Ciliophora;Spirotrichea;Choreotrichida;Strobilidiidae;Pelagostrobilidium;Pelagostrobilidium_sp.;	Eukaryota;Haptista;Haptophyta;Haptophyta_X;Prymnesiophyceae;Phaeocystales;Phaeocystaceae;Phaeocystis;Phaeocystis_antarctica;	0.267739	0.708176	DCM
Eukaryota;TSAR;Alveolata;Dinoflagellata;Dinophyceae;Gymnodiniales;Gymnodiniaceae;Gyrodinium;Gyrodinium_helveticum;	Eukaryota;Haptista;Haptophyta;Haptophyta_X;Prymnesiophyceae;Prymnesiales;Chrysochromulinaceae;Chrysochromulina;Chrysochromulina_sp.;	0.148209	1	DCM
Eukaryota;TSAR;Alveolata;Ciliophora;Spirotrichea;Oligotrichida;Strombidiidae;Strombidium;Strombidium_paracapitatum;	Eukaryota;Archaeplastida;Chlorophyta;Chlorophyta_X;Pyramimonadophyceae;Pyramimonadales;Pyramimonadaceae;Pyramimonas;Pyramimonas_sp.;	0.153056	1	DCM
Eukaryota;TSAR;Alveolata;Dinoflagellata;Dinophyceae;Gymnodiniales;Gymnodiniaceae;Gymnodinium;Gymnodinium_sp.;	Eukaryota;TSAR;Alveolata;Dinoflagellata;Dinophyceae;Gymnodiniales;Gymnodiniaceae;Gyrodinium;Gyrodinium_dominans;	0.544019	2.66929911604315e-08	DCM
Eukaryota;TSAR;Alveolata;Dinoflagellata;Dinophyceae;Gymnodiniales;Gymnodiniaceae;Gymnodinium;Gymnodinium_sp.;	Eukaryota;TSAR;Alveolata;Dinoflagellata;Dinophyceae;Gymnodiniales;Kareniaceae;Karlodinium;Karlodinium_sp.;	0.406877	0.00086171	DCM
Eukaryota;TSAR;Alveolata;Dinoflagellata;Dinophyceae;Prorocentrales;Prorocentraceae;Prorocentrum	Eukaryota;TSAR;Alveolata;Dinoflagellata;Dinophyceae;Prorocentrales;Prorocentraceae;Prorocentrum;Prorocentrum_sp.;	0.406216	0.00089671	DCM
Eukaryota;TSAR;Alveolata;Dinoflagellata;Dinophyceae;Prorocentrales;Prorocentraceae;Prorocentrum	Eukaryota;TSAR;Alveolata;Dinoflagellata;Dinophyceae;Gymnodiniales;Kareniaceae;Karlodinium	0.597171	1.14745355235002e-10	DCM
Eukaryota;TSAR;Alveolata;Dinoflagellata;Dinophyceae;Prorocentrales;Prorocentraceae;Prorocentrum	Eukaryota;TSAR;Alveolata;Dinoflagellata;Dinophyceae;Gymnodiniales;Kareniaceae;Karlodinium;Karlodinium_veneficum;	0.268907	0.677788	DCM
Eukaryota;TSAR;Alveolata;Dinoflagellata;Dinophyceae;Prorocentrales;Prorocentraceae;Prorocentrum	Eukaryota;TSAR;Alveolata;Dinoflagellata;Dinophyceae;Gymnodiniales;Kareniaceae;Karlodinium;Karlodinium_veneficum;	0.334117	0.0426911	DCM
Eukaryota;TSAR;Alveolata;Dinoflagellata;Dinophyceae;Prorocentrales;Prorocentraceae;Prorocentrum	Eukaryota;TSAR;Alveolata;Dinoflagellata;Dinophyceae;Prorocentrales;Prorocentraceae;Prorocentrum;Prorocentrum_sp.;	0.37318	0.00590128	DCM
Eukaryota;TSAR;Alveolata;Dinoflagellata;Dinophyceae;Prorocentrales;Prorocentraceae;Prorocentrum	Eukaryota;TSAR;Alveolata;Dinoflagellata;Dinophyceae;Gymnodiniales;Gymnodiniaceae;Gyrodinium;Gyrodinium_rubrum;	0.194301	1	DCM
Eukaryota;Haptista;Haptophyta;Haptophyta_X;Prymnesiophyceae;Phaeocystales;Phaeocystaceae;Phaeocystis;Phaeocystis_globosa;	Eukaryota;TSAR;Alveolata;Dinoflagellata;Dinophyceae;Gymnodiniales;Kareniaceae;Karlodinium;Karlodinium_veneficum;	-0.199238	1	DCM
Eukaryota;Haptista;Haptophyta;Haptophyta_X;Prymnesiophyceae;Phaeocystales;Phaeocystaceae;Phaeocystis;Phaeocystis_globosa;	Eukaryota;TSAR;Alveolata;Ciliophora;Spirotrichea;Oligotrichida;Strombidiidae;Strombidium;Strombidium_capitatum;	0.299782	0.19816	DCM
Eukaryota;Haptista;Haptophyta;Haptophyta_X;Prymnesiophyceae;Prymnesiales;Chrysochromulinaceae;Chrysochromulina;Chrysochromulina_sp.;	Eukaryota;TSAR;Alveolata;Dinoflagellata;Dinophyceae;Gymnodiniales;Kareniaceae;Karlodinium	0.44107	9.75519197397551e-05	DCM
Eukaryota;TSAR;Alveolata;Dinoflagellata;Dinophyceae;Prorocentrales;Prorocentraceae;Prorocentrum;Prorocentrum_sp.;	Eukaryota;TSAR;Alveolata;Dinoflagellata;Dinophyceae;Peridiniales;Heterocapsaceae;Heterocapsa;Heterocapsa_nei/rotundata;	0.555969	8.51968311088292e-09	DCM
Eukaryota;TSAR;Alveolata;Dinoflagellata;Dinophyceae;Prorocentrales;Prorocentraceae;Prorocentrum;Prorocentrum_sp.;	Eukaryota;TSAR;Alveolata;Dinoflagellata;Dinophyceae;Gymnodiniales;Gymnodiniaceae;Gyrodinium	0.460004	2.62453925727796e-05	DCM
Eukaryota;TSAR;Alveolata;Dinoflagellata;Dinophyceae;Prorocentrales;Prorocentraceae;Prorocentrum;Prorocentrum_sp.;	Eukaryota;TSAR;Alveolata;Dinoflagellata;Dinophyceae;Prorocentrales;Prorocentraceae;Prorocentrum;Prorocentrum_sp.;	0.498111	1.45021105616628e-06	DCM
Eukaryota;TSAR;Alveolata;Dinoflagellata;Dinophyceae;Prorocentrales;Prorocentraceae;Prorocentrum;Prorocentrum_sp.;	Eukaryota;TSAR;Alveolata;Dinoflagellata;Dinophyceae;Prorocentrales;Prorocentraceae;Prorocentrum;Prorocentrum_sp.;	0.510379	5.2812517375946e-07	DCM
Eukaryota;TSAR;Alveolata;Dinoflagellata;Dinophyceae;Prorocentrales;Prorocentraceae;Prorocentrum;Prorocentrum_sp.;	Eukaryota;TSAR;Alveolata;Dinoflagellata;Dinophyceae;Prorocentrales;Prorocentraceae;Prorocentrum;Prorocentrum_sp.;	0.356364	0.0142785	DCM
Eukaryota;TSAR;Alveolata;Dinoflagellata;Dinophyceae;Prorocentrales;Prorocentraceae;Prorocentrum;Prorocentrum_sp.;	Eukaryota;TSAR;Alveolata;Dinoflagellata;Dinophyceae;Prorocentrales;Prorocentraceae;Prorocentrum;Prorocentrum_sp.;	0.461013	2.44178576109593e-05	DCM
Eukaryota;TSAR;Alveolata;Dinoflagellata;Dinophyceae;Prorocentrales;Prorocentraceae;Prorocentrum;Prorocentrum_sp.;	Eukaryota;TSAR;Alveolata;Dinoflagellata;Dinophyceae;Prorocentrales;Prorocentraceae;Prorocentrum;Prorocentrum_sp.;	0.431982	0.000178198	DCM
Eukaryota;TSAR;Alveolata;Dinoflagellata;Dinophyceae;Prorocentrales;Prorocentraceae;Prorocentrum;Prorocentrum_sp.;	Eukaryota;TSAR;Alveolata;Dinoflagellata;Dinophyceae;Gymnodiniales;Gymnodiniaceae;Gyrodinium;Gyrodinium_helveticum;	0.317216	0.0929893	DCM
Eukaryota;TSAR;Alveolata;Dinoflagellata;Dinophyceae;Gymnodiniales;Gymnodiniaceae;Gymnodinium;Gymnodinium_sp.;	Eukaryota;TSAR;Alveolata;Dinoflagellata;Dinophyceae;Gymnodiniales;Gymnodiniaceae;Gyrodinium	0.546629	2.08797987659473e-08	DCM
Eukaryota;TSAR;Alveolata;Dinoflagellata;Dinophyceae;Gymnodiniales;Gymnodiniaceae;Gymnodinium;Gymnodinium_sp.;	Eukaryota;TSAR;Alveolata;Dinoflagellata;Dinophyceae;Gymnodiniales;Kareniaceae;Karlodinium	0.429059	0.000215506	DCM
Eukaryota;TSAR;Alveolata;Dinoflagellata;Dinophyceae;Gymnodiniales;Gymnodiniaceae;Gymnodinium;Gymnodinium_sp.;	Eukaryota;TSAR;Alveolata;Dinoflagellata;Dinophyceae;Gymnodiniales;Gymnodiniaceae;Gyrodinium;Gyrodinium_rubrum;	0.310751	0.123775	DCM
Eukaryota;TSAR;Alveolata;Dinoflagellata;Dinophyceae;Peridiniales;Heterocapsaceae;Heterocapsa	Eukaryota;TSAR;Alveolata;Dinoflagellata;Dinophyceae;Prorocentrales;Prorocentraceae;Prorocentrum;Prorocentrum_sp.;	0.289382	0.304527	DCM
Eukaryota;TSAR;Alveolata;Dinoflagellata;Dinophyceae;Peridiniales;Heterocapsaceae;Heterocapsa	Eukaryota;TSAR;Alveolata;Dinoflagellata;Dinophyceae;Prorocentrales;Prorocentraceae;Prorocentrum;Prorocentrum_sp.;	0.28705	0.334584	DCM
Eukaryota;TSAR;Alveolata;Dinoflagellata;Dinophyceae;Peridiniales;Heterocapsaceae;Heterocapsa	Eukaryota;TSAR;Alveolata;Dinoflagellata;Dinophyceae;Prorocentrales;Prorocentraceae;Prorocentrum;Prorocentrum_sp.;	-0.195258	1	DCM
Eukaryota;TSAR;Alveolata;Dinoflagellata;Dinophyceae;Peridiniales;Heterocapsaceae;Heterocapsa;Heterocapsa_nei/rotundata;	Eukaryota;TSAR;Alveolata;Dinoflagellata;Dinophyceae;Gymnodiniales;Gymnodiniaceae;Gyrodinium	0.453014	4.30107093545026e-05	DCM
Eukaryota;TSAR;Alveolata;Dinoflagellata;Dinophyceae;Peridiniales;Heterocapsaceae;Heterocapsa;Heterocapsa_nei/rotundata;	Eukaryota;TSAR;Alveolata;Dinoflagellata;Dinophyceae;Prorocentrales;Prorocentraceae;Prorocentrum;Prorocentrum_sp.;	0.480494	5.77981077343859e-06	DCM
Eukaryota;TSAR;Alveolata;Dinoflagellata;Dinophyceae;Peridiniales;Heterocapsaceae;Heterocapsa;Heterocapsa_nei/rotundata;	Eukaryota;TSAR;Alveolata;Dinoflagellata;Dinophyceae;Prorocentrales;Prorocentraceae;Prorocentrum;Prorocentrum_sp.;	0.526399	1.32761423493583e-07	DCM
Eukaryota;TSAR;Alveolata;Dinoflagellata;Dinophyceae;Peridiniales;Heterocapsaceae;Heterocapsa;Heterocapsa_nei/rotundata;	Eukaryota;TSAR;Alveolata;Dinoflagellata;Dinophyceae;Gymnodiniales;Gymnodiniaceae;Gymnodinium;Gymnodinium_sp.;	0.256357	1	DCM
Eukaryota;TSAR;Alveolata;Dinoflagellata;Dinophyceae;Peridiniales;Heterocapsaceae;Heterocapsa;Heterocapsa_nei/rotundata;	Eukaryota;TSAR;Alveolata;Dinoflagellata;Dinophyceae;Gymnodiniales;Gymnodiniaceae;Gyrodinium;Gyrodinium_rubrum;	0.306202	0.150781	DCM
Eukaryota;TSAR;Alveolata;Dinoflagellata;Dinophyceae;Prorocentrales;Prorocentraceae;Prorocentrum;Prorocentrum_sp.;	Eukaryota;TSAR;Alveolata;Dinoflagellata;Dinophyceae;Prorocentrales;Prorocentraceae;Prorocentrum;Prorocentrum_sp.;	0.517547	2.87254243925603e-07	DCM
Eukaryota;TSAR;Alveolata;Dinoflagellata;Dinophyceae;Prorocentrales;Prorocentraceae;Prorocentrum;Prorocentrum_sp.;	Eukaryota;TSAR;Alveolata;Dinoflagellata;Dinophyceae;Prorocentrales;Prorocentraceae;Prorocentrum;Prorocentrum_sp.;	0.449388	5.53328469139517e-05	DCM
Eukaryota;TSAR;Alveolata;Dinoflagellata;Dinophyceae;Prorocentrales;Prorocentraceae;Prorocentrum;Prorocentrum_sp.;	Eukaryota;TSAR;Alveolata;Dinoflagellata;Dinophyceae;Peridiniales;Thoracosphaeraceae;Scrippsiella	0.270446	0.639544	DCM
Eukaryota;TSAR;Alveolata;Dinoflagellata;Dinophyceae;Prorocentrales;Prorocentraceae;Prorocentrum;Prorocentrum_sp.;	Eukaryota;TSAR;Alveolata;Dinoflagellata;Dinophyceae;Gymnodiniales;Gymnodiniaceae;Gymnodinium;Gymnodinium_sp.;	0.294552	0.246449	DCM
Eukaryota;TSAR;Alveolata;Dinoflagellata;Dinophyceae;Prorocentrales;Prorocentraceae;Prorocentrum;Prorocentrum_sp.;	Eukaryota;TSAR;Alveolata;Dinoflagellata;Dinophyceae;Prorocentrales;Prorocentraceae;Prorocentrum;Prorocentrum_sp.;	0.656561	6.95040490518926e-14	DCM
Eukaryota;Haptista;Haptophyta;Haptophyta_X;Prymnesiophyceae;Phaeocystales;Phaeocystaceae;Phaeocystis;Phaeocystis_sp.;	Eukaryota;TSAR;Alveolata;Ciliophora;Spirotrichea;Choreotrichida;Strobilidiidae;Pelagostrobilidium;Pelagostrobilidium_minutum;	-0.178785	1	DCM
Eukaryota;TSAR;Alveolata;Dinoflagellata;Dinophyceae;Prorocentrales;Prorocentraceae;Prorocentrum;Prorocentrum_sp.;	Eukaryota;TSAR;Alveolata;Dinoflagellata;Dinophyceae;Prorocentrales;Prorocentraceae;Prorocentrum;Prorocentrum_sp.;	0.570235	2.05095179679587e-09	DCM
Eukaryota;TSAR;Alveolata;Dinoflagellata;Dinophyceae;Prorocentrales;Prorocentraceae;Prorocentrum;Prorocentrum_sp.;	Eukaryota;TSAR;Alveolata;Dinoflagellata;Dinophyceae;Prorocentrales;Prorocentraceae;Prorocentrum;Prorocentrum_sp.;	0.67101	8.84371111935807e-15	DCM
Eukaryota;TSAR;Alveolata;Dinoflagellata;Dinophyceae;Prorocentrales;Prorocentraceae;Prorocentrum;Prorocentrum_sp.;	Eukaryota;TSAR;Alveolata;Dinoflagellata;Dinophyceae;Prorocentrales;Prorocentraceae;Prorocentrum;Prorocentrum_sp.;	0.555284	9.1071660676458e-09	DCM
Eukaryota;TSAR;Alveolata;Dinoflagellata;Dinophyceae;Prorocentrales;Prorocentraceae;Prorocentrum;Prorocentrum_sp.;	Eukaryota;TSAR;Alveolata;Dinoflagellata;Dinophyceae;Peridiniales;Thoracosphaeraceae;Scrippsiella	-0.0507647	1	DCM
Eukaryota;Haptista;Haptophyta;Haptophyta_X;Prymnesiophyceae;Prymnesiales;Chrysochromulinaceae;Chrysochromulina;Chrysochromulina_sp.;	Eukaryota;TSAR;Alveolata;Dinoflagellata;Dinophyceae;Gymnodiniales;Kareniaceae;Karlodinium;Karlodinium_veneficum;	-0.172283	1	DCM
Eukaryota;Haptista;Haptophyta;Haptophyta_X;Prymnesiophyceae;Phaeocystales;Phaeocystaceae;Phaeocystis;Phaeocystis_globosa;	Eukaryota;TSAR;Alveolata;Dinoflagellata;Dinophyceae;Gymnodiniales;Kareniaceae;Karlodinium;Karlodinium_veneficum;	0.203567	1	DCM
Eukaryota;TSAR;Alveolata;Dinoflagellata;Dinophyceae;Peridiniales;Thoracosphaeraceae;Scrippsiella	Eukaryota;TSAR;Alveolata;Dinoflagellata;Dinophyceae;Gonyaulacales;Gonyaulacaceae;Gonyaulax;Gonyaulax_polygramma;	0.235332	1	DCM
Eukaryota;Haptista;Haptophyta;Haptophyta_X;Prymnesiophyceae;Phaeocystales;Phaeocystaceae;Phaeocystis;Phaeocystis_sp.;	Eukaryota;TSAR;Alveolata;Ciliophora;Spirotrichea;Choreotrichida;Strobilidiidae;Pelagostrobilidium;Pelagostrobilidium_sp.;	0.181901	1	DCM
Eukaryota;TSAR;Stramenopiles;Gyrista;Mediophyceae;Chaetocerotales;Chaetocerotaceae;Chaetoceros	Eukaryota;TSAR;Alveolata;Dinoflagellata;Dinophyceae;Peridiniales;Protoperidiniaceae;Protoperidinium;Protoperidinium_sp.;	-0.1148	1	DCM
Eukaryota;TSAR;Alveolata;Dinoflagellata;Dinophyceae;Prorocentrales;Prorocentraceae;Prorocentrum;Prorocentrum_sp.;	Eukaryota;TSAR;Alveolata;Dinoflagellata;Dinophyceae;Prorocentrales;Prorocentraceae;Prorocentrum;Prorocentrum_sp.;	0.274726	0.54323	DCM
Eukaryota;TSAR;Alveolata;Dinoflagellata;Dinophyceae;Prorocentrales;Prorocentraceae;Prorocentrum;Prorocentrum_sp.;	Eukaryota;TSAR;Alveolata;Dinoflagellata;Dinophyceae;Prorocentrales;Prorocentraceae;Prorocentrum;Prorocentrum_sp.;	0.262168	0.870666	DCM
Eukaryota;TSAR;Stramenopiles;Gyrista;Mediophyceae;Thalassiosirales;Thalassiosiraceae;Thalassiosira	Eukaryota;TSAR;Alveolata;Dinoflagellata;Dinophyceae;Peridiniales;Heterocapsaceae;Heterocapsa	0.33735	0.0365948	DCM
Eukaryota;TSAR;Stramenopiles;Gyrista;Mediophyceae;Thalassiosirales;Thalassiosiraceae;Thalassiosira	Eukaryota;TSAR;Alveolata;Dinoflagellata;Dinophyceae;Peridiniales;Thoracosphaeraceae;Luciella;Luciella_sp.;	0.134904	1	DCM
Eukaryota;TSAR;Stramenopiles;Gyrista;Mediophyceae;Thalassiosirales;Thalassiosiraceae;Thalassiosira	Eukaryota;TSAR;Alveolata;Dinoflagellata;Dinophyceae;Peridiniales;Protoperidiniaceae;Protoperidinium;Protoperidinium_sp.;	-0.252756	1	DCM
Eukaryota;TSAR;Alveolata;Dinoflagellata;Dinophyceae;Prorocentrales;Prorocentraceae;Prorocentrum;Prorocentrum_sp.;	Eukaryota;TSAR;Alveolata;Dinoflagellata;Dinophyceae;Prorocentrales;Prorocentraceae;Prorocentrum;Prorocentrum_sp.;	0.213359	1	DCM
Eukaryota;Haptista;Haptophyta;Haptophyta_X;Prymnesiophyceae;Prymnesiales;Chrysochromulinaceae;Chrysochromulina;Chrysochromulina_sp.;	Eukaryota;TSAR;Alveolata;Dinoflagellata;Dinophyceae;Gymnodiniales;Kareniaceae;Karlodinium;Karlodinium_sp.;	-0.207079	1	DCM
Eukaryota;Haptista;Haptophyta;Haptophyta_X;Prymnesiophyceae;Prymnesiales;Chrysochromulinaceae;Chrysochromulina;Chrysochromulina_sp.;	Eukaryota;TSAR;Alveolata;Dinoflagellata;Dinophyceae;Gymnodiniales;Kareniaceae;Karlodinium	0.200882	1	DCM
Eukaryota;Haptista;Haptophyta;Haptophyta_X;Prymnesiophyceae;Prymnesiales;Chrysochromulinaceae;Chrysochromulina;Chrysochromulina_sp.;	Eukaryota;TSAR;Alveolata;Dinoflagellata;Dinophyceae;Gymnodiniales;Gymnodiniaceae;Gyrodinium;Gyrodinium_helveticum;	0.25298	1	DCM
Eukaryota;TSAR;Alveolata;Dinoflagellata;Dinophyceae;Gymnodiniales;Gymnodiniaceae;Gymnodinium	Eukaryota;TSAR;Alveolata;Dinoflagellata;Dinophyceae;Gymnodiniales;Gymnodiniaceae;Gyrodinium;Gyrodinium_rubrum;	0.204966	1	DCM
Eukaryota;TSAR;Alveolata;Dinoflagellata;Dinophyceae;Prorocentrales;Prorocentraceae;Prorocentrum;Prorocentrum_sp.;	Eukaryota;TSAR;Alveolata;Dinoflagellata;Dinophyceae;Gonyaulacales;Pyrocystaceae;Alexandrium;Alexandrium_ostenfeldii;	0.203366	1	DCM
Eukaryota;Haptista;Haptophyta;Haptophyta_X;Prymnesiophyceae;Phaeocystales;Phaeocystaceae;Phaeocystis;Phaeocystis_sp.;	Eukaryota;TSAR;Alveolata;Dinoflagellata;Dinophyceae;Gymnodiniales;Gymnodiniaceae;Gyrodinium	-0.222025	1	DCM
Eukaryota;TSAR;Stramenopiles;Gyrista;Bacillariophyceae;Bacillariales;Bacillariaceae;Nitzschia;Nitzschia_longissima;	Eukaryota;TSAR;Alveolata;Dinoflagellata;Dinophyceae;Peridiniales;Protoperidiniaceae;Protoperidinium;Protoperidinium_sp.;	0.0526466	1	DCM
Eukaryota;Haptista;Haptophyta;Haptophyta_X;Prymnesiophyceae;Prymnesiales;Chrysochromulinaceae;Chrysochromulina	Eukaryota;TSAR;Alveolata;Dinoflagellata;Dinophyceae;Gymnodiniales;Gymnodiniaceae;Gyrodinium	0.236108	1	DCM
Eukaryota;Haptista;Haptophyta;Haptophyta_X;Prymnesiophyceae;Phaeocystales;Phaeocystaceae;Phaeocystis	Eukaryota;TSAR;Alveolata;Ciliophora;Spirotrichea;Oligotrichida;Strombidiidae;Strombidium;Strombidium_paracapitatum;	0.0122878	1	DCM
Eukaryota;Haptista;Haptophyta;Haptophyta_X;Prymnesiophyceae;Phaeocystales;Phaeocystaceae;Phaeocystis;Phaeocystis_antarctica;	Eukaryota;TSAR;Alveolata;Ciliophora;Spirotrichea;Choreotrichida;Strobilidiidae;Pelagostrobilidium;Pelagostrobilidium_sp.;	0.259343	0.965223	DCM

## Sheet: TableS6
Taxonomic Annotation ASV #1	Taxonomic Annotation ASV #2	SCC	Adjusted p-value	Depth
Eukaryota;TSAR;Rhizaria;Radiolaria;Acantharea;Acantharea_F;Acantharea_F3	Eukaryota;TSAR;Alveolata;Dinoflagellata;Dinophyceae;Peridiniales;Heterocapsaceae;Heterocapsa	0.158897	1	Surface
Eukaryota;TSAR;Rhizaria;Radiolaria;Acantharea;Acantharea_F;Acantharea_F3	Eukaryota;TSAR;Alveolata;Dinoflagellata;Dinophyceae;Suessiales;Suessiaceae;Pelagodinium;Pelagodinium_beii;	0.301572	0.018191	Surface
Eukaryota;TSAR;Rhizaria;Radiolaria;Acantharea;Acantharea_F;Acantharea_F2;Amphibelone	Eukaryota;TSAR;Alveolata;Dinoflagellata;Dinophyceae;Suessiales;Suessiaceae;Pelagodinium;Pelagodinium_beii;	0.258968	0.0994374	Surface
Eukaryota;TSAR;Rhizaria;Radiolaria;Acantharea;Acantharea_F;Acantharea_F2;Amphibelone	Eukaryota;Haptista;Haptophyta;Haptophyta_X;Prymnesiophyceae;Prymnesiales;Chrysochromulinaceae;Chrysochromulina;Chrysochromulina_sp.;	0.250017	0.137485	Surface
Eukaryota;TSAR;Rhizaria;Radiolaria;Acantharea;Acantharea_F;Acantharea_F3	Eukaryota;Haptista;Haptophyta;Haptophyta_X;Prymnesiophyceae;Prymnesiales;Chrysochromulinaceae;Chrysochromulina;Chrysochromulina_sp.;	-0.191713	0.874913	Surface
Eukaryota;TSAR;Alveolata;Ciliophora;Spirotrichea;Choreotrichida-Tintinnina;Eutintinnidae;Eutintinnus;Eutintinnus_medius;	Eukaryota;TSAR;Stramenopiles;Gyrista;Mediophyceae;Chaetocerotales;Chaetocerotaceae;Chaetoceros	-0.175348	1	Surface
Eukaryota;TSAR;Stramenopiles;Bigyra;Opalozoa;Nanomonadea;MAST-3;MAST-3I;MAST-3I_sp.;	Eukaryota;TSAR;Stramenopiles;Gyrista;Mediophyceae;Chaetocerotales;Leptocylindraceae;Leptocylindrus;Leptocylindrus_aporus;	-0.190215	0.912328	Surface
Eukaryota;TSAR;Alveolata;Dinoflagellata;Dinophyceae;Gymnodiniales;Gymnodiniaceae;Gymnodinium;Gymnodinium_sp.;	Eukaryota;TSAR;Rhizaria;Radiolaria;Polycystinea;Nassellaria	0.151603	1	DCM
Eukaryota;TSAR;Rhizaria;Radiolaria;Acantharea;Acantharea_F;Acantharea_F3	Eukaryota;Haptista;Haptophyta;Haptophyta_X;Prymnesiophyceae;Prymnesiales;Chrysochromulinaceae;Chrysochromulina;Chrysochromulina_sp.;	0.363538	0.00108093	DCM
Eukaryota;TSAR;Rhizaria;Radiolaria;Acantharea;Acantharea_F;Acantharea_F3	Eukaryota;Haptista;Haptophyta;Haptophyta_X;Prymnesiophyceae;Prymnesiales;Chrysochromulinaceae;Chrysochromulina;Chrysochromulina_sp.;	0.323848	0.00755664	DCM
Eukaryota;TSAR;Rhizaria;Radiolaria;Acantharea;Acantharea_F;Acantharea_F3	Eukaryota;Haptista;Haptophyta;Haptophyta_X;Prymnesiophyceae;Prymnesiales;Chrysochromulinaceae;Chrysochromulina;Chrysochromulina_sp.;	0.242311	0.192687	DCM
Eukaryota;TSAR;Rhizaria;Radiolaria;Acantharea;Acantharea_F;Acantharea_F3	Eukaryota;Haptista;Haptophyta;Haptophyta_X;Prymnesiophyceae;Prymnesiales;Chrysochromulinaceae;Chrysochromulina	-0.250343	0.145999	DCM
Eukaryota;Haptista;Haptophyta;Haptophyta_X;Prymnesiophyceae;Prymnesiales;Chrysochromulinaceae;Chrysochromulina;Chrysochromulina_sp.;	Eukaryota;TSAR;Rhizaria;Radiolaria;Acantharea;Acantharea_F;Acantharea_F2;Amphibelone	0.418065	4.75727124495834e-05	DCM
Eukaryota;Haptista;Haptophyta;Haptophyta_X;Prymnesiophyceae;Prymnesiales;Chrysochromulinaceae;Chrysochromulina;Chrysochromulina_sp.;	Eukaryota;TSAR;Rhizaria;Radiolaria;Acantharea;Acantharea_F;Acantharea_F2;Amphibelone	0.348391	0.00234141	DCM
Eukaryota;Haptista;Haptophyta;Haptophyta_X;Prymnesiophyceae;Prymnesiales;Chrysochromulinaceae;Chrysochromulina;Chrysochromulina_sp.;	Eukaryota;TSAR;Rhizaria;Radiolaria;Acantharea;Acantharea_F;Acantharea_F2;Amphibelone	0.308459	0.0150044	DCM
Eukaryota;TSAR;Rhizaria;Radiolaria;Acantharea;Acantharea_F;Acantharea_F2;Amphibelone	Eukaryota;Haptista;Haptophyta;Haptophyta_X;Prymnesiophyceae;Prymnesiales;Chrysochromulinaceae;Chrysochromulina;Chrysochromulina_sp.;	0.339716	0.00358249	DCM
Eukaryota;TSAR;Rhizaria;Radiolaria;Acantharea;Acantharea_F;Acantharea_F2;Amphibelone	Eukaryota;TSAR;Alveolata;Dinoflagellata;Dinophyceae;Peridiniales;Thoracosphaeraceae;Scrippsiella	0.267377	0.0787512	DCM
Eukaryota;TSAR;Rhizaria;Radiolaria;Acantharea;Acantharea_F;Acantharea_F2;Amphibelone	Eukaryota;Haptista;Haptophyta;Haptophyta_X;Prymnesiophyceae;Phaeocystales;Phaeocystaceae;Phaeocystis;Phaeocystis_sp.;	0.481757	5.75687443555676e-07	DCM
Eukaryota;TSAR;Rhizaria;Radiolaria;Acantharea;Acantharea_F;Acantharea_F2;Amphibelone	Eukaryota;Haptista;Haptophyta;Haptophyta_X;Prymnesiophyceae;Prymnesiales;Chrysochromulinaceae;Chrysochromulina	0.258775	0.108091	DCM
Eukaryota;TSAR;Rhizaria;Radiolaria;Acantharea;Acantharea_F;Acantharea_F2;Amphibelone	Eukaryota;Haptista;Haptophyta;Haptophyta_X;Prymnesiophyceae;Prymnesiales;Chrysochromulinaceae;Chrysochromulina;Chrysochromulina_sp.;	0.364146	0.00104707	DCM
Eukaryota;TSAR;Rhizaria;Radiolaria;Acantharea;Acantharea_F;Acantharea_F2;Amphibelone	Eukaryota;Haptista;Haptophyta;Haptophyta_X;Prymnesiophyceae;Prymnesiales;Chrysochromulinaceae;Chrysochromulina;Chrysochromulina_sp.;	-0.210147	0.538047	DCM
Eukaryota;TSAR;Rhizaria;Radiolaria;Acantharea;Acantharea_F;Acantharea_F3	Eukaryota;Haptista;Haptophyta;Haptophyta_X;Prymnesiophyceae;Prymnesiales;Chrysochromulinaceae;Chrysochromulina;Chrysochromulina_leadbeateri;	0.264484	0.0877024	DCM
Eukaryota;TSAR;Rhizaria;Radiolaria;Acantharea;Acantharea_F;Acantharea_F3	Eukaryota;TSAR;Alveolata;Dinoflagellata;Dinophyceae;Peridiniales;Heterocapsaceae;Heterocapsa	-0.240884	0.202247	DCM
Eukaryota;TSAR;Stramenopiles;Gyrista;Mediophyceae;Chaetocerotales;Leptocylindraceae;Leptocylindrus;Leptocylindrus_convexus;	Eukaryota;TSAR;Stramenopiles;Bigyra;Opalozoa;Nanomonadea;MAST-3;MAST-3E;MAST-3E_sp.;	0.236488	0.234369	DCM
Eukaryota;TSAR;Stramenopiles;Gyrista;Mediophyceae;Chaetocerotales;Leptocylindraceae;Leptocylindrus;Leptocylindrus_convexus;	Eukaryota;TSAR;Stramenopiles;Bigyra;Opalozoa;Nanomonadea;MAST-3;MAST-3L;MAST-3L_sp.;	0.244106	0.181236	DCM
Eukaryota;TSAR;Stramenopiles;Gyrista;Mediophyceae;Chaetocerotales;Leptocylindraceae;Leptocylindrus;Leptocylindrus_aporus;	Eukaryota;TSAR;Stramenopiles;Bigyra;Opalozoa;Nanomonadea;MAST-3;MAST-3F;MAST-3F_sp.;	-0.196067	0.809559	DCM

## Sheet: TableS7
Taxonomy ASV1	Taxonomy ASV2	SCC	Adjusted p-value
Eukaryota;TSAR;Alveolata;Dinoflagellata;Syndiniales;Dino-Group-II;Dino-Group-II-Clade-10-and-11;Dino-Group-II-Clade-10-and-11_X;Dino-Group-II-Clade-10-and-11_X_sp.	Eukaryota;TSAR;Alveolata;Dinoflagellata;Syndiniales;Dino-Group-III;Dino-Group-III_X;Dino-Group-III_XX;Dino-Group-III_XX_sp.	0.75	< 0.01
Eukaryota;TSAR;Stramenopiles;Gyrista;Dictyochophyceae;Dictyochophyceae_X;Florenciellales;Pseudochattonella	Eukaryota;Haptista;Haptophyta;Haptophyta_X;Prymnesiophyceae;Prymnesiales;Chrysochromulinaceae;Chrysochromulina;Chrysochromulina_sp.	0.75	< 0.01
Eukaryota;Haptista;Centroplasthelida;Centroplasthelida_X;Pterocystida;Pterocystida_X;Pterocystida_XX;Pterocystida_XXX;Pterocystida_XXX_sp.	Eukaryota;Haptista;Haptophyta;Haptophyta_X;Prymnesiophyceae;Prymnesiales;Chrysochromulinaceae;Chrysochromulina;Chrysochromulina_sp.	0.7	< 0.01
Eukaryota;Archaeplastida;Chlorophyta;Chlorophyta_X;Mamiellophyceae;Mamiellales;Bathycoccaceae;Ostreococcus;Ostreococcus_lucimarinus	Eukaryota;Cryptista;Cryptophyta;Cryptophyta_X;Cryptophyceae;Cryptomonadales;Cryptomonadales_X;Plagioselmis;Plagioselmis_prolonga	0.69	< 0.01
Eukaryota;Archaeplastida;Picozoa;Picozoa_X;Picozoa_XX;Picozoa_XXX;Picozoa_XXXX;Picozoa_XXXXX;Picozoa_XXXXX_sp.	Eukaryota;Cryptista;Kathablepharidacea;Kathablepharida;Kathablepharidea;Kathablepharidida;Kathablepharidida_X;Kathablepharidida_XX;Kathablepharidida_XX_sp.	0.69	< 0.01
Eukaryota;Haptista;Haptophyta;Haptophyta_X;Prymnesiophyceae;Prymnesiales;Prymnesiaceae;Haptolina	Eukaryota;TSAR;Stramenopiles;Gyrista;Dictyochophyceae;Dictyochophyceae_X;Florenciellales;Florenciella	0.68	< 0.01
Eukaryota;TSAR;Stramenopiles;Gyrista;Pelagophyceae;Pelagomonadales;Pelagomonadaceae;Pelagomonas;Pelagomonas_calceolata	Eukaryota;Haptista;Haptophyta;Haptophyta_X;Prymnesiophyceae;Phaeocystales;Phaeocystaceae;Phaeocystis;Phaeocystis_cordata	0.67	< 0.01
Eukaryota;TSAR;Alveolata;Dinoflagellata;Syndiniales;Dino-Group-II;Dino-Group-II-Clade-10-and-11;Dino-Group-II-Clade-10-and-11_X;Dino-Group-II-Clade-10-and-11_X_sp.	Eukaryota;Haptista;Haptophyta;Haptophyta_X;Prymnesiophyceae;Prymnesiales;Chrysochromulinaceae;Chrysochromulina;Chrysochromulina_sp.	0.67	< 0.01
Eukaryota;Archaeplastida;Chlorophyta;Chlorophyta_X;Mamiellophyceae;Mamiellales;Mamiellaceae;Micromonas;Micromonas_commoda_A2	Eukaryota;Cryptista;Cryptophyta;Cryptophyta_X;Cryptophyceae;Cryptomonadales;Cryptomonadales_X;Teleaulax;Teleaulax_sp.	0.76	< 0.01
Eukaryota;Cryptista;Cryptophyta;Cryptophyta_X;Cryptophyceae;Cryptomonadales;Cryptomonadales_X;Teleaulax	Eukaryota;Cryptista;Cryptophyta;Cryptophyta_X;Cryptophyceae;Cryptomonadales;Cryptomonadales_X;Plagioselmis;Plagioselmis_prolonga	0.76	< 0.01
Eukaryota;TSAR;Stramenopiles;Gyrista;Pelagophyceae;Pelagomonadales;Pelagomonadaceae;Pelagomonas;Pelagomonas_calceolata	Eukaryota;TSAR;Alveolata;Dinoflagellata;Syndiniales;Dino-Group-III;Dino-Group-III_X;Dino-Group-III_XX;Dino-Group-III_XX_sp.	0.71	< 0.01
Eukaryota;TSAR;Stramenopiles;Gyrista;Pelagophyceae;Pelagomonadales;Pelagomonadaceae;Pelagomonas;Pelagomonas_calceolata	Eukaryota;Haptista;Haptophyta;Haptophyta_X;Prymnesiophyceae;Phaeocystales;Phaeocystaceae;Phaeocystis;Phaeocystis_cordata	0.7	< 0.01
Eukaryota;Cryptista;Cryptophyta;Cryptophyta_X;Cryptophyceae;Cryptomonadales;Cryptomonadales_X;Plagioselmis;Plagioselmis_prolonga	Eukaryota;Cryptista;Cryptophyta;Cryptophyta_X;Cryptophyceae;Cryptomonadales;Cryptomonadales_X;Teleaulax;Teleaulax_sp.	0.66	< 0.01
Eukaryota;Haptista;Haptophyta;Haptophyta_X;Prymnesiophyceae;Isochrysidales;Noelaerhabdaceae	Eukaryota;TSAR;Alveolata;Dinoflagellata;Syndiniales;Dino-Group-III;Dino-Group-III_X;Dino-Group-III_XX;Dino-Group-III_XX_sp.	0.65	< 0.01
Eukaryota;Archaeplastida;Chlorophyta;Chlorophyta_X;Mamiellophyceae;Mamiellales;Bathycoccaceae;Ostreococcus;Ostreococcus_lucimarinus	Eukaryota;Archaeplastida;Chlorophyta;Chlorophyta_X;Mamiellophyceae;Mamiellales;Mamiellaceae;Micromonas;Micromonas_commoda_A2	0.64	< 0.01
Eukaryota;Cryptista;Kathablepharidacea;Kathablepharida;Kathablepharidea;Kathablepharidida;Kathablepharidida_X;Kathablepharidida_XX;Kathablepharidida_XX_sp.	Eukaryota;Haptista;Haptophyta;Haptophyta_X;Prymnesiophyceae;Prymnesiales;Chrysochromulinaceae;Chrysochromulina;Chrysochromulina_sp.	0.64	< 0.01
